# Supplementary material for: Improving Detection of Arrhythmia Drug-Drug Interactions in Pharmacovigilance Data through the Implementation of Similarity-Based Modeling
Source: PLoS One. 2015 Jun 12;10(6):e0129974. doi: 10.1371/journal.pone.0129974 (PMC4466327; doi:10.1371/journal.pone.0129974)
Supplement: S2 Table — (XLSX) [file pone.0129974.s003.xlsx]

## Sheet: Table-S2
Table S2. Molecular structures for the drugs included in the study.
Drug_name	INCHI_KEY	SMILES
Acetophenazine	InChIKey=WNTYBHLDCKXEOT-UHFFFAOYSA-N	S1c2c(N(c3c1cccc3)CCCN1CCN(CC1)CCO)cc(cc2)C(=O)C
Amiloride	InChIKey=XSDQTOBWRPYKKA-UHFFFAOYSA-N	Clc1nc(C(=O)N=C(N)N)c(nc1N)N
Amiodarone	InChIKey=IYIKLHRQXLHMJQ-UHFFFAOYSA-N	Ic1cc(cc(I)c1OCCN(CC)CC)C(=O)c1c2c(oc1CCCC)cccc2
Amitriptyline	InChIKey=KRMDCWKBEZIMAB-UHFFFAOYSA-N	N(CCC=C1c2c(CCc3c1cccc3)cccc2)(C)C
Amoxapine	InChIKey=QWGDMFLQWFTERH-UHFFFAOYSA-N	Clc1cc2c(Oc3c(N=C2N2CCNCC2)cccc3)cc1
Amprenavir	InChIKey=YMARZQAQMVYCKC-OEMFJLHTSA-N	S(=O)(=O)(N(CC(C)C)C[C@@H](O)[C@@H](NC(O[C@H]1CCOC1)=O)Cc1ccccc1)c1ccc(N)cc1
Apomorphine	InChIKey=VMWNQDUVQKEIOC-CYBMUJFWSA-N	Oc1c-2c(C[C@H]3N(CCc4c3c-2ccc4)C)ccc1O
Aprepitant	InChIKey=ATALOFNDEOCMKK-OITMNORJSA-N	Fc1ccc(cc1)[C@H]1[N@H+](CCO[C@H]1O[C@H](C)c1cc(cc(c1)C(F)(F)F)C(F)(F)F)CC1=NC(=O)NN1
Arsenic_trioxide	InChIKey=GOLCXWYRSKYTSP-UHFFFAOYSA-N	[As]12O[As](O1)O2
Artemether	InChIKey=SXYIRMFQILZOAM-HVNFFKDJSA-N	O1[C@@H]2O[C@@]3(OO[C@]24[C@@H](CC[C@H]([C@@H]4CC3)C)[C@@H](C)[C@H]1OC)C
Astemizole	InChIKey=GXDALQBWZGODGZ-UHFFFAOYSA-N	Fc1ccc(cc1)Cn1c2c(nc1NC1CCN(CC1)CCc1ccc(OC)cc1)cccc2
Atazanavir	InChIKey=AXRYRYVKAWYZBR-GASGPIRDSA-N	O(C(=O)N[C@@H](C(C)(C)C)C(=O)N[C@H]([C@@H](O)CN(NC(=O)[C@@H](NC(OC)=O)C(C)(C)C)Cc1ccc(cc1)-c1ncccc1)Cc1ccccc1)C
Azithromycin	InChIKey=MQTOSJVFKKJCRP-BICOPXKESA-N	O1[C@H](CC)[C@](O)(C)[C@H](O)[C@H](N(C[C@@H](C[C@](O)(C)[C@H](O[C@@H]2O[C@@H](C[C@H](N(C)C)[C@H]2O)C)[C@@H](C)[C@H](O[C@@H]2O[C@@H](C)[C@H](O)[C@](OC)(C2)C)[C@@H](C)C1=O)C)C)C
Bendroflumethiazide	InChIKey=HDWIHXWEUNVBIY-UHFFFAOYSA-N	S(=O)(=O)(N)c1cc2S(=O)(=O)NC(Nc2cc1C(F)(F)F)Cc1ccccc1
Benzthiazide	InChIKey=NDTSRXAMMQDVSW-UHFFFAOYSA-N	Clc1cc2NC(=NS(=O)(=O)c2cc1S(=O)(=O)N)CSCc1ccccc1
Bepridil	InChIKey=UIEATEWHFDRYRU-UHFFFAOYSA-N	O(CC(C)C)CC(N1CCCC1)CN(Cc1ccccc1)c1ccccc1
Bretylium	InChIKey=AAQOQKQBGPPFNS-UHFFFAOYSA-N	Brc1ccccc1C[N+](CC)(C)C
Bumetanide	InChIKey=MAEIEVLCKWDQJH-UHFFFAOYSA-N	S(=O)(=O)(N)c1cc(cc(NCCCC)c1Oc1ccccc1)C(O)=O
Chloroquine	InChIKey=WHTVZRBIWZFKQO-UHFFFAOYSA-N	Clc1cc2nccc(NC(CCCN(CC)CC)C)c2cc1
Chlorothiazide	InChIKey=JBMKAUGHUNFTOL-UHFFFAOYSA-N	Clc1cc2NC=NS(=O)(=O)c2cc1S(=O)(=O)N
Chlorpromazine	InChIKey=ZPEIMTDSQAKGNT-UHFFFAOYSA-N	Clc1cc2N(c3c(Sc2cc1)cccc3)CCCN(C)C
Chlorpropamide	InChIKey=RKWGIWYCVPQPMF-UHFFFAOYSA-N	Clc1ccc(S(=O)(=O)NC(=O)NCCC)cc1
Chlorthalidone	InChIKey=JIVPVXMEBJLZRO-UHFFFAOYSA-N	Clc1ccc(cc1S(=O)(=O)N)C1(O)NC(=O)c2c1cccc2
Cimetidine	InChIKey=AQIXAKUUQRKLND-UHFFFAOYSA-N	S(Cc1nc[nH]c1C)CCN\C(=N\C)\NC#N
Cisapride	InChIKey=DCSUBABJRXZOMT-IRLDBZIGSA-N	Clc1cc(C(=O)N[C@@H]2CCN(C[C@@H]2OC)CCCOc2ccc(F)cc2)c(OC)cc1N
Citalopram	InChIKey=WSEQXVZVJXJVFP-UHFFFAOYSA-N	Fc1ccc(cc1)C1(OCc2c1ccc(c2)C#N)CCCN(C)C
Clarithromycin	InChIKey=AGOYDEPGAOXOCK-KCBOHYOISA-N	O1[C@H](CC)[C@](O)(C)[C@H](O)[C@@H](C)C(=O)[C@@H](C[C@](OC)(C)[C@H](O[C@@H]2O[C@@H](C[C@H](N(C)C)[C@H]2O)C)[C@@H](C)[C@H](O[C@@H]2O[C@@H](C)[C@H](O)[C@](OC)(C2)C)[C@@H](C)C1=O)C
Clomipramine	InChIKey=GDLIGKIOYRNHDA-UHFFFAOYSA-N	Clc1cc2N(c3c(CCc2cc1)cccc3)CCCN(C)C
Cyclothiazide	InChIKey=BOCUKUHCLICSIY-UHFFFAOYSA-N	Clc1cc2NC(NS(=O)(=O)c2cc1S(=O)(=O)N)C1C2CC(C1)C=C2
Dasatinib	InChIKey=ZBNZXTGUTAYRHI-UHFFFAOYSA-N	Clc1cccc(C)c1NC(=O)c1sc(nc1)Nc1nc(nc(N2CCN(CC2)CCO)c1)C
Degarelix	InChIKey=MEUCPCLKGZSHTA-RHCWOGDZSA-N	Clc1ccc(cc1)C[C@@H](NC(=O)[C@H](NC(=O)C)Cc1cc2c(cc1)cccc2)C(=O)N[C@H](Cc1cccnc1)C(=O)N[C@H](C(=O)N[C@@H](Cc1ccc(NC(=O)[C@@H]2NC(=O)NC(=O)C2)cc1)C(=O)N[C@H](Cc1ccc(NC(=O)N)cc1)C(=O)N[C@@H](CC(C)C)C(=O)N[C@@H](CCCCNC(C)C)C(=O)N1CCCC1C(=O)N[C@@H](C(=O)N)C)CO
Delavirdine	InChIKey=WHBIGIKBNXZKFE-UHFFFAOYSA-N	S(=O)(=O)(Nc1cc2cc([nH]c2cc1)C(=O)N1CCN(CC1)c1ncccc1NC(C)C)C
Desipramine	InChIKey=HCYAFALTSJYZDH-UHFFFAOYSA-N	N(CCCN1c2c(CCc3c1cccc3)cccc2)C
Deslanoside	InChIKey=OBATZBGFDSVCJD-LALPQLPRSA-N	O1CC(=CC1=O)[C@H]1CC[C@]2(O)[C@H]3[C@H](C[C@@H](O)[C@]12C)[C@@]1([C@@H](C[C@@H](O[C@@H]2O[C@H](C)[C@@H](O[C@@H]4O[C@H](C)[C@@H](O[C@@H]5O[C@H](C)[C@@H](O[C@@H]6O[C@H](CO)[C@@H](O)[C@H](O)[C@H]6O)[C@@H](O)C5)[C@@H](O)C4)[C@@H](O)C2)CC1)CC3)C
Digitoxin	InChIKey=WDJUZGPOPHTGOT-XUDUSOBPSA-N	O1CC(=CC1=O)[C@H]1CC[C@]2(O)[C@H]3[C@H](CC[C@]12C)[C@@]1([C@@H](C[C@@H](O[C@@H]2O[C@H](C)[C@@H](O[C@@H]4O[C@H](C)[C@@H](O[C@@H]5O[C@H](C)[C@@H](O)[C@@H](O)C5)[C@@H](O)C4)[C@@H](O)C2)CC1)CC3)C
Digoxin	InChIKey=LTMHDMANZUZIPE-PUGKRICDSA-N	O1CC(=CC1=O)[C@H]1CC[C@]2(O)[C@H]3[C@H](C[C@@H](O)[C@]12C)[C@@]1([C@@H](C[C@@H](O[C@@H]2O[C@H](C)[C@@H](O[C@@H]4O[C@H](C)[C@@H](O[C@@H]5O[C@H](C)[C@@H](O)[C@@H](O)C5)[C@@H](O)C4)[C@@H](O)C2)CC1)CC3)C
Diltiazem	InChIKey=HSUGRBWQSSZJOP-RTWAWAEBSA-N	S1c2c(N(CCN(C)C)C(=O)[C@H](OC(=O)C)[C@@H]1c1ccc(OC)cc1)cccc2
Diphenhydramine	InChIKey=ZZVUWRFHKOJYTH-UHFFFAOYSA-N	O(C(c1ccccc1)c1ccccc1)CCN(C)C
Disopyramide	InChIKey=UVTNFZQICZKOEM-UHFFFAOYNA-N	O=C(N)C(CCN(C(C)C)C(C)C)(c1ccccc1)c1ncccc1
Dofetilide	InChIKey=IXTMWRCNAAVVAI-UHFFFAOYSA-N	S(=O)(=O)(Nc1ccc(cc1)CCN(CCOc1ccc(NS(=O)(=O)C)cc1)C)C
Dolasetron	InChIKey=UKTAZPQNNNJVKR-DBBXXEFVSA-N	O(C(=O)c1c2c([nH]c1)cccc2)C1CC2N3[C@@H](C1)CC(C2)C(=O)C3
Domperidone	InChIKey=FGXWKSZFVQUSTL-UHFFFAOYSA-N	Clc1cc2NC(=O)N(c2cc1)C1CCN(CC1)CCCN1c2c(NC1=O)cccc2
Doxepin	InChIKey=ODQWQRRAPPTVAG-BOPFTXTBSA-N	O1Cc2c(cccc2)C(c2c1cccc2)=CCCN(C)C
Droperidol	InChIKey=RMEDXOLNCUSCGS-UHFFFAOYSA-N	Fc1ccc(cc1)C(=O)CCCN1CCC(N2c3c(NC2=O)cccc3)=CC1
Duloxetine	InChIKey=ZEUITGRIYCTCEM-KRWDZBQOSA-N	s1cccc1[C@@H](Oc1c2c(ccc1)cccc2)CCNC
Efavirenz	InChIKey=XPOQHMRABVBWPR-ZDUSSCGKSA-N	Clc1cc2c(NC(O[C@]2(C#CC2CC2)C(F)(F)F)=O)cc1
Encainide	InChIKey=PJWPNDMDCLXCOM-UHFFFAOYSA-N	O(C)c1ccc(cc1)C(=O)Nc1ccccc1CCC1N(CCCC1)C
Erythromycin	InChIKey=ULGZDMOVFRHVEP-RWJQBGPGSA-N	O1[C@H](CC)[C@](O)(C)[C@H](O)[C@@H](C)C(=O)[C@@H](C[C@](O)(C)[C@H](O[C@@H]2O[C@@H](C[C@H](N(C)C)[C@H]2O)C)[C@@H](C)[C@H](O[C@@H]2O[C@@H](C)[C@H](O)[C@](OC)(C2)C)[C@@H](C)C1=O)C
Escitalopram	InChIKey=WSEQXVZVJXJVFP-FQEVSTJZSA-N	Fc1ccc(cc1)[C@@]1(OCc2cc(ccc12)C#N)CCCN(C)C
Ethacrynic_acid	InChIKey=AVOLMBLBETYQHX-UHFFFAOYSA-N	Clc1c(Cl)c(OCC(O)=O)ccc1C(=O)C(CC)=C
Ethopropazine	InChIKey=CDOZDBSBBXSXLB-UHFFFAOYSA-N	S1c2c(N(c3c1cccc3)CC(N(CC)CC)C)cccc2
Fexofenadine	InChIKey=RWTNPBWLLIMQHL-UHFFFAOYSA-N	OC(C1CCN(CC1)CCCC(O)c1ccc(cc1)C(C(O)=O)(C)C)(c1ccccc1)c1ccccc1
Flecainide	InChIKey=DJBNUMBKLMJRSA-UHFFFAOYSA-N	FC(F)(F)COc1ccc(OCC(F)(F)F)cc1C(=O)NCC1NCCCC1
Fluconazole	InChIKey=RFHAOTPXVQNOHP-UHFFFAOYSA-N	Fc1cc(F)ccc1C(O)(Cn1ncnc1)Cn1ncnc1
Fluoxetine	InChIKey=RTHCYVBBDHJXIQ-UHFFFAOYSA-N	FC(F)(F)c1ccc(OC(CCNC)c2ccccc2)cc1
Flupenthixol	InChIKey=DTTVNHWDONBIKE-DVZOWYKESA-N	S1C2C(C=C(C=C2)C(F)(F)F)C(c2c1cccc2)=CCCN1CCN(CC1)CCO
Fluphenazine	InChIKey=PLDUPXSUYLZYBN-UHFFFAOYSA-N	S1c2c(N(c3c1cccc3)CCCN1CCN(CC1)CCO)cc(cc2)C(F)(F)F
Fluvoxamine	InChIKey=CJOFXWAVKWHTFT-XSFVSMFZSA-N	FC(F)(F)c1ccc(cc1)C(=NOCCN)CCCCOC
Fosamprenavir	InChIKey=MLBVMOWEQCZNCC-OEMFJLHTSA-N	S(=O)(=O)(N(CC(C)C)C[C@@H](OP(O)(O)=O)[C@@H](NC(O[C@H]1CCOC1)=O)Cc1ccccc1)c1ccc(N)cc1
Foscarnet	InChIKey=ZJAOAACCNHFJAH-UHFFFAOYSA-N	P(O)(O)(=O)C(O)=O
Furosemide	InChIKey=ZZUFCTLCJUWOSV-UHFFFAOYSA-N	Clc1cc(NCc2occc2)c(cc1S(=O)(=O)N)C(O)=O
Gadobutrol	InChIKey=ZPDFIIGFYAHNSK-ZCTZICQLNA-K	[Gd+3].OC[C@@H](N1CCN(CCN(CCN(CC1)CC(=O)[O-])CC(=O)[O-])CC(=O)[O-])[C@H](O)CO
Gadofosveset_trisodium	InChIKey=PIZALBORPSCYJU-UHFFFAOYSA-H	[Gd+3].P(OC1CCC(CC1)(c1ccccc1)c1ccccc1)(OCC(N(CC(=O)[O-])CC(=O)[O-])CN(CCN(CC(=O)[O-])CC(=O)[O-])CC(=O)[O-])(=O)[O-].[Na+].[Na+].[Na+].O
Gatifloxacin	InChIKey=XUBOMFCQGDBHNK-UHFFFAOYSA-N	Fc1cc2c(N(C=C(C(O)=O)C2=O)C2CC2)c(OC)c1N1CC(NCC1)C
Grepafloxacin	InChIKey=AIJTTZAVMXIJGM-UHFFFAOYSA-N	Fc1c(c2c(N(C=C(C(O)=O)C2=O)C2CC2)cc1N1CC(NCC1)C)C
Halofantrine	InChIKey=FOHHNHSLJDZUGQ-UHFFFAOYSA-N	Clc1cc(Cl)cc2c1cc(c1c2cc(cc1)C(F)(F)F)C(O)CCN(CCCC)CCCC
Haloperidol	InChIKey=LNEPOXFFQSENCJ-UHFFFAOYSA-N	Clc1ccc(cc1)C1(O)CCN(CC1)CCCC(=O)c1ccc(F)cc1
Halothane	InChIKey=BCQZXOMGPXTTIC-UHFFFAOYSA-N	BrC(Cl)C(F)(F)F
Hydrochlorothiazide	InChIKey=JZUFKLXOESDKRF-UHFFFAOYSA-N	Clc1cc2NCNS(=O)(=O)c2cc1S(=O)(=O)N
Hydroflumethiazide	InChIKey=DMDGGSIALPNSEE-UHFFFAOYSA-N	S(=O)(=O)(N)c1cc2S(=O)(=O)NCNc2cc1C(F)(F)F
Ibutilide	InChIKey=ALOBUEHUHMBRLE-UHFFFAOYSA-N	S(=O)(=O)(Nc1ccc(cc1)C(O)CCCN(CCCCCCC)CC)C
Imatinib	InChIKey=KTUFNOKKBVMGRW-UHFFFAOYSA-N	O=C(Nc1cc(Nc2nc(ccn2)-c2cccnc2)c(cc1)C)c1ccc(cc1)CN1CCN(CC1)C
Imipramine	InChIKey=BCGWQEUPMDMJNV-UHFFFAOYSA-N	N(CCCN1c2c(CCc3c1cccc3)cccc2)(C)C
Indapamide	InChIKey=NDDAHWYSQHTHNT-UHFFFAOYSA-N	Clc1ccc(cc1S(=O)(=O)N)C(=O)NN1c2c(CC1C)cccc2
Indinavir	InChIKey=CBVCZFGXHXORBI-PXQQMZJSSA-N	O[C@@H]1Cc2c(cccc2)[C@@H]1NC(=O)[C@H](Cc1ccccc1)C[C@H](O)CN1CCN(C[C@H]1C(=O)NC(C)(C)C)Cc1cccnc1
Iohexol	InChIKey=NTHXOOBQLCIOLC-UHFFFAOYSA-N	Ic1c(C(=O)NCC(O)CO)c(I)c(N(C(=O)C)CC(O)CO)c(I)c1C(=O)NCC(O)CO
Isradipine	InChIKey=HMJIYCCIJYRONP-UHFFFAOYSA-N	o1nc2c(n1)cccc2C1C(C(OC(C)C)=O)=C(NC(C)=C1C(OC)=O)C
Itraconazole	InChIKey=VHVPQPYKVGDNFY-ZPGVKDDISA-N	Clc1cc(Cl)ccc1[C@@]1(O[C@H](CO1)COc1ccc(N2CCN(CC2)c2ccc(N3C=NN(C(CC)C)C3=O)cc2)cc1)Cn1ncnc1
Josamycin	InChIKey=XJSFLOJWULLJQS-NGVXBBESSA-N	O1[C@@H](C\C=C\C=C\[C@H](O)[C@@H](C[C@H](CC=O)[C@H](O[C@@H]2O[C@H](C)[C@@H](O[C@@H]3O[C@@H](C)[C@H](OC(=O)CC(C)C)[C@](O)(C3)C)[C@H](N(C)C)[C@H]2O)[C@@H](OC)[C@H](OC(=O)C)CC1=O)C)C
Ketoconazole	InChIKey=XMAYWYJOQHXEEK-UHFFFAOYSA-N	Clc1cc(Cl)ccc1C1(OC(CO1)COc1ccc(N2CCN(CC2)C(=O)C)cc1)Cn1ccnc1
Lapatinib	InChIKey=BCFGMOOMADDAQU-UHFFFAOYSA-N	Clc1cc(Nc2ncnc3c2cc(cc3)-c2oc(cc2)CNCCS(=O)(=O)C)ccc1OCc1cc(F)ccc1
Levofloxacin	InChIKey=GSDSWSVVBLHKDQ-JTQLQIEISA-N	Fc1cc2c3N(C=C(C(O)=O)C2=O)[C@H](COc3c1N1CCN(CC1)C)C
Lidocaine	InChIKey=NNJVILVZKWQKPM-UHFFFAOYSA-N	O=C(Nc1c(cccc1C)C)CN(CC)CC
Loxapine	InChIKey=XJGVXQDUIWGIRW-UHFFFAOYSA-N	Clc1cc2c(Oc3c(N=C2N2CCN(CC2)C)cccc3)cc1
Lumefantrine	InChIKey=DYLGFOYVTXJFJP-MYYYXRDXSA-N	Clc1cc(c-2c(c1)\C(\c1cc(Cl)ccc1-2)=C/c1ccc(Cl)cc1)C(O)CN(CCCC)CCCC
Maprotiline	InChIKey=QSLMDECMDJKHMQ-UHFFFAOYSA-N	N(CCCC12CCC(c3c1cccc3)c1c2cccc1)C
Mefloquine	InChIKey=XEEQGYMUWCZPDN-UHFFFAOYSA-N	FC(F)(F)c1c2nc(cc(c2ccc1)C(O)C1NCCCC1)C(F)(F)F
Mesoridazine	InChIKey=SLVMESMUVMCQIY-UHFFFAOYSA-N	S1c2c(N(c3c1cccc3)CCC1N(CCCC1)C)cc(S(=O)C)cc2
Methadone	InChIKey=USSIQXCVUWKGNF-UHFFFAOYSA-N	O=C(C(CC(N(C)C)C)(c1ccccc1)c1ccccc1)CC
Methdilazine	InChIKey=HTMIBDQKFHUPSX-UHFFFAOYSA-N	S1c2c(N(c3c1cccc3)CC1CCN(C1)C)cccc2
Methotrimeprazine	InChIKey=VRQVVMDWGGWHTJ-CQSZACIVSA-N	S1c2c(N(c3c1cccc3)C[C@@H](CN(C)C)C)cc(OC)cc2
Methyclothiazide	InChIKey=CESYKOGBSMNBPD-UHFFFAOYSA-N	Clc1cc2NC(N(S(=O)(=O)c2cc1S(=O)(=O)N)C)CCl
Metolazone	InChIKey=AQCHWTWZEMGIFD-UHFFFAOYSA-N	Clc1cc2NC(N(c3ccccc3C)C(=O)c2cc1S(=O)(=O)N)C
Metrizamide	InChIKey=BAQCROVBDNBEEB-UBYUBLNFSA-N	Ic1c(C(=O)N[C@@H]2[C@@H](O)[C@H](O)[C@H](OC2O)CO)c(I)c(NC(=O)C)c(I)c1N(C(=O)C)C
Mexiletine	InChIKey=VLPIATFUUWWMKC-UHFFFAOYSA-N	O(CC(N)C)c1c(cccc1C)C
Mibefradil	InChIKey=HBNPJJILLOYFJU-VMPREFPWSA-N	Fc1cc2c(cc1)[C@H](C(C)C)[C@](OC(=O)COC)(CC2)CCN(CCCc1[nH]c2c(n1)cccc2)C
Moricizine	InChIKey=FUBVWMNBEHXPSU-UHFFFAOYSA-N	S1c2c(N(c3c1cccc3)C(=O)CCN1CCOCC1)cc(NC(OCC)=O)cc2
Moxifloxacin	InChIKey=FABPRXSRWADJSP-MEDUHNTESA-N	Fc1cc2c(N(C=C(C(O)=O)C2=O)C2CC2)c(OC)c1N1C[C@H]2[C@H](NCCC2)C1
Nefazodone	InChIKey=VRBKIVRKKCLPHA-UHFFFAOYSA-N	Clc1cc(N2CCN(CC2)CCCN2N=C(N(CCOc3ccccc3)C2=O)CC)ccc1
Nelfinavir	InChIKey=QAGYKUNXZHXKMR-HKWSIXNMSA-N	S(C[C@H](NC(=O)c1cccc(O)c1C)[C@H](O)CN1C[C@@H]2[C@H](C[C@H]1C(=O)NC(C)(C)C)CCCC2)c1ccccc1
Nicardipine	InChIKey=ZBBHBTPTTSWHBA-UHFFFAOYSA-N	O(C(=O)C=1C(C(C(OC)=O)=C(NC=1C)C)c1cc([N+](=O)[O-])ccc1)CCN(Cc1ccccc1)C
Nilotinib	InChIKey=HHZIURLSWUIHRB-UHFFFAOYSA-N	FC(F)(F)c1cc(NC(=O)c2cc(Nc3nc(ccn3)-c3cccnc3)c(cc2)C)cc(-n2cc(nc2)C)c1
Norfloxacin	InChIKey=OGJPXUAPXNRGGI-UHFFFAOYSA-N	Fc1cc2c(N(C=C(C(O)=O)C2=O)CC)cc1N1CCNCC1
Nortriptyline	InChIKey=PHVGLTMQBUFIQQ-UHFFFAOYSA-N	N(CCC=C1c2c(CCc3c1cccc3)cccc2)C
Ofloxacin	InChIKey=GSDSWSVVBLHKDQ-UHFFFAOYSA-N	Fc1cc2c3N(C=C(C(O)=O)C2=O)C(COc3c1N1CCN(CC1)C)C
Paroxetine	InChIKey=AHOUBRCZNHFOSL-YOEHRIQHSA-N	Fc1ccc(cc1)[C@@H]1CCNC[C@H]1COc1cc2OCOc2cc1
Penicillin_G	InChIKey=JGSARLDLIJGVTE-MBNYWOFBSA-N	S1[C@H]2N([C@@H](C(O)=O)C1(C)C)C(=O)[C@H]2NC(=O)Cc1ccccc1
Pentamidine	InChIKey=XDRYMKDFEDOLFX-UHFFFAOYSA-N	O(CCCCCOc1ccc(cc1)C(N)=N)c1ccc(cc1)C(N)=N
Perflutren	InChIKey=QYSGYZVSCZSLHT-UHFFFAOYSA-N	FC(F)(C(F)(F)F)C(F)(F)F
Perphenazine	InChIKey=RGCVKNLCSQQDEP-UHFFFAOYSA-N	Clc1cc2N(c3c(Sc2cc1)cccc3)CCCN1CCN(CC1)CCO
Pimozide	InChIKey=YVUQSNJEYSNKRX-UHFFFAOYSA-N	Fc1ccc(cc1)C(CCCN1CCC(N2c3c(NC2=O)cccc3)CC1)c1ccc(F)cc1
Pindolol	InChIKey=JZQKKSLKJUAGIC-UHFFFAOYSA-N	O(CC(O)CNC(C)C)c1c2c([nH]cc2)ccc1
Pipotiazine	InChIKey=JOMHSQGEWSNUKU-UHFFFAOYSA-N	S1c2c(N(c3c1cccc3)CCCN1CCC(CC1)CCO)cc(S(=O)(=O)N(C)C)cc2
Polythiazide	InChIKey=CYLWJCABXYDINA-UHFFFAOYSA-N	Clc1cc2NC(N(S(=O)(=O)c2cc1S(=O)(=O)N)C)CSCC(F)(F)F
Probucol	InChIKey=FYPMFJGVHOHGLL-UHFFFAOYSA-N	S(C(Sc1cc(C(C)(C)C)c(O)c(c1)C(C)(C)C)(C)C)c1cc(C(C)(C)C)c(O)c(c1)C(C)(C)C
Procainamide	InChIKey=REQCZEXYDRLIBE-UHFFFAOYSA-N	O=C(NCCN(CC)CC)c1ccc(N)cc1
Prochlorperazine	InChIKey=WIKYUJGCLQQFNW-UHFFFAOYSA-N	Clc1cc2N(c3c(Sc2cc1)cccc3)CCCN1CCN(CC1)C
Promazine	InChIKey=ZGUGWUXLJSTTMA-UHFFFAOYSA-N	S1c2c(N(c3c1cccc3)CCCN(C)C)cccc2
Promethazine	InChIKey=PWWVAXIEGOYWEE-UHFFFAOYSA-N	S1c2c(N(c3c1cccc3)CC(N(C)C)C)cccc2
Propafenone	InChIKey=JWHAUXFOSRPERK-UHFFFAOYSA-N	O(CC(O)CNCCC)c1ccccc1C(=O)CCc1ccccc1
Propericiazine	InChIKey=LUALIOATIOESLM-UHFFFAOYSA-N	S1c2c(N(c3c1cccc3)CCCN1CCC(O)CC1)cc(cc2)C#N
Propiomazine	InChIKey=UVOIBTBFPOZKGP-UHFFFAOYSA-N	S1c2c(N(c3c1cccc3)CC(N(C)C)C)cc(cc2)C(=O)CC
Propranolol	InChIKey=AQHHHDLHHXJYJD-UHFFFAOYSA-N	O(CC(O)CNC(C)C)c1c2c(ccc1)cccc2
Protriptyline	InChIKey=BWPIARFWQZKAIA-UHFFFAOYSA-N	N(CCCC1c2c(C=Cc3c1cccc3)cccc2)C
Quetiapine	InChIKey=URKOMYMAXPYINW-UHFFFAOYSA-N	S1c2c(cccc2)C(=Nc2c1cccc2)N1CCN(CC1)CCOCCO
Quinethazone	InChIKey=AGMMTXLNIQSRCG-UHFFFAOYSA-N	Clc1cc2NC(NC(=O)c2cc1S(=O)(=O)N)CC
Quinidine	InChIKey=LOUPRKONTZGTKE-LHHVKLHASA-N	O(C)c1cc2c(nccc2[C@H](O)[C@@H]2N3C[C@@H]([C@H](C2)CC3)C=C)cc1
Quinine	InChIKey=LOUPRKONTZGTKE-WZBLMQSHSA-N	O(C)c1cc2c(nccc2[C@@H](O)[C@H]2[N@@]3C[C@@H]([C@H](C2)CC3)C=C)cc1
Ranolazine	InChIKey=XKLMZUWKNUAPSZ-UHFFFAOYSA-N	O(CC(O)CN1CCN(CC1)CC(=O)Nc1c(cccc1C)C)c1ccccc1OC
Risperidone	InChIKey=RAPZEAPATHNIPO-UHFFFAOYSA-N	Fc1cc2onc(c2cc1)C1CCN(CC1)CCC=1C(=O)N2C(=NC=1C)CCCC2
Ritonavir	InChIKey=NCDNCNXCDXHOMX-XGKFQTDJSA-N	s1cncc1COC(=O)N[C@H]([C@@H](O)C[C@@H](NC(=O)[C@@H](NC(=O)N(Cc1nc(sc1)C(C)C)C)C(C)C)Cc1ccccc1)Cc1ccccc1
Saquinavir	InChIKey=QWAXKHKRTORLEM-LINFGICFSA-N	O=C(N[C@@H](CC(=O)N)C(=O)N[C@H]([C@H](O)CN1CC2C(C[C@H]1C(=O)NC(C)(C)C)CCCC2)Cc1ccccc1)c1nc2c(cc1)cccc2
Sertindole	InChIKey=GZKLJWGUPQBVJQ-UHFFFAOYSA-N	Clc1cc2c(n(cc2C2CCN(CC2)CCN2CCNC2=O)-c2ccc(F)cc2)cc1
Sotalol	InChIKey=ZBMZVLHSJCTVON-UHFFFAOYSA-N	S(=O)(=O)(Nc1ccc(cc1)C(O)CNC(C)C)C
Sparfloxacin	InChIKey=DZZWHBIBMUVIIW-DTORHVGOSA-N	Fc1c(N2C[C@H](N[C@H](C2)C)C)c(F)c2N(C=C(C(O)=O)C(=O)c2c1N)C1CC1
Sunitinib	InChIKey=WINHZLLDWRZWRT-ATVHPVEESA-N	Fc1cc\2c(NC(=O)/C/2=C\c2[nH]c(C)c(C(=O)NCCN(CC)CC)c2C)cc1
Tacrolimus	InChIKey=QJJXYPPXXYFBGM-LFZNUXCKSA-N	O1[C@H](/C(=C/[C@H]2C[C@@H](OC)[C@H](O)CC2)/C)[C@H](C)[C@@H](O)CC(=O)[C@@H](\C=C(\C[C@@H](C[C@H](OC)[C@H]2O[C@](O)([C@@H](C[C@@H]2OC)C)C(=O)C(=O)N2[C@@H](CCCC2)C1=O)C)/C)CC=C
Telithromycin	InChIKey=LJVAJPDWBABPEJ-RMNISARHSA-N	O1[C@@H](CC)[C@@]2(OC(=O)N([C@@H]2[C@@H](C)C(=O)[C@@H](C[C@](OC)(C)[C@H](O[C@@H]2O[C@@H](C[C@H](N(C)C)[C@H]2O)C)[C@@H](C)C(=O)[C@@H](C)C1=O)C)CCCCn1cc(nc1)-c1cccnc1)C
Terfenadine	InChIKey=GUGOEEXESWIERI-UHFFFAOYSA-N	OC(C1CCN(CC1)CCCC(O)c1ccc(cc1)C(C)(C)C)(c1ccccc1)c1ccccc1
Tetrabenazine	InChIKey=MKJIEFSOBYUXJB-UHFFFAOYSA-N	O(C)c1cc2C3N(CC(CC(C)C)C(=O)C3)CCc2cc1OC
Theophylline	InChIKey=ZFXYFBGIUFBOJW-UHFFFAOYSA-N	O=C1N(C)C(=O)N(c2nc[nH]c12)C
Thiethylperazine	InChIKey=XCTYLCDETUVOIP-UHFFFAOYSA-N	S1c2c(N(c3c1cccc3)CCCN1CCN(CC1)C)cc(SCC)cc2
Thioridazine	InChIKey=KLBQZWRITKRQQV-UHFFFAOYSA-N	S1c2c(N(c3c1cccc3)CCC1N(CCCC1)C)cc(SC)cc2
Thiothixene	InChIKey=GFBKORZTTCHDGY-UWVJOHFNSA-N	S1c2c(cc(S(=O)(=O)N(C)C)cc2)\C(\c2c1cccc2)=C/CCN1CCN(CC1)C
Tocainide	InChIKey=BUJAGSGYPOAWEI-UHFFFAOYSA-N	O=C(Nc1c(cccc1C)C)C(N)C
Toremifene	InChIKey=XFCLJVABOIYOMF-QPLCGJKRSA-N	ClCC\C(=C(\c1ccc(OCCN(C)C)cc1)/c1ccccc1)\c1ccccc1
Trichlormethiazide	InChIKey=LMJSLTNSBFUCMU-UHFFFAOYSA-N	Clc1cc2NC(NS(=O)(=O)c2cc1S(=O)(=O)N)C(Cl)Cl
Trifluoperazine	InChIKey=ZEWQUBUPAILYHI-UHFFFAOYSA-N	S1c2c(N(c3c1cccc3)CCCN1CCN(CC1)C)cc(cc2)C(F)(F)F
Triflupromazine	InChIKey=XSCGXQMFQXDFCW-UHFFFAOYSA-N	S1c2c(N(c3c1cccc3)CCCN(C)C)cc(cc2)C(F)(F)F
Trimeprazine	InChIKey=ZZHLYYDVIOPZBE-UHFFFAOYSA-N	S1c2c(N(c3c1cccc3)CC(CN(C)C)C)cccc2
Trimethoprim	InChIKey=IEDVJHCEMCRBQM-UHFFFAOYSA-N	O(C)c1c(OC)cc(cc1OC)Cc1cnc(nc1N)N
Trimipramine	InChIKey=ZSCDBOWYZJWBIY-UHFFFAOYSA-N	N(CC(CN1c2c(CCc3c1cccc3)cccc2)C)(C)C
Triprolidine	InChIKey=CBEQULMOCCWAQT-WOJGMQOQSA-N	n1ccccc1/C(=C/CN1CCCC1)/c1ccc(cc1)C
Troleandomycin	InChIKey=LQCLVBQBTUVCEQ-QTFUVMRISA-N	O1[C@H](C)[C@H](C)[C@H](OC(=O)C)[C@@H](C)C(=O)[C@@]2(OC2)C[C@H](C)[C@H](O[C@@H]2O[C@@H](C[C@H](N(C)C)[C@H]2OC(=O)C)C)[C@@H](C)[C@H](O[C@@H]2O[C@@H](C)[C@H](OC(=O)C)[C@@H](OC)C2)[C@@H](C)C1=O
Vardenafil	InChIKey=SECKRCOLJRRGGV-UHFFFAOYSA-N	S(=O)(=O)(N1CCN(CC1)CC)c1cc(C2=NC(=O)c3n(N2)c(nc3C)CCC)c(OCC)cc1
Verapamil	InChIKey=SGTNSNPWRIOYBX-UHFFFAOYSA-N	O(C)c1cc(ccc1OC)C(C(C)C)(CCCN(CCc1cc(OC)c(OC)cc1)C)C#N
Voriconazole	InChIKey=BCEHBSKCWLPMDN-MGPLVRAMSA-N	Fc1cc(F)ccc1[C@](O)([C@@H](C)c1ncncc1F)Cn1ncnc1
Vorinostat	InChIKey=WAEXFXRVDQXREF-UHFFFAOYSA-N	O=C(Nc1ccccc1)CCCCCCC(=O)NO
Zafirlukast	InChIKey=YEEZWCHGZNKEEK-UHFFFAOYSA-N	S(=O)(=O)(NC(=O)c1cc(OC)c(cc1)Cc1c2cc(NC(OC3CCCC3)=O)ccc2n(c1)C)c1ccccc1C
Zileuton	InChIKey=MWLSOWXNZPKENC-UHFFFAOYSA-N	s1c2c(cc1C(N(O)C(=O)N)C)cccc2
Ziprasidone	InChIKey=MVWVFYHBGMAFLY-UHFFFAOYSA-N	Clc1cc2NC(=O)Cc2cc1CCN1CCN(CC1)c1nsc2c1cccc2
Zuclopenthixol	InChIKey=WFPIAZLQTJBIFN-DVZOWYKESA-N	Clc1cc\2c(Sc3c(cccc3)/C/2=C/CCN2CCN(CC2)CCO)cc1
