# Supplementary material for: Improving Detection of Arrhythmia Drug-Drug Interactions in Pharmacovigilance Data through the Implementation of Similarity-Based Modeling
Source: PLoS One. 2015 Jun 12;10(6):e0129974. doi: 10.1371/journal.pone.0129974 (PMC4466327; doi:10.1371/journal.pone.0129974)
Supplement: S3 Table — (XLSX) [file pone.0129974.s004.xlsx]

## Sheet: M2-2D
2D molecular structure drug similarity (matrix M2a). We calculated MACCS fingerprints for all the 162 drugs in our reference standard. We compared pairs of MACCS fingerprints using the Tanimoto coefficient (Tc). The Tc ranges from 0 to 1, which means minimum and maximum similarity respectively. Once we calculated the Tc for all the drug pairs, we constructed a 162×162 drug similarity matrix (M2a)…
Note: values in the M2 diagonal are set 0 for the posterior calculation steps.
GENERIC_NAME	Acetophenazine	Amiloride	Amiodarone	Amitriptyline	Amoxapine	Amprenavir	Apomorphine	Aprepitant	Arsenic_trioxide	Artemether	Astemizole	Atazanavir	Azithromycin	Bendroflumethiazide	Benzthiazide	Bepridil	Bretylium	Bumetanide	Chloroquine	Chlorothiazide	Chlorpromazine	Chlorpropamide	Chlorthalidone	Cimetidine	Cisapride	Citalopram	Clarithromycin	Clomipramine	Cyclothiazide	Dasatinib	Degarelix	Delavirdine	Desipramine	Deslanoside	Digitoxin	Digoxin	Diltiazem	Diphenhydramine	Disopyramide	Dofetilide	Dolasetron	Domperidone	Doxepin	Droperidol	Duloxetine	Efavirenz	Encainide	Erythromycin	Escitalopram
Acetophenazine	0	0.254	0.456	0.345	0.578	0.427	0.525	0.463	0.117	0.246	0.552	0.442	0.419	0.321	0.365	0.552	0.234	0.353	0.476	0.286	0.559	0.274	0.264	0.373	0.52	0.439	0.333	0.483	0.292	0.657	0.5	0.44	0.554	0.342	0.307	0.303	0.543	0.436	0.391	0.4	0.475	0.522	0.417	0.551	0.424	0.313	0.565	0.347	0.439
Amiloride	0.254	0	0.184	0.095	0.415	0.204	0.191	0.387	0.094	0.1	0.377	0.308	0.215	0.378	0.39	0.227	0.167	0.233	0.292	0.414	0.277	0.273	0.329	0.361	0.382	0.162	0.197	0.25	0.395	0.466	0.427	0.333	0.2	0.12	0.112	0.125	0.253	0.111	0.333	0.17	0.266	0.433	0.118	0.38	0.136	0.411	0.294	0.195	0.162
Amiodarone	0.456	0.184	0	0.411	0.417	0.407	0.468	0.458	0.153	0.403	0.5	0.349	0.472	0.217	0.258	0.517	0.429	0.349	0.469	0.211	0.431	0.256	0.291	0.292	0.575	0.627	0.464	0.475	0.221	0.444	0.494	0.356	0.397	0.451	0.435	0.429	0.493	0.538	0.343	0.449	0.444	0.432	0.536	0.459	0.466	0.309	0.531	0.457	0.627
Amitriptyline	0.345	0.095	0.411	0	0.306	0.216	0.429	0.205	0.068	0.222	0.333	0.247	0.288	0.152	0.171	0.429	0.475	0.218	0.404	0.128	0.5	0.176	0.125	0.263	0.306	0.471	0.27	0.605	0.131	0.263	0.262	0.278	0.558	0.224	0.219	0.215	0.397	0.595	0.38	0.314	0.25	0.288	0.757	0.318	0.391	0.172	0.4	0.266	0.471
Amoxapine	0.578	0.415	0.417	0.306	0	0.3	0.453	0.519	0.111	0.219	0.621	0.357	0.35	0.295	0.4	0.5	0.242	0.283	0.524	0.321	0.462	0.264	0.256	0.357	0.519	0.441	0.272	0.508	0.326	0.608	0.483	0.442	0.5	0.25	0.232	0.229	0.423	0.323	0.333	0.337	0.431	0.588	0.397	0.571	0.338	0.4	0.515	0.284	0.441
Amprenavir	0.427	0.204	0.407	0.216	0.3	0	0.337	0.475	0.143	0.307	0.371	0.538	0.473	0.474	0.51	0.417	0.187	0.674	0.356	0.442	0.315	0.528	0.527	0.301	0.49	0.378	0.449	0.297	0.469	0.45	0.52	0.562	0.318	0.409	0.396	0.391	0.442	0.333	0.356	0.659	0.368	0.396	0.295	0.388	0.329	0.272	0.432	0.461	0.378
Apomorphine	0.525	0.191	0.468	0.429	0.453	0.337	0	0.383	0.113	0.345	0.5	0.373	0.516	0.256	0.286	0.439	0.315	0.321	0.441	0.25	0.448	0.207	0.275	0.312	0.493	0.45	0.46	0.473	0.259	0.403	0.422	0.378	0.491	0.362	0.385	0.379	0.515	0.449	0.373	0.387	0.464	0.47	0.51	0.435	0.434	0.311	0.618	0.453	0.45
Aprepitant	0.463	0.387	0.458	0.205	0.519	0.475	0.383	0	0.127	0.256	0.556	0.602	0.477	0.415	0.468	0.418	0.232	0.384	0.386	0.383	0.341	0.387	0.375	0.39	0.581	0.427	0.402	0.321	0.427	0.605	0.591	0.49	0.329	0.393	0.364	0.375	0.444	0.329	0.387	0.411	0.474	0.608	0.289	0.593	0.325	0.392	0.451	0.414	0.427
Arsenic_trioxide	0.117	0.094	0.153	0.068	0.111	0.143	0.113	0.127	0	0.25	0.106	0.111	0.138	0.176	0.164	0.073	0.043	0.135	0.069	0.185	0.089	0.152	0.179	0.07	0.092	0.103	0.15	0.074	0.167	0.09	0.118	0.154	0.077	0.145	0.155	0.153	0.116	0.067	0.074	0.125	0.157	0.121	0.125	0.118	0.082	0.163	0.082	0.148	0.103
Artemether	0.246	0.1	0.403	0.222	0.219	0.307	0.345	0.256	0.25	0	0.26	0.286	0.453	0.193	0.182	0.238	0.175	0.256	0.227	0.2	0.212	0.145	0.21	0.159	0.325	0.339	0.492	0.242	0.198	0.195	0.295	0.253	0.23	0.579	0.623	0.611	0.352	0.264	0.222	0.333	0.3	0.192	0.281	0.218	0.286	0.288	0.328	0.483	0.339
Astemizole	0.552	0.377	0.5	0.333	0.621	0.371	0.5	0.556	0.106	0.26	0	0.41	0.387	0.345	0.371	0.548	0.308	0.33	0.571	0.31	0.508	0.256	0.289	0.485	0.622	0.507	0.309	0.532	0.33	0.605	0.553	0.477	0.55	0.301	0.284	0.28	0.462	0.371	0.377	0.405	0.477	0.682	0.4	0.687	0.429	0.382	0.609	0.321	0.507
Atazanavir	0.442	0.308	0.349	0.247	0.357	0.538	0.373	0.602	0.111	0.286	0.41	0	0.553	0.348	0.372	0.392	0.243	0.422	0.395	0.301	0.312	0.348	0.352	0.346	0.512	0.367	0.507	0.308	0.347	0.5	0.544	0.506	0.333	0.386	0.354	0.366	0.494	0.373	0.522	0.471	0.451	0.422	0.307	0.412	0.311	0.329	0.467	0.52	0.367
Azithromycin	0.419	0.215	0.472	0.288	0.35	0.473	0.516	0.477	0.138	0.453	0.387	0.553	0	0.269	0.295	0.426	0.323	0.419	0.408	0.237	0.375	0.281	0.258	0.303	0.551	0.397	0.877	0.352	0.245	0.398	0.529	0.362	0.362	0.535	0.544	0.536	0.533	0.41	0.455	0.4	0.448	0.366	0.353	0.341	0.338	0.284	0.486	0.895	0.397
Bendroflumethiazide	0.321	0.378	0.217	0.152	0.295	0.474	0.256	0.415	0.176	0.193	0.345	0.348	0.269	0	0.843	0.198	0.15	0.58	0.262	0.833	0.329	0.558	0.662	0.25	0.366	0.213	0.256	0.244	0.829	0.372	0.39	0.506	0.25	0.198	0.181	0.191	0.344	0.136	0.275	0.453	0.304	0.388	0.167	0.364	0.244	0.347	0.264	0.267	0.213
Benzthiazide	0.365	0.39	0.258	0.171	0.4	0.51	0.286	0.468	0.164	0.182	0.371	0.372	0.295	0.843	0	0.227	0.198	0.565	0.337	0.881	0.392	0.582	0.641	0.31	0.404	0.242	0.269	0.305	0.797	0.441	0.412	0.544	0.28	0.212	0.196	0.194	0.37	0.169	0.289	0.477	0.301	0.464	0.198	0.404	0.259	0.342	0.307	0.28	0.242
Bepridil	0.552	0.227	0.517	0.429	0.5	0.417	0.439	0.418	0.073	0.238	0.548	0.392	0.426	0.198	0.227	0	0.315	0.289	0.518	0.176	0.5	0.207	0.186	0.355	0.514	0.554	0.353	0.588	0.189	0.521	0.494	0.43	0.549	0.288	0.268	0.264	0.471	0.578	0.446	0.444	0.464	0.47	0.481	0.456	0.407	0.231	0.618	0.348	0.554
Bretylium	0.234	0.167	0.429	0.475	0.242	0.187	0.315	0.232	0.043	0.175	0.308	0.243	0.323	0.15	0.198	0.315	0	0.2	0.423	0.156	0.46	0.222	0.152	0.259	0.301	0.462	0.306	0.489	0.143	0.26	0.259	0.244	0.36	0.169	0.145	0.143	0.328	0.463	0.321	0.274	0.164	0.265	0.435	0.257	0.25	0.169	0.322	0.302	0.462
Bumetanide	0.353	0.233	0.349	0.218	0.283	0.674	0.321	0.384	0.135	0.256	0.33	0.422	0.419	0.58	0.565	0.289	0.2	0	0.279	0.543	0.267	0.653	0.587	0.253	0.44	0.244	0.393	0.233	0.517	0.357	0.402	0.484	0.3	0.293	0.278	0.275	0.437	0.28	0.309	0.654	0.321	0.312	0.259	0.292	0.365	0.28	0.373	0.405	0.244
Chloroquine	0.476	0.292	0.469	0.404	0.524	0.356	0.441	0.386	0.069	0.227	0.571	0.395	0.408	0.262	0.337	0.518	0.423	0.279	0	0.256	0.642	0.308	0.207	0.426	0.535	0.5	0.338	0.68	0.279	0.5	0.532	0.381	0.64	0.276	0.257	0.253	0.373	0.396	0.556	0.372	0.371	0.538	0.404	0.478	0.339	0.297	0.533	0.352	0.5
Chlorothiazide	0.286	0.414	0.211	0.128	0.321	0.442	0.25	0.383	0.185	0.2	0.31	0.301	0.237	0.833	0.881	0.176	0.156	0.543	0.256	0	0.342	0.539	0.714	0.229	0.348	0.193	0.236	0.253	0.838	0.355	0.36	0.489	0.213	0.167	0.174	0.172	0.326	0.112	0.253	0.435	0.299	0.402	0.145	0.345	0.205	0.38	0.244	0.233	0.193
Chlorpromazine	0.559	0.277	0.431	0.5	0.462	0.315	0.448	0.341	0.089	0.212	0.508	0.312	0.375	0.329	0.392	0.5	0.46	0.267	0.642	0.342	0	0.278	0.253	0.387	0.479	0.534	0.306	0.804	0.313	0.486	0.429	0.369	0.62	0.2	0.179	0.177	0.545	0.46	0.456	0.325	0.312	0.478	0.491	0.443	0.393	0.323	0.492	0.301	0.534
Chlorpropamide	0.274	0.273	0.256	0.176	0.264	0.528	0.207	0.387	0.152	0.145	0.256	0.348	0.281	0.558	0.582	0.207	0.222	0.653	0.308	0.539	0.278	0	0.566	0.278	0.323	0.224	0.253	0.241	0.55	0.359	0.392	0.461	0.247	0.194	0.176	0.174	0.272	0.189	0.307	0.476	0.222	0.357	0.175	0.303	0.257	0.26	0.262	0.264	0.224
Chlorthalidone	0.264	0.329	0.291	0.125	0.256	0.527	0.275	0.375	0.179	0.21	0.289	0.352	0.258	0.662	0.641	0.186	0.152	0.587	0.207	0.714	0.253	0.566	0	0.195	0.37	0.259	0.258	0.217	0.716	0.362	0.394	0.511	0.179	0.239	0.25	0.247	0.364	0.138	0.247	0.442	0.325	0.393	0.169	0.352	0.231	0.37	0.282	0.256	0.259
Cimetidine	0.373	0.361	0.292	0.263	0.357	0.301	0.312	0.39	0.07	0.159	0.485	0.346	0.303	0.25	0.31	0.355	0.259	0.253	0.426	0.229	0.387	0.278	0.195	0	0.35	0.348	0.237	0.361	0.253	0.447	0.412	0.369	0.446	0.263	0.227	0.224	0.308	0.259	0.361	0.262	0.254	0.414	0.274	0.365	0.345	0.171	0.358	0.25	0.348
Cisapride	0.52	0.382	0.575	0.306	0.519	0.49	0.493	0.581	0.092	0.325	0.622	0.512	0.551	0.366	0.404	0.514	0.301	0.44	0.535	0.348	0.479	0.323	0.37	0.35	0	0.48	0.468	0.522	0.351	0.63	0.69	0.442	0.493	0.388	0.373	0.369	0.55	0.418	0.479	0.506	0.452	0.592	0.384	0.557	0.37	0.387	0.687	0.481	0.48
Citalopram	0.439	0.162	0.627	0.471	0.441	0.378	0.45	0.427	0.103	0.339	0.507	0.367	0.397	0.213	0.242	0.554	0.462	0.244	0.5	0.193	0.534	0.224	0.259	0.348	0.48	0	0.366	0.593	0.217	0.43	0.414	0.356	0.474	0.375	0.357	0.352	0.419	0.583	0.41	0.397	0.381	0.417	0.608	0.465	0.446	0.328	0.469	0.361	1
Clarithromycin	0.333	0.197	0.464	0.27	0.272	0.449	0.46	0.402	0.15	0.492	0.309	0.507	0.877	0.256	0.269	0.353	0.306	0.393	0.338	0.236	0.306	0.253	0.258	0.237	0.468	0.366	0	0.282	0.245	0.326	0.471	0.323	0.271	0.529	0.538	0.53	0.486	0.397	0.4	0.39	0.415	0.321	0.338	0.298	0.303	0.286	0.414	0.9808	0.366
Clomipramine	0.483	0.25	0.475	0.605	0.508	0.297	0.473	0.321	0.074	0.242	0.532	0.308	0.352	0.244	0.305	0.588	0.489	0.233	0.68	0.253	0.804	0.241	0.217	0.361	0.522	0.593	0.282	0	0.233	0.446	0.444	0.366	0.773	0.208	0.187	0.184	0.478	0.489	0.455	0.355	0.306	0.5	0.551	0.463	0.339	0.295	0.544	0.278	0.593
Cyclothiazide	0.292	0.395	0.221	0.131	0.326	0.469	0.259	0.427	0.167	0.198	0.33	0.347	0.245	0.829	0.797	0.189	0.143	0.517	0.279	0.838	0.313	0.55	0.716	0.253	0.351	0.217	0.245	0.233	0	0.4	0.416	0.533	0.209	0.24	0.237	0.247	0.316	0.103	0.262	0.418	0.305	0.452	0.146	0.393	0.202	0.346	0.253	0.242	0.217
Dasatinib	0.657	0.466	0.444	0.263	0.608	0.45	0.403	0.605	0.09	0.195	0.605	0.5	0.398	0.372	0.441	0.521	0.26	0.357	0.5	0.355	0.486	0.359	0.362	0.447	0.63	0.43	0.326	0.446	0.4	0	0.694	0.58	0.419	0.333	0.303	0.3	0.482	0.329	0.427	0.398	0.421	0.685	0.304	0.645	0.36	0.359	0.554	0.337	0.43
Degarelix	0.5	0.427	0.494	0.262	0.483	0.52	0.422	0.591	0.118	0.295	0.553	0.544	0.529	0.39	0.412	0.494	0.259	0.402	0.532	0.36	0.429	0.392	0.394	0.412	0.69	0.414	0.471	0.444	0.416	0.694	0	0.52	0.42	0.477	0.432	0.443	0.495	0.321	0.481	0.429	0.457	0.663	0.299	0.588	0.318	0.333	0.506	0.483	0.414
Delavirdine	0.44	0.333	0.356	0.278	0.442	0.562	0.378	0.49	0.154	0.253	0.477	0.506	0.362	0.506	0.544	0.43	0.244	0.484	0.381	0.489	0.369	0.461	0.511	0.369	0.442	0.356	0.323	0.366	0.533	0.58	0.52	0	0.358	0.276	0.274	0.271	0.489	0.275	0.4	0.627	0.395	0.561	0.286	0.529	0.244	0.276	0.5	0.319	0.356
Desipramine	0.554	0.2	0.397	0.558	0.5	0.318	0.491	0.329	0.077	0.23	0.55	0.333	0.362	0.25	0.28	0.549	0.36	0.3	0.64	0.213	0.62	0.247	0.179	0.446	0.493	0.474	0.271	0.773	0.209	0.419	0.42	0.358	0	0.247	0.208	0.205	0.448	0.447	0.472	0.365	0.339	0.469	0.51	0.433	0.431	0.242	0.564	0.286	0.474
Deslanoside	0.342	0.12	0.451	0.224	0.25	0.409	0.362	0.393	0.145	0.579	0.301	0.386	0.535	0.198	0.212	0.288	0.169	0.293	0.276	0.167	0.2	0.194	0.239	0.263	0.388	0.375	0.529	0.208	0.24	0.333	0.477	0.276	0.247	0	0.9245	0.9434	0.349	0.258	0.257	0.303	0.324	0.313	0.309	0.321	0.313	0.243	0.329	0.544	0.375
Digitoxin	0.307	0.112	0.435	0.219	0.232	0.396	0.385	0.364	0.155	0.623	0.284	0.354	0.544	0.181	0.196	0.268	0.145	0.278	0.257	0.174	0.179	0.176	0.25	0.227	0.373	0.357	0.538	0.187	0.237	0.303	0.432	0.274	0.208	0.9245	0	0.98	0.333	0.234	0.254	0.287	0.343	0.296	0.288	0.305	0.292	0.257	0.311	0.554	0.357
Digoxin	0.303	0.125	0.429	0.215	0.229	0.391	0.379	0.375	0.153	0.611	0.28	0.366	0.536	0.191	0.194	0.264	0.143	0.275	0.253	0.172	0.177	0.174	0.247	0.224	0.369	0.352	0.53	0.184	0.247	0.3	0.443	0.271	0.205	0.9434	0.98	0	0.329	0.231	0.25	0.284	0.338	0.293	0.284	0.301	0.288	0.254	0.307	0.545	0.352
Diltiazem	0.543	0.253	0.493	0.397	0.423	0.442	0.515	0.444	0.116	0.352	0.462	0.494	0.533	0.344	0.37	0.471	0.328	0.437	0.373	0.326	0.545	0.272	0.364	0.308	0.55	0.419	0.486	0.478	0.316	0.482	0.495	0.489	0.448	0.349	0.333	0.329	0	0.459	0.414	0.47	0.449	0.474	0.484	0.463	0.424	0.324	0.597	0.48	0.419
Diphenhydramine	0.436	0.111	0.538	0.595	0.323	0.333	0.449	0.329	0.067	0.264	0.371	0.373	0.41	0.136	0.169	0.578	0.463	0.28	0.396	0.112	0.46	0.189	0.138	0.259	0.418	0.583	0.397	0.489	0.103	0.329	0.321	0.275	0.447	0.258	0.234	0.231	0.459	0	0.4	0.453	0.365	0.265	0.692	0.294	0.512	0.19	0.472	0.39	0.583
Disopyramide	0.391	0.333	0.343	0.38	0.333	0.356	0.373	0.387	0.074	0.222	0.377	0.522	0.455	0.275	0.289	0.446	0.321	0.309	0.556	0.253	0.456	0.307	0.247	0.361	0.479	0.41	0.4	0.455	0.262	0.427	0.481	0.4	0.472	0.257	0.254	0.25	0.414	0.4	0	0.321	0.397	0.412	0.382	0.38	0.316	0.339	0.517	0.394	0.41
Dofetilide	0.4	0.17	0.449	0.314	0.337	0.659	0.387	0.411	0.125	0.333	0.405	0.471	0.4	0.453	0.477	0.444	0.274	0.654	0.372	0.435	0.325	0.476	0.442	0.262	0.506	0.397	0.39	0.355	0.418	0.398	0.429	0.627	0.365	0.303	0.287	0.284	0.47	0.453	0.321	0	0.368	0.368	0.375	0.375	0.361	0.229	0.5	0.386	0.397
Dolasetron	0.475	0.266	0.444	0.25	0.431	0.368	0.464	0.474	0.157	0.3	0.477	0.451	0.448	0.304	0.301	0.464	0.164	0.321	0.371	0.299	0.312	0.222	0.325	0.254	0.452	0.381	0.415	0.306	0.305	0.421	0.457	0.395	0.339	0.324	0.343	0.338	0.449	0.365	0.397	0.368	0	0.47	0.305	0.478	0.407	0.379	0.459	0.409	0.381
Domperidone	0.522	0.433	0.432	0.288	0.588	0.396	0.47	0.608	0.121	0.192	0.682	0.422	0.366	0.388	0.464	0.47	0.265	0.312	0.538	0.402	0.478	0.357	0.393	0.414	0.592	0.417	0.321	0.5	0.452	0.685	0.663	0.561	0.469	0.313	0.296	0.293	0.474	0.265	0.412	0.368	0.47	0	0.296	0.839	0.282	0.418	0.576	0.317	0.417
Doxepin	0.417	0.118	0.536	0.757	0.397	0.295	0.51	0.289	0.125	0.281	0.4	0.307	0.353	0.167	0.198	0.481	0.435	0.259	0.404	0.145	0.491	0.175	0.169	0.274	0.384	0.608	0.338	0.551	0.146	0.304	0.299	0.286	0.51	0.309	0.288	0.284	0.484	0.692	0.382	0.375	0.305	0.296	0	0.343	0.479	0.25	0.474	0.333	0.608
Droperidol	0.551	0.38	0.459	0.318	0.571	0.388	0.435	0.593	0.118	0.218	0.687	0.412	0.341	0.364	0.404	0.456	0.257	0.292	0.478	0.345	0.443	0.303	0.352	0.365	0.557	0.465	0.298	0.463	0.393	0.645	0.588	0.529	0.433	0.321	0.305	0.301	0.463	0.294	0.38	0.375	0.478	0.839	0.343	0	0.31	0.426	0.582	0.294	0.465
Duloxetine	0.424	0.136	0.466	0.391	0.338	0.329	0.434	0.325	0.082	0.286	0.429	0.311	0.338	0.244	0.259	0.407	0.25	0.365	0.339	0.205	0.393	0.257	0.231	0.345	0.37	0.446	0.303	0.339	0.202	0.36	0.318	0.244	0.431	0.313	0.292	0.288	0.424	0.512	0.316	0.361	0.407	0.282	0.479	0.31	0	0.276	0.407	0.318	0.446
Efavirenz	0.313	0.411	0.309	0.172	0.4	0.272	0.311	0.392	0.163	0.288	0.382	0.329	0.284	0.347	0.342	0.231	0.169	0.28	0.297	0.38	0.323	0.26	0.37	0.171	0.387	0.328	0.286	0.295	0.346	0.359	0.333	0.276	0.242	0.243	0.257	0.254	0.324	0.19	0.339	0.229	0.379	0.418	0.25	0.426	0.276	0	0.359	0.282	0.328
Encainide	0.565	0.294	0.531	0.4	0.515	0.432	0.618	0.451	0.082	0.328	0.609	0.467	0.486	0.264	0.307	0.618	0.322	0.373	0.533	0.244	0.492	0.262	0.282	0.358	0.687	0.469	0.414	0.544	0.253	0.554	0.506	0.5	0.564	0.329	0.311	0.307	0.597	0.472	0.517	0.5	0.459	0.576	0.474	0.582	0.407	0.359	0	0.408	0.469
Erythromycin	0.347	0.195	0.457	0.266	0.284	0.461	0.453	0.414	0.148	0.483	0.321	0.52	0.895	0.267	0.28	0.348	0.302	0.405	0.352	0.233	0.301	0.264	0.256	0.25	0.481	0.361	0.9808	0.278	0.242	0.337	0.483	0.319	0.286	0.544	0.554	0.545	0.48	0.39	0.394	0.386	0.409	0.317	0.333	0.294	0.318	0.282	0.408	0	0.361
Escitalopram	0.439	0.162	0.627	0.471	0.441	0.378	0.45	0.427	0.103	0.339	0.507	0.367	0.397	0.213	0.242	0.554	0.462	0.244	0.5	0.193	0.534	0.224	0.259	0.348	0.48	1	0.366	0.593	0.217	0.43	0.414	0.356	0.474	0.375	0.357	0.352	0.419	0.583	0.41	0.397	0.381	0.417	0.608	0.465	0.446	0.328	0.469	0.361	0
Ethacrynic_acid	0.239	0.175	0.377	0.189	0.194	0.244	0.25	0.265	0.083	0.268	0.254	0.247	0.304	0.185	0.217	0.154	0.231	0.299	0.182	0.192	0.167	0.227	0.25	0.116	0.338	0.231	0.308	0.175	0.19	0.247	0.261	0.128	0.125	0.381	0.383	0.377	0.292	0.231	0.121	0.228	0.25	0.216	0.273	0.26	0.255	0.259	0.242	0.323	0.231
Ethopropazine	0.6	0.215	0.435	0.447	0.422	0.3	0.455	0.31	0.096	0.226	0.446	0.329	0.397	0.295	0.325	0.538	0.408	0.28	0.596	0.273	0.745	0.228	0.205	0.39	0.387	0.441	0.324	0.58	0.265	0.432	0.381	0.387	0.571	0.227	0.205	0.203	0.556	0.408	0.436	0.342	0.356	0.418	0.442	0.406	0.37	0.238	0.5	0.319	0.441
Fexofenadine	0.586	0.153	0.453	0.385	0.418	0.44	0.527	0.462	0.109	0.356	0.441	0.567	0.571	0.235	0.279	0.5	0.304	0.329	0.45	0.2	0.387	0.262	0.238	0.303	0.521	0.483	0.492	0.431	0.225	0.467	0.463	0.402	0.446	0.455	0.437	0.431	0.437	0.49	0.482	0.413	0.448	0.435	0.436	0.423	0.345	0.302	0.542	0.508	0.483
Flecainide	0.449	0.358	0.423	0.194	0.451	0.402	0.437	0.544	0.113	0.275	0.514	0.487	0.427	0.361	0.372	0.373	0.209	0.41	0.357	0.31	0.27	0.38	0.366	0.362	0.634	0.347	0.36	0.3	0.33	0.513	0.542	0.382	0.348	0.425	0.389	0.384	0.41	0.266	0.4	0.373	0.415	0.529	0.279	0.493	0.344	0.429	0.547	0.373	0.347
Fluconazole	0.446	0.349	0.377	0.213	0.448	0.323	0.323	0.526	0.125	0.171	0.538	0.446	0.365	0.354	0.366	0.41	0.293	0.306	0.348	0.316	0.375	0.287	0.325	0.354	0.41	0.444	0.28	0.371	0.306	0.493	0.419	0.36	0.339	0.225	0.205	0.203	0.333	0.316	0.349	0.286	0.41	0.423	0.286	0.471	0.311	0.333	0.329	0.293	0.444
Fluoxetine	0.323	0.177	0.431	0.378	0.349	0.291	0.396	0.368	0.062	0.273	0.443	0.338	0.348	0.25	0.25	0.345	0.34	0.375	0.351	0.195	0.333	0.3	0.205	0.288	0.42	0.463	0.312	0.352	0.179	0.316	0.31	0.207	0.392	0.265	0.242	0.239	0.333	0.537	0.327	0.391	0.321	0.271	0.437	0.319	0.7	0.358	0.397	0.328	0.463
Flupenthixol	0.737	0.233	0.408	0.386	0.545	0.347	0.422	0.44	0.115	0.208	0.522	0.366	0.342	0.333	0.36	0.468	0.27	0.289	0.424	0.282	0.5	0.271	0.261	0.329	0.437	0.477	0.262	0.429	0.303	0.581	0.443	0.386	0.443	0.338	0.303	0.299	0.416	0.379	0.324	0.345	0.379	0.472	0.433	0.543	0.371	0.309	0.42	0.275	0.477
Fluphenazine	0.833	0.286	0.408	0.317	0.594	0.391	0.444	0.476	0.115	0.208	0.591	0.4	0.359	0.383	0.41	0.517	0.27	0.318	0.492	0.329	0.576	0.286	0.276	0.368	0.494	0.477	0.278	0.5	0.333	0.648	0.494	0.419	0.517	0.287	0.253	0.25	0.453	0.379	0.364	0.378	0.4	0.536	0.365	0.565	0.371	0.348	0.463	0.291	0.477
Fluvoxamine	0.397	0.246	0.391	0.271	0.361	0.393	0.299	0.427	0.103	0.297	0.403	0.367	0.308	0.271	0.314	0.403	0.288	0.349	0.385	0.25	0.328	0.333	0.216	0.391	0.461	0.437	0.26	0.387	0.217	0.378	0.382	0.297	0.424	0.286	0.25	0.247	0.28	0.407	0.303	0.453	0.279	0.308	0.302	0.333	0.373	0.232	0.382	0.273	0.437
Fosamprenavir	0.413	0.21	0.394	0.209	0.291	0.939	0.312	0.476	0.151	0.297	0.36	0.521	0.442	0.49	0.51	0.402	0.181	0.67	0.344	0.443	0.305	0.544	0.543	0.305	0.475	0.366	0.419	0.287	0.485	0.437	0.505	0.561	0.308	0.381	0.368	0.365	0.429	0.321	0.344	0.655	0.356	0.384	0.286	0.376	0.318	0.263	0.418	0.43	0.366
Foscarnet	0.092	0.088	0.091	0.02	0.042	0.22	0.145	0.148	0.29	0.204	0.055	0.235	0.2	0.2	0.171	0.05	0.04	0.239	0.015	0.191	0.016	0.212	0.258	0.048	0.101	0.062	0.237	0.016	0.189	0.099	0.151	0.16	0.017	0.19	0.203	0.2	0.141	0.061	0.069	0.197	0.145	0.099	0.055	0.081	0.036	0.13	0.077	0.233	0.062
Furosemide	0.318	0.338	0.314	0.136	0.307	0.602	0.224	0.411	0.157	0.19	0.297	0.389	0.308	0.603	0.605	0.253	0.192	0.697	0.23	0.627	0.262	0.592	0.699	0.218	0.376	0.282	0.295	0.226	0.613	0.413	0.4	0.484	0.202	0.247	0.217	0.228	0.326	0.192	0.241	0.518	0.333	0.352	0.193	0.344	0.273	0.342	0.276	0.292	0.282
Gadobutrol	0.583	0.211	0.371	0.21	0.441	0.425	0.426	0.463	0.143	0.258	0.384	0.5	0.545	0.227	0.256	0.45	0.169	0.333	0.324	0.18	0.271	0.284	0.216	0.328	0.48	0.314	0.47	0.303	0.217	0.468	0.519	0.341	0.377	0.435	0.377	0.391	0.419	0.333	0.303	0.363	0.45	0.417	0.281	0.405	0.266	0.214	0.403	0.485	0.314
Gadofosveset_trisodium	0.5	0.177	0.411	0.262	0.4	0.506	0.382	0.531	0.164	0.304	0.403	0.597	0.473	0.307	0.348	0.446	0.203	0.469	0.329	0.273	0.247	0.354	0.326	0.263	0.475	0.394	0.444	0.292	0.308	0.446	0.444	0.42	0.338	0.395	0.378	0.373	0.418	0.407	0.348	0.547	0.469	0.434	0.309	0.423	0.313	0.278	0.423	0.458	0.394
Gatifloxacin	0.538	0.306	0.512	0.351	0.577	0.433	0.534	0.527	0.112	0.35	0.595	0.478	0.549	0.343	0.38	0.474	0.278	0.427	0.494	0.327	0.462	0.29	0.333	0.357	0.7	0.444	0.488	0.48	0.356	0.568	0.626	0.459	0.473	0.476	0.463	0.458	0.566	0.347	0.354	0.441	0.474	0.568	0.408	0.613	0.359	0.375	0.587	0.5	0.444
Grepafloxacin	0.562	0.312	0.494	0.362	0.581	0.416	0.514	0.511	0.122	0.325	0.579	0.443	0.494	0.337	0.375	0.472	0.284	0.394	0.535	0.319	0.479	0.309	0.326	0.367	0.625	0.461	0.432	0.5	0.351	0.59	0.614	0.457	0.493	0.457	0.443	0.437	0.494	0.319	0.382	0.391	0.452	0.592	0.403	0.662	0.333	0.405	0.569	0.444	0.461
Halofantrine	0.452	0.174	0.542	0.458	0.453	0.337	0.439	0.4	0.093	0.279	0.5	0.373	0.386	0.226	0.271	0.464	0.449	0.321	0.574	0.205	0.448	0.32	0.229	0.273	0.493	0.611	0.353	0.528	0.216	0.44	0.439	0.284	0.463	0.324	0.304	0.3	0.333	0.543	0.373	0.405	0.344	0.406	0.481	0.414	0.434	0.333	0.413	0.368	0.611
Haloperidol	0.533	0.221	0.476	0.309	0.532	0.33	0.474	0.5	0.089	0.27	0.531	0.438	0.435	0.265	0.31	0.448	0.304	0.282	0.475	0.244	0.41	0.278	0.284	0.229	0.565	0.534	0.362	0.456	0.267	0.507	0.446	0.322	0.421	0.352	0.333	0.329	0.36	0.404	0.407	0.342	0.448	0.523	0.362	0.53	0.368	0.439	0.492	0.377	0.534
Halothane	0	0.093	0.036	0	0.054	0.024	0	0.068	0.042	0.023	0.069	0.03	0.016	0.078	0.072	0	0.121	0.028	0.062	0.082	0.064	0.083	0.079	0.02	0.059	0.082	0.018	0.068	0.074	0.057	0.05	0.026	0	0.017	0.018	0.018	0	0	0.022	0.029	0	0.068	0	0.066	0	0.15	0	0.017	0.082
Hydrochlorothiazide	0.318	0.392	0.228	0.15	0.322	0.454	0.268	0.381	0.174	0.19	0.326	0.33	0.253	0.838	0.806	0.195	0.177	0.573	0.274	0.877	0.359	0.592	0.699	0.247	0.362	0.211	0.226	0.272	0.843	0.383	0.414	0.5	0.247	0.196	0.179	0.189	0.341	0.134	0.272	0.448	0.316	0.417	0.165	0.36	0.241	0.36	0.261	0.223	0.211
Hydroflumethiazide	0.321	0.36	0.217	0.152	0.295	0.458	0.272	0.385	0.176	0.193	0.33	0.333	0.255	0.879	0.767	0.198	0.165	0.58	0.247	0.833	0.329	0.558	0.662	0.25	0.351	0.213	0.228	0.244	0.803	0.358	0.39	0.506	0.25	0.198	0.181	0.191	0.344	0.136	0.275	0.453	0.321	0.388	0.167	0.364	0.244	0.347	0.264	0.226	0.213
Ibutilide	0.392	0.161	0.37	0.286	0.314	0.635	0.36	0.375	0.129	0.289	0.365	0.464	0.427	0.414	0.455	0.378	0.3	0.608	0.438	0.379	0.316	0.566	0.402	0.333	0.432	0.372	0.4	0.347	0.396	0.391	0.423	0.602	0.394	0.31	0.294	0.291	0.364	0.358	0.347	0.797	0.291	0.36	0.311	0.352	0.297	0.19	0.453	0.412	0.372
Imatinib	0.515	0.468	0.384	0.404	0.493	0.358	0.484	0.47	0.095	0.239	0.631	0.487	0.39	0.314	0.326	0.533	0.328	0.315	0.532	0.279	0.516	0.267	0.258	0.492	0.568	0.426	0.325	0.542	0.3	0.639	0.561	0.577	0.561	0.284	0.25	0.262	0.528	0.397	0.517	0.425	0.373	0.646	0.403	0.603	0.303	0.304	0.678	0.321	0.426
Imipramine	0.518	0.187	0.433	0.667	0.443	0.31	0.51	0.289	0.08	0.259	0.492	0.324	0.373	0.225	0.256	0.638	0.435	0.244	0.6	0.203	0.717	0.19	0.169	0.386	0.464	0.547	0.299	0.9	0.186	0.392	0.395	0.385	0.85	0.219	0.197	0.194	0.508	0.535	0.49	0.375	0.328	0.437	0.6	0.424	0.365	0.23	0.585	0.294	0.547
Indapamide	0.318	0.355	0.299	0.179	0.307	0.567	0.284	0.411	0.157	0.163	0.341	0.374	0.28	0.603	0.625	0.284	0.192	0.593	0.321	0.649	0.342	0.613	0.722	0.233	0.391	0.267	0.267	0.304	0.654	0.429	0.429	0.627	0.278	0.184	0.191	0.189	0.371	0.177	0.321	0.482	0.3	0.451	0.193	0.391	0.225	0.325	0.354	0.264	0.267
Indinavir	0.586	0.342	0.455	0.3	0.481	0.522	0.515	0.565	0.111	0.32	0.56	0.699	0.616	0.348	0.387	0.493	0.278	0.407	0.493	0.315	0.4	0.304	0.352	0.4	0.628	0.44	0.548	0.397	0.347	0.633	0.695	0.576	0.429	0.437	0.423	0.418	0.571	0.373	0.569	0.453	0.537	0.595	0.361	0.579	0.347	0.365	0.594	0.562	0.44
Iohexol	0.406	0.375	0.42	0.222	0.37	0.4	0.348	0.434	0.082	0.181	0.373	0.467	0.444	0.294	0.307	0.328	0.322	0.425	0.353	0.274	0.3	0.359	0.329	0.264	0.569	0.343	0.414	0.313	0.281	0.494	0.543	0.319	0.344	0.329	0.276	0.289	0.427	0.345	0.354	0.387	0.348	0.405	0.292	0.395	0.277	0.299	0.412	0.429	0.343
Isradipine	0.276	0.275	0.307	0.242	0.299	0.326	0.271	0.384	0.2	0.371	0.355	0.447	0.368	0.325	0.307	0.309	0.164	0.31	0.243	0.338	0.247	0.233	0.363	0.264	0.299	0.288	0.375	0.222	0.357	0.322	0.359	0.429	0.211	0.365	0.386	0.38	0.408	0.238	0.313	0.306	0.459	0.316	0.312	0.377	0.297	0.338	0.315	0.37	0.288
Itraconazole	0.471	0.381	0.556	0.25	0.542	0.51	0.41	0.709	0.146	0.345	0.578	0.5	0.5	0.353	0.43	0.5	0.277	0.42	0.429	0.392	0.4	0.354	0.384	0.337	0.64	0.452	0.443	0.415	0.379	0.625	0.628	0.51	0.341	0.402	0.389	0.385	0.534	0.342	0.349	0.479	0.463	0.61	0.333	0.595	0.306	0.386	0.531	0.438	0.452
Josamycin	0.342	0.203	0.414	0.258	0.278	0.443	0.406	0.395	0.155	0.509	0.333	0.48	0.78	0.261	0.261	0.364	0.274	0.369	0.31	0.241	0.278	0.23	0.264	0.211	0.481	0.357	0.852	0.271	0.25	0.333	0.448	0.315	0.279	0.545	0.556	0.547	0.459	0.362	0.348	0.383	0.429	0.312	0.328	0.305	0.292	0.294	0.406	0.87	0.357
Ketoconazole	0.52	0.364	0.62	0.27	0.56	0.474	0.452	0.6	0.122	0.378	0.622	0.46	0.512	0.296	0.347	0.536	0.284	0.379	0.453	0.305	0.44	0.281	0.37	0.333	0.711	0.521	0.45	0.458	0.323	0.65	0.632	0.505	0.392	0.439	0.425	0.42	0.59	0.377	0.4	0.455	0.493	0.613	0.365	0.618	0.333	0.405	0.614	0.444	0.521
Lapatinib	0.43	0.326	0.476	0.241	0.5	0.551	0.386	0.543	0.15	0.321	0.554	0.432	0.413	0.545	0.584	0.386	0.253	0.556	0.422	0.511	0.41	0.451	0.484	0.376	0.562	0.463	0.374	0.373	0.538	0.549	0.525	0.57	0.366	0.366	0.337	0.333	0.446	0.333	0.295	0.593	0.42	0.477	0.341	0.483	0.434	0.361	0.419	0.385	0.463
Levofloxacin	0.548	0.3	0.562	0.388	0.568	0.406	0.522	0.5	0.139	0.365	0.587	0.432	0.5	0.312	0.337	0.5	0.306	0.383	0.459	0.309	0.486	0.245	0.316	0.289	0.654	0.507	0.456	0.507	0.327	0.541	0.567	0.447	0.437	0.427	0.43	0.425	0.577	0.382	0.333	0.443	0.458	0.538	0.493	0.627	0.32	0.392	0.556	0.45	0.507
Lidocaine	0.441	0.333	0.41	0.354	0.375	0.326	0.328	0.354	0.059	0.141	0.379	0.42	0.415	0.21	0.256	0.426	0.435	0.325	0.481	0.173	0.362	0.288	0.198	0.362	0.464	0.344	0.359	0.382	0.172	0.471	0.412	0.403	0.423	0.203	0.181	0.178	0.462	0.435	0.49	0.375	0.305	0.415	0.358	0.424	0.291	0.21	0.527	0.375	0.344
Loxapine	0.53	0.394	0.478	0.397	0.857	0.287	0.525	0.482	0.111	0.29	0.621	0.341	0.385	0.267	0.352	0.55	0.323	0.283	0.524	0.306	0.557	0.236	0.242	0.338	0.539	0.531	0.321	0.614	0.297	0.545	0.466	0.442	0.525	0.25	0.247	0.244	0.5	0.414	0.333	0.386	0.409	0.543	0.492	0.528	0.359	0.379	0.538	0.316	0.531
Lumefantrine	0.508	0.169	0.603	0.565	0.484	0.33	0.474	0.357	0.07	0.25	0.463	0.329	0.356	0.18	0.25	0.474	0.431	0.282	0.554	0.172	0.458	0.262	0.224	0.284	0.459	0.589	0.324	0.537	0.211	0.467	0.429	0.307	0.446	0.371	0.353	0.348	0.36	0.553	0.317	0.377	0.355	0.414	0.58	0.464	0.418	0.262	0.444	0.338	0.589
Maprotiline	0.368	0.113	0.362	0.526	0.328	0.259	0.4	0.235	0.044	0.294	0.377	0.282	0.288	0.182	0.2	0.373	0.341	0.284	0.46	0.143	0.385	0.243	0.139	0.385	0.343	0.471	0.25	0.468	0.159	0.28	0.293	0.262	0.634	0.302	0.279	0.274	0.275	0.405	0.38	0.314	0.25	0.308	0.413	0.279	0.488	0.236	0.4	0.266	0.471
Mefloquine	0.492	0.317	0.309	0.236	0.517	0.33	0.455	0.41	0.118	0.246	0.516	0.423	0.357	0.312	0.309	0.356	0.169	0.312	0.456	0.273	0.323	0.293	0.282	0.367	0.405	0.371	0.286	0.339	0.296	0.452	0.45	0.354	0.4	0.333	0.333	0.328	0.273	0.278	0.386	0.308	0.455	0.439	0.271	0.426	0.345	0.418	0.381	0.3	0.371
Mesoridazine	0.587	0.213	0.403	0.429	0.411	0.433	0.484	0.326	0.131	0.313	0.493	0.314	0.354	0.43	0.457	0.508	0.328	0.393	0.508	0.41	0.679	0.329	0.318	0.382	0.45	0.448	0.291	0.596	0.393	0.457	0.391	0.519	0.589	0.253	0.235	0.232	0.507	0.397	0.4	0.481	0.333	0.446	0.426	0.434	0.365	0.233	0.547	0.287	0.448
Methadone	0.339	0.129	0.455	0.475	0.242	0.286	0.392	0.262	0.067	0.314	0.288	0.373	0.458	0.165	0.169	0.42	0.463	0.247	0.423	0.141	0.404	0.205	0.167	0.237	0.338	0.52	0.5	0.429	0.143	0.26	0.289	0.275	0.388	0.258	0.254	0.25	0.369	0.579	0.489	0.368	0.315	0.246	0.467	0.275	0.354	0.232	0.418	0.491	0.52
Methdilazine	0.636	0.209	0.422	0.458	0.431	0.352	0.519	0.349	0.093	0.238	0.548	0.304	0.347	0.304	0.333	0.577	0.34	0.274	0.574	0.282	0.787	0.222	0.229	0.448	0.432	0.526	0.278	0.653	0.289	0.479	0.405	0.412	0.681	0.253	0.233	0.23	0.515	0.42	0.421	0.351	0.414	0.492	0.453	0.478	0.462	0.25	0.534	0.274	0.526
Methotrimeprazine	0.576	0.235	0.446	0.404	0.433	0.356	0.491	0.353	0.107	0.286	0.523	0.395	0.471	0.325	0.354	0.545	0.37	0.325	0.467	0.321	0.706	0.214	0.25	0.318	0.473	0.452	0.397	0.556	0.294	0.423	0.391	0.365	0.519	0.26	0.24	0.237	0.635	0.48	0.448	0.39	0.417	0.389	0.509	0.397	0.491	0.317	0.586	0.391	0.452
Methyclothiazide	0.365	0.354	0.272	0.215	0.352	0.495	0.333	0.437	0.164	0.224	0.402	0.372	0.337	0.843	0.861	0.241	0.228	0.602	0.337	0.826	0.447	0.582	0.641	0.279	0.451	0.27	0.297	0.354	0.773	0.441	0.44	0.562	0.329	0.212	0.208	0.206	0.416	0.198	0.321	0.512	0.317	0.447	0.226	0.389	0.291	0.342	0.322	0.308	0.27
Metolazone	0.326	0.438	0.264	0.175	0.36	0.49	0.277	0.432	0.169	0.2	0.364	0.366	0.287	0.716	0.714	0.247	0.203	0.541	0.313	0.771	0.385	0.557	0.703	0.213	0.429	0.247	0.275	0.312	0.747	0.483	0.434	0.651	0.256	0.18	0.187	0.186	0.393	0.159	0.346	0.471	0.309	0.476	0.188	0.43	0.19	0.387	0.361	0.272	0.247
Metrizamide	0.395	0.386	0.446	0.211	0.363	0.452	0.4	0.488	0.119	0.306	0.383	0.526	0.569	0.337	0.348	0.307	0.279	0.398	0.365	0.333	0.316	0.322	0.372	0.25	0.605	0.338	0.588	0.311	0.352	0.494	0.595	0.358	0.301	0.429	0.395	0.408	0.468	0.299	0.406	0.379	0.4	0.449	0.292	0.42	0.26	0.371	0.458	0.58	0.338
Mexiletine	0.288	0.218	0.426	0.273	0.254	0.28	0.333	0.256	0.047	0.255	0.323	0.271	0.339	0.203	0.205	0.36	0.295	0.329	0.291	0.162	0.25	0.197	0.189	0.273	0.373	0.304	0.322	0.264	0.148	0.253	0.284	0.193	0.3	0.27	0.267	0.262	0.344	0.425	0.314	0.324	0.283	0.203	0.37	0.214	0.409	0.222	0.415	0.339	0.304
Mibefradil	0.5	0.28	0.62	0.362	0.5	0.459	0.472	0.6	0.107	0.417	0.644	0.512	0.571	0.323	0.361	0.536	0.377	0.351	0.535	0.278	0.459	0.309	0.299	0.44	0.605	0.632	0.506	0.5	0.323	0.571	0.614	0.489	0.471	0.494	0.481	0.474	0.531	0.439	0.479	0.438	0.514	0.532	0.423	0.557	0.429	0.387	0.548	0.519	0.632
Moricizine	0.662	0.32	0.453	0.294	0.48	0.522	0.389	0.512	0.149	0.28	0.52	0.532	0.456	0.375	0.4	0.515	0.219	0.437	0.451	0.356	0.478	0.33	0.319	0.308	0.61	0.382	0.41	0.414	0.359	0.615	0.545	0.489	0.47	0.318	0.301	0.298	0.595	0.369	0.435	0.47	0.515	0.554	0.357	0.539	0.362	0.4	0.574	0.405	0.382
Moxifloxacin	0.545	0.31	0.481	0.303	0.584	0.437	0.5	0.584	0.114	0.289	0.667	0.483	0.5	0.347	0.384	0.461	0.235	0.417	0.443	0.33	0.395	0.293	0.365	0.361	0.667	0.415	0.44	0.41	0.388	0.593	0.615	0.479	0.44	0.464	0.451	0.446	0.518	0.299	0.325	0.4	0.521	0.636	0.359	0.662	0.364	0.38	0.532	0.452	0.415
Nefazodone	0.513	0.413	0.526	0.234	0.595	0.426	0.408	0.734	0.105	0.256	0.613	0.455	0.419	0.333	0.415	0.551	0.247	0.347	0.447	0.359	0.416	0.319	0.337	0.346	0.637	0.436	0.36	0.432	0.361	0.663	0.607	0.484	0.368	0.322	0.307	0.303	0.471	0.352	0.359	0.433	0.466	0.671	0.308	0.653	0.329	0.364	0.562	0.356	0.436
Nelfinavir	0.647	0.272	0.468	0.314	0.456	0.549	0.529	0.506	0.095	0.316	0.513	0.645	0.545	0.374	0.413	0.444	0.274	0.449	0.446	0.341	0.432	0.344	0.393	0.359	0.62	0.416	0.481	0.411	0.358	0.585	0.609	0.534	0.443	0.415	0.4	0.395	0.627	0.368	0.515	0.482	0.444	0.545	0.375	0.532	0.361	0.325	0.609	0.494	0.416
Nicardipine	0.416	0.235	0.447	0.369	0.383	0.437	0.384	0.456	0.13	0.329	0.386	0.506	0.468	0.298	0.337	0.485	0.286	0.416	0.425	0.293	0.373	0.283	0.274	0.287	0.506	0.395	0.442	0.37	0.299	0.427	0.442	0.451	0.38	0.361	0.346	0.341	0.506	0.452	0.389	0.538	0.443	0.381	0.433	0.439	0.338	0.253	0.5	0.436	0.395
Nilotinib	0.353	0.566	0.292	0.22	0.397	0.287	0.312	0.462	0.109	0.159	0.556	0.382	0.303	0.364	0.325	0.377	0.259	0.253	0.381	0.36	0.387	0.247	0.368	0.365	0.44	0.348	0.27	0.361	0.363	0.571	0.463	0.494	0.328	0.2	0.211	0.208	0.378	0.217	0.456	0.262	0.355	0.571	0.234	0.554	0.2	0.414	0.444	0.267	0.348
Norfloxacin	0.609	0.325	0.474	0.338	0.606	0.4	0.493	0.547	0.127	0.269	0.625	0.459	0.475	0.363	0.402	0.451	0.278	0.407	0.514	0.33	0.438	0.333	0.337	0.346	0.608	0.421	0.412	0.457	0.362	0.613	0.58	0.457	0.471	0.42	0.387	0.383	0.476	0.296	0.36	0.374	0.471	0.639	0.38	0.714	0.329	0.403	0.549	0.425	0.421
Nortriptyline	0.333	0.117	0.328	0.75	0.317	0.193	0.36	0.195	0.047	0.208	0.323	0.219	0.221	0.171	0.19	0.308	0.326	0.257	0.365	0.132	0.373	0.214	0.128	0.321	0.278	0.352	0.182	0.457	0.134	0.253	0.238	0.222	0.585	0.25	0.226	0.222	0.303	0.425	0.288	0.268	0.214	0.258	0.575	0.288	0.512	0.2	0.339	0.197	0.352
Ofloxacin	0.548	0.3	0.562	0.388	0.568	0.406	0.522	0.5	0.139	0.365	0.587	0.432	0.5	0.312	0.337	0.5	0.306	0.383	0.459	0.309	0.486	0.245	0.316	0.289	0.654	0.507	0.456	0.507	0.327	0.541	0.567	0.447	0.437	0.427	0.43	0.425	0.577	0.382	0.333	0.443	0.458	0.538	0.493	0.627	0.32	0.392	0.556	0.45	0.507
Paroxetine	0.435	0.233	0.538	0.234	0.522	0.376	0.444	0.532	0.153	0.338	0.567	0.366	0.395	0.302	0.345	0.379	0.231	0.333	0.403	0.267	0.329	0.271	0.306	0.348	0.513	0.477	0.347	0.324	0.318	0.463	0.443	0.326	0.354	0.471	0.435	0.429	0.397	0.311	0.286	0.299	0.468	0.493	0.365	0.5	0.466	0.435	0.441	0.36	0.477
Penicillin_G	0.403	0.314	0.325	0.227	0.3	0.413	0.292	0.414	0.167	0.271	0.338	0.481	0.479	0.357	0.337	0.368	0.206	0.372	0.263	0.321	0.301	0.294	0.378	0.284	0.41	0.307	0.471	0.26	0.311	0.506	0.483	0.409	0.268	0.312	0.312	0.308	0.521	0.262	0.394	0.337	0.453	0.385	0.257	0.375	0.338	0.319	0.37	0.486	0.307
Pentamidine	0.361	0.276	0.355	0.212	0.387	0.302	0.364	0.382	0.061	0.246	0.369	0.28	0.25	0.263	0.295	0.364	0.143	0.282	0.258	0.257	0.203	0.211	0.25	0.283	0.414	0.311	0.232	0.254	0.25	0.329	0.337	0.247	0.286	0.299	0.277	0.273	0.292	0.362	0.254	0.386	0.389	0.343	0.296	0.333	0.353	0.259	0.414	0.229	0.311
Perflutren	0	0.071	0.038	0	0.036	0.025	0	0.07	0.045	0.024	0.071	0.031	0.017	0.081	0.059	0	0.094	0.029	0.043	0.067	0.043	0.068	0.065	0.021	0.045	0.085	0.018	0.047	0.06	0.043	0.038	0.027	0	0.018	0.019	0.019	0	0	0.023	0.03	0	0.052	0	0.068	0	0.128	0	0.018	0.085
Perphenazine	0.849	0.309	0.435	0.322	0.656	0.366	0.452	0.446	0.098	0.194	0.576	0.37	0.346	0.337	0.415	0.525	0.274	0.292	0.55	0.333	0.643	0.289	0.279	0.353	0.52	0.462	0.266	0.561	0.337	0.681	0.518	0.391	0.526	0.275	0.241	0.237	0.459	0.386	0.348	0.349	0.406	0.567	0.371	0.551	0.377	0.333	0.47	0.278	0.462
Pimozide	0.538	0.422	0.443	0.311	0.609	0.358	0.437	0.584	0.113	0.189	0.738	0.378	0.321	0.361	0.405	0.508	0.286	0.272	0.532	0.341	0.492	0.298	0.333	0.403	0.547	0.47	0.259	0.517	0.376	0.662	0.58	0.538	0.483	0.268	0.25	0.247	0.447	0.286	0.422	0.341	0.437	0.877	0.318	0.879	0.303	0.429	0.597	0.256	0.47
Pindolol	0.406	0.227	0.422	0.25	0.329	0.4	0.414	0.383	0.093	0.238	0.412	0.451	0.448	0.226	0.241	0.439	0.224	0.354	0.349	0.205	0.292	0.237	0.259	0.377	0.432	0.381	0.373	0.306	0.216	0.403	0.457	0.284	0.362	0.403	0.364	0.358	0.389	0.42	0.373	0.351	0.464	0.311	0.375	0.303	0.52	0.27	0.369	0.388	0.381
Pipotiazine	0.634	0.189	0.345	0.315	0.4	0.629	0.403	0.408	0.164	0.268	0.435	0.449	0.367	0.554	0.595	0.421	0.244	0.529	0.387	0.518	0.486	0.488	0.455	0.325	0.435	0.395	0.311	0.427	0.511	0.523	0.455	0.655	0.438	0.29	0.261	0.258	0.465	0.347	0.354	0.625	0.35	0.43	0.355	0.437	0.325	0.262	0.456	0.322	0.395
Polythiazide	0.395	0.337	0.287	0.22	0.382	0.52	0.349	0.479	0.156	0.213	0.432	0.4	0.351	0.822	0.89	0.258	0.247	0.575	0.369	0.781	0.462	0.573	0.61	0.31	0.478	0.3	0.312	0.37	0.756	0.468	0.451	0.589	0.346	0.228	0.212	0.21	0.429	0.217	0.321	0.523	0.302	0.477	0.244	0.433	0.293	0.341	0.352	0.323	0.3
Probucol	0.25	0.119	0.267	0.196	0.147	0.238	0.34	0.183	0.073	0.286	0.191	0.239	0.281	0.239	0.224	0.175	0.217	0.296	0.129	0.25	0.211	0.167	0.299	0.131	0.23	0.241	0.305	0.158	0.227	0.208	0.198	0.195	0.123	0.274	0.293	0.288	0.328	0.244	0.222	0.236	0.196	0.171	0.265	0.151	0.271	0.25	0.254	0.3	0.241
Procainamide	0.433	0.305	0.359	0.347	0.391	0.369	0.345	0.35	0.058	0.138	0.373	0.394	0.368	0.207	0.253	0.472	0.34	0.338	0.528	0.171	0.379	0.338	0.195	0.429	0.478	0.361	0.313	0.4	0.184	0.465	0.443	0.38	0.471	0.233	0.194	0.192	0.391	0.396	0.54	0.37	0.279	0.431	0.352	0.397	0.309	0.206	0.545	0.328	0.361
Prochlorperazine	0.661	0.292	0.424	0.46	0.548	0.298	0.491	0.369	0.088	0.227	0.597	0.309	0.316	0.325	0.387	0.518	0.396	0.264	0.63	0.338	0.851	0.275	0.25	0.381	0.493	0.5	0.25	0.75	0.325	0.542	0.44	0.398	0.64	0.213	0.192	0.19	0.515	0.396	0.377	0.354	0.349	0.562	0.429	0.522	0.386	0.317	0.508	0.247	0.5
Promazine	0.6	0.215	0.391	0.545	0.4	0.33	0.481	0.31	0.096	0.226	0.469	0.329	0.397	0.312	0.342	0.538	0.408	0.28	0.566	0.289	0.907	0.228	0.205	0.414	0.425	0.491	0.324	0.717	0.265	0.432	0.381	0.387	0.674	0.211	0.189	0.187	0.581	0.5	0.491	0.342	0.333	0.418	0.531	0.406	0.423	0.258	0.526	0.319	0.491
Promethazine	0.564	0.222	0.359	0.535	0.391	0.278	0.472	0.286	0.1	0.213	0.437	0.338	0.409	0.303	0.316	0.5	0.426	0.272	0.5	0.28	0.778	0.218	0.21	0.356	0.36	0.431	0.333	0.604	0.256	0.405	0.357	0.397	0.562	0.184	0.178	0.176	0.6	0.457	0.453	0.333	0.345	0.388	0.49	0.377	0.412	0.246	0.466	0.328	0.431
Propafenone	0.484	0.178	0.574	0.293	0.38	0.459	0.5	0.41	0.085	0.339	0.403	0.421	0.5	0.213	0.256	0.426	0.246	0.455	0.364	0.18	0.254	0.316	0.23	0.328	0.542	0.373	0.47	0.303	0.204	0.43	0.464	0.297	0.4	0.5	0.462	0.455	0.382	0.434	0.303	0.416	0.381	0.36	0.367	0.351	0.473	0.25	0.516	0.485	0.373
Propericiazine	0.774	0.232	0.397	0.345	0.54	0.382	0.509	0.415	0.105	0.242	0.587	0.39	0.403	0.354	0.383	0.509	0.23	0.337	0.483	0.316	0.571	0.241	0.262	0.354	0.507	0.444	0.315	0.491	0.321	0.534	0.435	0.36	0.566	0.289	0.27	0.267	0.486	0.389	0.393	0.367	0.483	0.507	0.397	0.515	0.455	0.333	0.525	0.329	0.444
Propiomazine	0.625	0.242	0.437	0.479	0.403	0.319	0.482	0.329	0.111	0.254	0.448	0.387	0.485	0.3	0.313	0.482	0.412	0.317	0.483	0.278	0.7	0.25	0.241	0.328	0.408	0.467	0.409	0.547	0.256	0.434	0.384	0.407	0.509	0.234	0.23	0.227	0.629	0.5	0.464	0.364	0.407	0.4	0.5	0.429	0.453	0.286	0.5	0.403	0.467
Propranolol	0.393	0.169	0.41	0.3	0.313	0.373	0.426	0.338	0.08	0.259	0.338	0.42	0.437	0.21	0.226	0.375	0.245	0.378	0.311	0.187	0.274	0.237	0.213	0.274	0.423	0.344	0.403	0.288	0.186	0.338	0.395	0.227	0.345	0.391	0.349	0.344	0.377	0.5	0.333	0.375	0.375	0.26	0.412	0.253	0.511	0.271	0.355	0.419	0.344
Protriptyline	0.316	0.119	0.333	0.618	0.3	0.224	0.367	0.213	0.048	0.212	0.328	0.239	0.262	0.173	0.192	0.314	0.333	0.278	0.429	0.133	0.408	0.235	0.13	0.38	0.3	0.385	0.222	0.467	0.15	0.24	0.256	0.21	0.641	0.234	0.21	0.206	0.308	0.436	0.347	0.254	0.218	0.262	0.512	0.254	0.525	0.204	0.345	0.238	0.385
Quetiapine	0.776	0.288	0.387	0.317	0.683	0.389	0.462	0.471	0.108	0.247	0.514	0.381	0.392	0.318	0.391	0.532	0.2	0.319	0.42	0.299	0.47	0.244	0.237	0.366	0.451	0.389	0.312	0.424	0.304	0.635	0.456	0.448	0.484	0.321	0.287	0.284	0.527	0.377	0.306	0.376	0.418	0.507	0.364	0.514	0.369	0.257	0.5	0.325	0.389
Quinethazone	0.326	0.458	0.264	0.16	0.315	0.49	0.247	0.432	0.169	0.186	0.348	0.38	0.274	0.841	0.784	0.205	0.187	0.598	0.313	0.771	0.35	0.662	0.703	0.256	0.398	0.22	0.261	0.28	0.77	0.435	0.434	0.557	0.256	0.192	0.175	0.186	0.348	0.145	0.329	0.438	0.293	0.424	0.174	0.382	0.235	0.387	0.314	0.272	0.22
Quinidine	0.579	0.209	0.444	0.373	0.5	0.352	0.64	0.418	0.135	0.3	0.574	0.451	0.448	0.226	0.271	0.491	0.246	0.305	0.491	0.22	0.424	0.207	0.229	0.333	0.472	0.426	0.394	0.421	0.259	0.421	0.405	0.395	0.463	0.324	0.324	0.319	0.471	0.479	0.421	0.405	0.577	0.448	0.481	0.456	0.407	0.311	0.589	0.388	0.426
Quinine	0.579	0.209	0.444	0.373	0.5	0.352	0.64	0.418	0.135	0.3	0.574	0.451	0.448	0.226	0.271	0.491	0.246	0.305	0.491	0.22	0.424	0.207	0.229	0.333	0.472	0.426	0.394	0.421	0.259	0.421	0.405	0.395	0.463	0.324	0.324	0.319	0.471	0.479	0.421	0.405	0.577	0.448	0.481	0.456	0.407	0.311	0.589	0.388	0.426
Ranolazine	0.627	0.333	0.507	0.309	0.534	0.484	0.578	0.56	0.099	0.347	0.575	0.584	0.611	0.326	0.366	0.554	0.268	0.416	0.444	0.293	0.392	0.269	0.315	0.355	0.761	0.395	0.521	0.408	0.299	0.649	0.631	0.535	0.441	0.43	0.416	0.41	0.653	0.429	0.449	0.538	0.507	0.568	0.391	0.553	0.377	0.338	0.742	0.534	0.395
Risperidone	0.436	0.355	0.468	0.333	0.513	0.356	0.405	0.595	0.141	0.282	0.553	0.389	0.352	0.344	0.398	0.425	0.257	0.277	0.446	0.341	0.432	0.287	0.333	0.359	0.524	0.473	0.295	0.451	0.358	0.548	0.505	0.484	0.403	0.349	0.333	0.329	0.419	0.292	0.431	0.34	0.425	0.566	0.375	0.658	0.307	0.36	0.5	0.292	0.473
Ritonavir	0.5	0.296	0.42	0.27	0.36	0.554	0.377	0.563	0.107	0.244	0.446	0.716	0.532	0.323	0.347	0.472	0.25	0.394	0.38	0.278	0.367	0.352	0.326	0.403	0.494	0.387	0.487	0.312	0.323	0.61	0.632	0.489	0.338	0.388	0.357	0.369	0.57	0.418	0.438	0.455	0.493	0.458	0.347	0.447	0.408	0.284	0.468	0.5	0.387
Saquinavir	0.594	0.347	0.423	0.304	0.468	0.495	0.478	0.553	0.113	0.324	0.506	0.732	0.581	0.352	0.376	0.478	0.264	0.38	0.479	0.304	0.387	0.308	0.326	0.368	0.615	0.408	0.514	0.403	0.337	0.6	0.704	0.547	0.435	0.443	0.41	0.423	0.538	0.379	0.603	0.442	0.5	0.539	0.347	0.526	0.315	0.333	0.557	0.527	0.408
Sertindole	0.515	0.403	0.405	0.277	0.631	0.361	0.397	0.582	0.108	0.182	0.73	0.398	0.341	0.333	0.391	0.484	0.254	0.29	0.581	0.314	0.448	0.349	0.322	0.426	0.545	0.429	0.265	0.469	0.364	0.681	0.637	0.518	0.484	0.305	0.272	0.268	0.412	0.273	0.424	0.33	0.439	0.833	0.286	0.778	0.328	0.409	0.545	0.277	0.429
Sotalol	0.299	0.197	0.247	0.212	0.226	0.554	0.26	0.298	0.15	0.222	0.247	0.449	0.372	0.449	0.439	0.26	0.246	0.625	0.25	0.429	0.237	0.535	0.455	0.253	0.318	0.26	0.342	0.23	0.393	0.311	0.347	0.519	0.254	0.238	0.22	0.217	0.325	0.306	0.282	0.676	0.26	0.23	0.243	0.239	0.284	0.2	0.286	0.355	0.26
Sparfloxacin	0.521	0.342	0.455	0.338	0.541	0.429	0.493	0.511	0.127	0.286	0.56	0.442	0.494	0.363	0.402	0.451	0.278	0.391	0.514	0.344	0.479	0.304	0.352	0.329	0.608	0.44	0.43	0.478	0.362	0.554	0.58	0.441	0.449	0.402	0.405	0.4	0.494	0.314	0.397	0.359	0.451	0.573	0.4	0.644	0.311	0.423	0.549	0.443	0.44
Sunitinib	0.459	0.394	0.493	0.354	0.442	0.37	0.389	0.512	0.1	0.2	0.541	0.458	0.386	0.36	0.385	0.429	0.348	0.33	0.561	0.311	0.457	0.345	0.319	0.478	0.55	0.438	0.341	0.456	0.359	0.595	0.619	0.472	0.448	0.366	0.317	0.329	0.475	0.29	0.5	0.341	0.408	0.597	0.377	0.625	0.343	0.361	0.507	0.354	0.438
Tacrolimus	0.416	0.22	0.486	0.348	0.333	0.453	0.485	0.456	0.147	0.516	0.386	0.506	0.681	0.284	0.283	0.384	0.25	0.4	0.368	0.253	0.321	0.283	0.301	0.272	0.582	0.377	0.657	0.333	0.273	0.411	0.557	0.389	0.361	0.614	0.627	0.618	0.545	0.364	0.429	0.43	0.485	0.398	0.391	0.405	0.338	0.32	0.5	0.672	0.377
Telithromycin	0.463	0.276	0.551	0.316	0.414	0.536	0.455	0.578	0.141	0.44	0.537	0.622	0.693	0.304	0.327	0.514	0.295	0.412	0.437	0.287	0.407	0.29	0.333	0.373	0.581	0.481	0.649	0.405	0.317	0.533	0.663	0.521	0.397	0.512	0.5	0.494	0.625	0.403	0.48	0.457	0.514	0.549	0.372	0.536	0.359	0.358	0.526	0.64	0.481
Terfenadine	0.589	0.143	0.452	0.408	0.437	0.388	0.558	0.423	0.094	0.328	0.462	0.522	0.524	0.214	0.259	0.528	0.346	0.277	0.5	0.179	0.407	0.241	0.202	0.317	0.479	0.509	0.444	0.455	0.205	0.466	0.444	0.4	0.472	0.409	0.391	0.385	0.394	0.522	0.509	0.411	0.397	0.433	0.462	0.42	0.364	0.274	0.544	0.46	0.509
Tetrabenazine	0.508	0.194	0.627	0.442	0.42	0.393	0.673	0.427	0.123	0.431	0.507	0.459	0.569	0.271	0.299	0.554	0.382	0.333	0.475	0.25	0.483	0.224	0.259	0.309	0.586	0.533	0.54	0.509	0.244	0.412	0.464	0.405	0.474	0.414	0.397	0.391	0.615	0.551	0.458	0.453	0.554	0.437	0.547	0.444	0.473	0.328	0.679	0.531	0.533
Theophylline	0.382	0.491	0.319	0.233	0.366	0.295	0.365	0.45	0.167	0.206	0.471	0.39	0.347	0.372	0.349	0.365	0.21	0.276	0.309	0.368	0.354	0.256	0.359	0.333	0.447	0.264	0.333	0.328	0.37	0.514	0.525	0.5	0.339	0.21	0.221	0.218	0.465	0.23	0.417	0.271	0.483	0.554	0.246	0.515	0.25	0.377	0.453	0.329	0.264
Thiethylperazine	0.673	0.221	0.409	0.5	0.462	0.33	0.5	0.326	0.089	0.25	0.531	0.329	0.356	0.312	0.341	0.556	0.377	0.298	0.582	0.291	0.755	0.247	0.209	0.41	0.44	0.459	0.288	0.66	0.282	0.486	0.395	0.42	0.653	0.231	0.211	0.208	0.545	0.431	0.407	0.377	0.355	0.478	0.463	0.464	0.393	0.242	0.542	0.284	0.459
Thioridazine	0.643	0.221	0.431	0.5	0.439	0.344	0.527	0.326	0.089	0.29	0.531	0.312	0.375	0.329	0.358	0.556	0.377	0.298	0.582	0.308	0.792	0.232	0.224	0.433	0.479	0.483	0.306	0.694	0.298	0.486	0.412	0.42	0.687	0.263	0.243	0.24	0.545	0.431	0.431	0.377	0.355	0.478	0.463	0.464	0.393	0.242	0.596	0.301	0.483
Thiothixene	0.487	0.182	0.341	0.431	0.349	0.511	0.4	0.337	0.155	0.278	0.4	0.385	0.333	0.5	0.523	0.419	0.306	0.477	0.385	0.482	0.507	0.452	0.42	0.305	0.358	0.392	0.292	0.444	0.477	0.409	0.382	0.659	0.417	0.272	0.256	0.253	0.5	0.343	0.368	0.608	0.312	0.412	0.429	0.435	0.303	0.241	0.436	0.289	0.392
Tocainide	0.233	0.477	0.21	0.174	0.222	0.241	0.222	0.215	0.049	0.127	0.231	0.299	0.246	0.208	0.195	0.269	0.222	0.264	0.232	0.217	0.193	0.203	0.246	0.236	0.324	0.164	0.246	0.204	0.197	0.314	0.308	0.311	0.212	0.147	0.156	0.154	0.312	0.196	0.354	0.239	0.2	0.286	0.173	0.258	0.154	0.255	0.352	0.242	0.164
Toremifene	0.403	0.13	0.571	0.634	0.364	0.318	0.436	0.329	0.057	0.271	0.409	0.333	0.382	0.149	0.193	0.519	0.417	0.284	0.39	0.141	0.446	0.2	0.165	0.227	0.471	0.527	0.369	0.5	0.143	0.346	0.353	0.264	0.407	0.319	0.299	0.294	0.448	0.789	0.345	0.464	0.339	0.306	0.721	0.352	0.49	0.222	0.483	0.364	0.527
Trichlormethiazide	0.282	0.429	0.209	0.127	0.302	0.437	0.247	0.379	0.182	0.198	0.307	0.312	0.234	0.9062	0.841	0.174	0.154	0.537	0.253	0.9194	0.338	0.553	0.729	0.212	0.344	0.191	0.233	0.25	0.9091	0.366	0.384	0.5	0.21	0.177	0.172	0.183	0.322	0.111	0.25	0.43	0.295	0.398	0.143	0.341	0.203	0.375	0.241	0.231	0.191
Trifluoperazine	0.649	0.269	0.397	0.451	0.492	0.323	0.483	0.398	0.105	0.242	0.613	0.338	0.329	0.372	0.383	0.509	0.389	0.291	0.561	0.333	0.76	0.272	0.247	0.397	0.467	0.517	0.263	0.667	0.321	0.514	0.419	0.427	0.627	0.225	0.205	0.203	0.507	0.389	0.393	0.385	0.344	0.53	0.421	0.537	0.379	0.333	0.5	0.26	0.517
Triflupromazine	0.55	0.254	0.403	0.49	0.412	0.341	0.441	0.369	0.107	0.227	0.523	0.342	0.389	0.377	0.387	0.491	0.451	0.294	0.571	0.338	0.891	0.275	0.25	0.403	0.453	0.552	0.319	0.714	0.31	0.461	0.407	0.398	0.608	0.213	0.192	0.19	0.537	0.451	0.474	0.354	0.308	0.449	0.481	0.457	0.386	0.339	0.484	0.315	0.552
Trimeprazine	0.564	0.222	0.359	0.467	0.369	0.307	0.418	0.286	0.1	0.213	0.437	0.338	0.388	0.303	0.333	0.5	0.426	0.241	0.528	0.297	0.818	0.203	0.21	0.356	0.378	0.431	0.313	0.638	0.272	0.405	0.357	0.38	0.596	0.2	0.178	0.176	0.548	0.426	0.453	0.316	0.322	0.388	0.46	0.377	0.358	0.246	0.491	0.309	0.431
Trimethoprim	0.31	0.448	0.324	0.197	0.315	0.326	0.393	0.386	0.148	0.328	0.5	0.395	0.429	0.395	0.354	0.288	0.194	0.358	0.333	0.355	0.299	0.214	0.312	0.359	0.473	0.233	0.418	0.273	0.375	0.37	0.424	0.349	0.302	0.329	0.31	0.324	0.411	0.254	0.355	0.338	0.371	0.389	0.27	0.342	0.295	0.339	0.437	0.412	0.233
Trimipramine	0.482	0.194	0.4	0.575	0.41	0.302	0.471	0.28	0.083	0.246	0.459	0.333	0.364	0.215	0.247	0.596	0.455	0.22	0.592	0.208	0.674	0.179	0.173	0.351	0.414	0.509	0.288	0.805	0.19	0.365	0.37	0.377	0.756	0.208	0.186	0.183	0.5	0.488	0.48	0.347	0.316	0.406	0.556	0.394	0.327	0.237	0.547	0.284	0.509
Triprolidine	0.509	0.194	0.377	0.5	0.433	0.273	0.442	0.364	0.083	0.183	0.534	0.315	0.304	0.2	0.232	0.596	0.28	0.19	0.5	0.177	0.481	0.179	0.173	0.375	0.375	0.429	0.232	0.51	0.205	0.443	0.37	0.395	0.532	0.279	0.258	0.254	0.348	0.391	0.423	0.311	0.471	0.475	0.458	0.508	0.327	0.217	0.491	0.229	0.429
Troleandomycin	0.356	0.184	0.515	0.295	0.308	0.407	0.444	0.391	0.172	0.554	0.329	0.436	0.71	0.244	0.258	0.4	0.29	0.333	0.324	0.239	0.329	0.2	0.247	0.208	0.474	0.433	0.772	0.304	0.234	0.315	0.443	0.341	0.275	0.493	0.523	0.515	0.514	0.429	0.364	0.412	0.492	0.309	0.387	0.317	0.328	0.328	0.42	0.759	0.433
Vardenafil	0.463	0.3	0.443	0.24	0.434	0.631	0.379	0.578	0.125	0.296	0.48	0.505	0.417	0.535	0.602	0.424	0.224	0.592	0.396	0.536	0.371	0.48	0.525	0.371	0.52	0.36	0.382	0.34	0.56	0.539	0.561	0.723	0.362	0.362	0.35	0.346	0.552	0.29	0.398	0.628	0.409	0.505	0.299	0.48	0.316	0.277	0.5	0.379	0.36
Verapamil	0.403	0.118	0.583	0.48	0.347	0.382	0.564	0.349	0.086	0.464	0.449	0.408	0.53	0.23	0.258	0.509	0.442	0.354	0.413	0.209	0.419	0.212	0.233	0.313	0.528	0.596	0.5	0.491	0.207	0.333	0.402	0.36	0.456	0.42	0.403	0.397	0.576	0.562	0.417	0.521	0.387	0.365	0.528	0.355	0.404	0.235	0.603	0.492	0.596
Voriconazole	0.477	0.359	0.406	0.267	0.456	0.316	0.397	0.553	0.102	0.235	0.569	0.473	0.431	0.363	0.357	0.419	0.305	0.329	0.4	0.325	0.429	0.28	0.317	0.364	0.455	0.476	0.342	0.403	0.314	0.52	0.459	0.368	0.371	0.266	0.263	0.26	0.359	0.351	0.426	0.294	0.443	0.431	0.317	0.479	0.367	0.365	0.357	0.356	0.476
Vorinostat	0.318	0.258	0.205	0.155	0.25	0.381	0.254	0.329	0.12	0.21	0.257	0.389	0.27	0.282	0.28	0.254	0.097	0.351	0.281	0.244	0.157	0.371	0.286	0.227	0.355	0.183	0.271	0.2	0.268	0.346	0.353	0.358	0.267	0.247	0.243	0.239	0.26	0.172	0.3	0.365	0.274	0.362	0.138	0.333	0.197	0.222	0.365	0.286	0.183
Zafirlukast	0.378	0.237	0.389	0.209	0.296	0.663	0.365	0.417	0.148	0.349	0.413	0.457	0.394	0.522	0.511	0.349	0.18	0.602	0.308	0.523	0.297	0.462	0.639	0.269	0.489	0.315	0.385	0.292	0.533	0.434	0.476	0.67	0.299	0.347	0.348	0.344	0.489	0.235	0.337	0.643	0.398	0.424	0.247	0.415	0.294	0.31	0.5	0.38	0.315
Zileuton	0.309	0.29	0.233	0.169	0.211	0.372	0.286	0.337	0.184	0.149	0.25	0.342	0.231	0.342	0.321	0.246	0.129	0.325	0.2	0.356	0.239	0.342	0.403	0.221	0.25	0.211	0.23	0.194	0.342	0.354	0.33	0.366	0.219	0.177	0.187	0.184	0.303	0.186	0.29	0.287	0.306	0.333	0.187	0.307	0.271	0.254	0.257	0.227	0.211
Ziprasidone	0.528	0.403	0.405	0.268	0.569	0.418	0.36	0.535	0.097	0.195	0.634	0.398	0.315	0.43	0.488	0.437	0.247	0.351	0.5	0.412	0.486	0.368	0.419	0.368	0.537	0.408	0.244	0.443	0.46	0.707	0.551	0.602	0.435	0.267	0.25	0.247	0.463	0.264	0.384	0.393	0.417	0.696	0.276	0.653	0.352	0.351	0.514	0.256	0.408
Zuclopenthixol	0.75	0.254	0.435	0.393	0.603	0.323	0.429	0.412	0.098	0.194	0.507	0.337	0.329	0.291	0.365	0.475	0.274	0.264	0.476	0.286	0.559	0.274	0.264	0.314	0.462	0.462	0.25	0.483	0.307	0.611	0.465	0.36	0.45	0.325	0.289	0.286	0.421	0.386	0.309	0.318	0.385	0.5	0.441	0.529	0.377	0.294	0.426	0.262	0.462
[truncated: 113 more columns]

## Sheet: M2-3D
3D molecular structure drug similarity (matrix M2b). We calculated a 3D similarity score (Phase Sim property) that ranges from 0 to 1 indicating minimum and maximum similarity respectively. 3D scores between all the pairs (162×162) were integrated in the 3D similarity matrix M2b.
Note: values in the M2 diagonal are set 0 for the posterior calculation steps.
GENERIC_NAME	Acetophenazine	Amiloride	Amiodarone	Amitriptyline	Amoxapine	Amprenavir	Apomorphine	Aprepitant	Arsenic_trioxide	Artemether	Astemizole	Atazanavir	Azithromycin	Bendroflumethiazide	Benzthiazide	Bepridil	Bretylium	Bumetanide	Chloroquine	Chlorothiazide	Chlorpromazine	Chlorpropamide	Chlorthalidone	Cimetidine	Cisapride	Citalopram	Clarithromycin	Clomipramine	Cyclothiazide	Dasatinib	Degarelix	Delavirdine	Desipramine	Deslanoside	Digitoxin	Digoxin	Diltiazem	Diphenhydramine	Disopyramide	Dofetilide	Dolasetron	Domperidone	Doxepin	Droperidol	Duloxetine	Efavirenz	Encainide	Erythromycin	Escitalopram
Acetophenazine	0	0.305012	0.567719	0.646739	0.56246	0.539652	0.603748	0.549871	0.023055	0.508427	0.555614	0.387852	0.392248	0.547592	0.507454	0.727877	0.439495	0.632695	0.599146	0.361215	0.768028	0.375269	0.514286	0.350269	0.569459	0.652018	0.399951	0.677103	0.566902	0.56605	0.114649	0.582664	0.637268	0.286031	0.323839	0.345312	0.595508	0.572894	0.641766	0.530858	0.571795	0.600108	0.645864	0.565376	0.599886	0.52976	0.669187	0.385341	0.652018
Amiloride	0.305012	0	0.307829	0.379965	0.432906	0.256639	0.41349	0.243483	0.096592	0.462337	0.256219	0.164879	0.186161	0.3479	0.349111	0.289725	0.55249	0.360209	0.388947	0.613317	0.39029	0.511757	0.401022	0.569117	0.33364	0.357779	0.201925	0.380564	0.368113	0.260071	0.074962	0.326255	0.401538	0.133675	0.151954	0.146502	0.326866	0.44737	0.360263	0.307514	0.375053	0.305224	0.396992	0.299227	0.398471	0.418037	0.333938	0.193548	0.360208
Amiodarone	0.567719	0.307829	0	0.569065	0.53958	0.562769	0.54886	0.61365	0.012476	0.461213	0.593895	0.406543	0.435414	0.529137	0.484146	0.590363	0.408618	0.576464	0.534615	0.300986	0.521506	0.396622	0.532021	0.3587	0.583315	0.585869	0.461278	0.560376	0.503209	0.553298	0.154761	0.583265	0.523815	0.387925	0.444974	0.446155	0.571562	0.526487	0.60661	0.526222	0.59819	0.578123	0.590928	0.591138	0.53398	0.524092	0.591272	0.452304	0.591097
Amitriptyline	0.646739	0.379965	0.569065	0	0.742517	0.49579	0.753382	0.506615	0	0.639942	0.504409	0.329313	0.352499	0.548947	0.56609	0.671729	0.56251	0.730702	0.644876	0.422361	0.769228	0.466233	0.720769	0.406282	0.481332	0.832483	0.33413	0.893441	0.517232	0.468794	0	0.483267	0.869299	0.330254	0.382294	0.378348	0.641137	0.786648	0.801745	0.595665	0.655994	0.531397	0.910152	0.510261	0.733728	0.713548	0.687605	0.35822	0.832483
Amoxapine	0.56246	0.432906	0.53958	0.742517	0	0.461641	0.658558	0.492977	0.034748	0.670345	0.503701	0.339927	0.338691	0.538843	0.573623	0.650886	0.572539	0.756892	0.668862	0.414405	0.701147	0.508577	0.729474	0.422257	0.483673	0.719584	0.340499	0.770151	0.621014	0.43046	0.10468	0.461354	0.783773	0.281917	0.330801	0.329487	0.616501	0.765821	0.718429	0.563786	0.642491	0.551122	0.783267	0.49975	0.714596	0.684093	0.627722	0.359869	0.719584
Amprenavir	0.539652	0.256639	0.562769	0.49579	0.461641	0	0.450549	0.537056	0.048822	0.430334	0.569814	0.447632	0.427692	0.519335	0.462276	0.560342	0.367129	0.516789	0.470561	0.311797	0.467174	0.390622	0.487639	0.297712	0.552285	0.5415	0.43708	0.510106	0.472406	0.471834	0.174084	0.549185	0.477419	0.286279	0.321602	0.352169	0.534565	0.463193	0.55185	0.46042	0.521958	0.521683	0.486287	0.541727	0.513194	0.486893	0.550013	0.463323	0.511064
Apomorphine	0.603748	0.41349	0.54886	0.753382	0.658558	0.450549	0	0.489809	0	0.712674	0.435012	0.333834	0.352433	0.557334	0.550693	0.588932	0.614027	0.691968	0.67192	0.441515	0.721452	0.453227	0.657169	0.437678	0.457258	0.672661	0.295231	0.695569	0.5527	0.472297	0.140621	0.505929	0.734876	0.307356	0.360517	0.365659	0.568282	0.707722	0.673022	0.607314	0.626548	0.539822	0.799636	0.577404	0.728527	0.65321	0.629008	0.326329	0.671412
Aprepitant	0.549871	0.243483	0.61365	0.506615	0.492977	0.537056	0.489809	0	0.043357	0.427556	0.591279	0.420096	0.420176	0.499922	0.446613	0.536376	0.347748	0.478642	0.49515	0.257949	0.464919	0.341149	0.452136	0.294751	0.558469	0.52429	0.42462	0.491291	0.455858	0.414683	0.172839	0.449696	0.437904	0.327536	0.373217	0.396689	0.560165	0.447908	0.546882	0.454955	0.529124	0.550653	0.494686	0.506205	0.530609	0.457919	0.544358	0.410065	0.509546
Arsenic_trioxide	0.023055	0.096592	0.012476	0	0.034748	0.048822	0	0.043357	0	0.049101	0.026034	0.0237	0.022927	0.06889	0.073118	0.026134	0	0.064512	0	0.128221	0.029492	0.10179	0.07736	0.075098	0	0	0.011292	0	0.07529	0.03923	0	0.061377	0	0.016368	0	0	0.037515	0	0.041388	0.068602	0.007333	0.031016	0	0.027007	0.030446	0.033421	0.024126	0.017291	0
Artemether	0.508427	0.462337	0.461213	0.639942	0.670345	0.430334	0.712674	0.427556	0.049101	0	0.399426	0.308945	0.337925	0.472383	0.599285	0.517978	0.62004	0.595807	0.627139	0.520778	0.640202	0.508909	0.628255	0.495496	0.429508	0.566276	0.345616	0.620614	0.513776	0.443565	0.112489	0.416633	0.684728	0.253688	0.281149	0.251363	0.516493	0.708513	0.606884	0.5051	0.542094	0.497445	0.648497	0.450086	0.64931	0.651386	0.555395	0.333026	0.566276
Astemizole	0.555614	0.256219	0.593895	0.504409	0.503701	0.569814	0.435012	0.591279	0.026034	0.399426	0	0.464674	0.468279	0.432876	0.43497	0.570655	0.329678	0.532316	0.488472	0.265558	0.440173	0.310984	0.482517	0.287188	0.567206	0.5009	0.415469	0.490006	0.405248	0.493426	0.157674	0.57092	0.432545	0.330039	0.366598	0.390547	0.47771	0.483408	0.490042	0.499587	0.449276	0.572658	0.49152	0.59376	0.452533	0.407698	0.520929	0.4558	0.532746
Atazanavir	0.387852	0.164879	0.406543	0.329313	0.339927	0.447632	0.333834	0.420096	0.0237	0.308945	0.464674	0	0.451377	0.351331	0.318997	0.379007	0.244925	0.359815	0.35208	0.198302	0.323053	0.253712	0.302671	0.21632	0.384218	0.362759	0.495724	0.341753	0.332209	0.406644	0.263988	0.404374	0.336179	0.395818	0.451942	0.432462	0.404151	0.312164	0.368218	0.335934	0.373188	0.37571	0.355756	0.414452	0.321243	0.313217	0.374971	0.455265	0.3653
Azithromycin	0.392248	0.186161	0.435414	0.352499	0.338691	0.427692	0.352433	0.420176	0.022927	0.337925	0.468279	0.451377	0	0.327617	0.335646	0.421834	0.236526	0.358142	0.34835	0.188678	0.330954	0.231495	0.311816	0.231866	0.397596	0.404084	0.633227	0.381336	0.300603	0.377147	0.219827	0.358967	0.3465	0.303292	0.312767	0.338714	0.376604	0.328077	0.39787	0.335104	0.341448	0.416654	0.356472	0.425753	0.330305	0.320645	0.413967	0.648529	0.381388
Bendroflumethiazide	0.547592	0.3479	0.529137	0.548947	0.538843	0.519335	0.557334	0.499922	0.06889	0.472383	0.432876	0.351331	0.327617	0	0.803433	0.544609	0.402415	0.598851	0.578557	0.552337	0.592849	0.53677	0.605591	0.40252	0.518731	0.554556	0.310918	0.584129	0.79772	0.519984	0.106672	0.575395	0.480946	0.283386	0.312325	0.294975	0.529351	0.531799	0.562542	0.623733	0.684161	0.561379	0.575571	0.581338	0.592304	0.451001	0.60695	0.315396	0.556314
Benzthiazide	0.507454	0.349111	0.484146	0.56609	0.573623	0.462276	0.550693	0.446613	0.073118	0.599285	0.43497	0.318997	0.335646	0.803433	0	0.517207	0.435342	0.62401	0.541379	0.560256	0.597308	0.497466	0.662289	0.394861	0.508471	0.589965	0.330977	0.591168	0.80025	0.537196	0.150021	0.562806	0.589948	0.269494	0.345233	0.316065	0.572284	0.596951	0.566288	0.543052	0.633726	0.473159	0.625834	0.583078	0.558713	0.553936	0.569301	0.341921	0.589488
Bepridil	0.727877	0.289725	0.590363	0.671729	0.650886	0.560342	0.588932	0.536376	0.026134	0.517978	0.570655	0.379007	0.421834	0.544609	0.517207	0	0.444366	0.644288	0.600893	0.314533	0.659514	0.39085	0.55913	0.334845	0.570346	0.706579	0.411693	0.669721	0.556836	0.462555	0.155971	0.509171	0.622694	0.318187	0.359194	0.377846	0.658842	0.670328	0.724862	0.597284	0.584039	0.642366	0.658013	0.594244	0.611129	0.572504	0.684669	0.445007	0.72169
Bretylium	0.439495	0.55249	0.408618	0.56251	0.572539	0.367129	0.614027	0.347748	0	0.62004	0.329678	0.244925	0.236526	0.402415	0.435342	0.444366	0	0.521242	0.575453	0.642802	0.558293	0.62653	0.604853	0.578694	0.382996	0.547253	0.25314	0.56651	0.46758	0.41268	0.087044	0.350926	0.606165	0.233769	0.268913	0.275168	0.433705	0.626396	0.493096	0.439516	0.483213	0.392795	0.572317	0.441596	0.590755	0.570035	0.474472	0.238578	0.546807
Bumetanide	0.632695	0.360209	0.576464	0.730702	0.756892	0.516789	0.691968	0.478642	0.064512	0.595807	0.532316	0.359815	0.358142	0.598851	0.62401	0.644288	0.521242	0	0.62325	0.464554	0.722594	0.51044	0.729328	0.392261	0.502044	0.666226	0.347469	0.721381	0.662838	0.417471	0.135442	0.478656	0.70845	0.278946	0.32507	0.324274	0.609551	0.710155	0.653155	0.612298	0.623857	0.569268	0.749253	0.501358	0.699376	0.65748	0.615075	0.353757	0.669797
Chloroquine	0.599146	0.388947	0.534615	0.644876	0.668862	0.470561	0.67192	0.49515	0	0.627139	0.488472	0.35208	0.34835	0.578557	0.541379	0.600893	0.575453	0.62325	0	0.462507	0.702494	0.526139	0.675875	0.455408	0.499507	0.650364	0.337376	0.686398	0.630121	0.550656	0.120905	0.458758	0.710939	0.319034	0.368152	0.363377	0.572691	0.672488	0.651228	0.578327	0.64416	0.552378	0.653314	0.657707	0.77803	0.692164	0.603504	0.382812	0.637187
Chlorothiazide	0.361215	0.613317	0.300986	0.422361	0.414405	0.311797	0.441515	0.257949	0.128221	0.520778	0.265558	0.198302	0.188678	0.552337	0.560256	0.314533	0.642802	0.464554	0.462507	0	0.498356	0.685411	0.521166	0.515636	0.35044	0.379625	0.191171	0.434991	0.576933	0.263389	0.088343	0.375178	0.419969	0.132668	0.147278	0.148412	0.318777	0.433887	0.377876	0.38571	0.379965	0.302748	0.427175	0.330111	0.483592	0.424232	0.378175	0.191703	0.379625
Chlorpromazine	0.768028	0.39029	0.521506	0.769228	0.701147	0.467174	0.721452	0.464919	0.029492	0.640202	0.440173	0.323053	0.330954	0.592849	0.597308	0.659514	0.558293	0.722594	0.702494	0.498356	0	0.473723	0.669818	0.442684	0.453078	0.698425	0.329256	0.785976	0.682725	0.466475	0	0.463732	0.809854	0.276957	0.321218	0.32139	0.570611	0.736133	0.665472	0.565796	0.615801	0.537102	0.78168	0.539156	0.735224	0.674728	0.699259	0.323651	0.687451
Chlorpropamide	0.375269	0.511757	0.396622	0.466233	0.508577	0.390622	0.453227	0.341149	0.10179	0.508909	0.310984	0.253712	0.231495	0.53677	0.497466	0.39085	0.62653	0.51044	0.526139	0.685411	0.473723	0	0.491702	0.570157	0.379113	0.476326	0.22183	0.436987	0.551042	0.350532	0.076722	0.401514	0.483071	0.193434	0.214539	0.223725	0.411985	0.568885	0.45604	0.519243	0.543565	0.384742	0.422848	0.372143	0.483209	0.48454	0.416633	0.23578	0.467149
Chlorthalidone	0.514286	0.401022	0.532021	0.720769	0.729474	0.487639	0.657169	0.452136	0.07736	0.628255	0.482517	0.302671	0.311816	0.605591	0.662289	0.55913	0.604853	0.729328	0.675875	0.521166	0.669818	0.491702	0	0.458748	0.49408	0.752839	0.311476	0.691309	0.645244	0.428485	0.114397	0.488278	0.721782	0.290826	0.348732	0.325575	0.584999	0.75764	0.661209	0.557055	0.695571	0.511352	0.714578	0.455604	0.700386	0.740339	0.604495	0.313522	0.753729
Cimetidine	0.350269	0.569117	0.3587	0.406282	0.422257	0.297712	0.437678	0.294751	0.075098	0.495496	0.287188	0.21632	0.231866	0.40252	0.394861	0.334845	0.578694	0.392261	0.455408	0.515636	0.442684	0.570157	0.458748	0	0.349065	0.394415	0.225924	0.401493	0.4319	0.3312	0.075513	0.40038	0.438306	0.200981	0.23351	0.223434	0.38243	0.470036	0.38162	0.366632	0.425321	0.356361	0.411728	0.371576	0.423121	0.445679	0.373643	0.227301	0.390602
Cisapride	0.569459	0.33364	0.583315	0.481332	0.483673	0.552285	0.457258	0.558469	0	0.429508	0.567206	0.384218	0.397596	0.518731	0.508471	0.570346	0.382996	0.502044	0.499507	0.35044	0.453078	0.379113	0.49408	0.349065	0	0.618715	0.389837	0.468221	0.500533	0.596863	0.137301	0.584402	0.478974	0.37934	0.425417	0.413515	0.566293	0.471501	0.517705	0.582518	0.531385	0.615286	0.507111	0.718889	0.50997	0.495266	0.664881	0.398882	0.618715
Citalopram	0.652018	0.357779	0.585869	0.832483	0.719584	0.5415	0.672661	0.52429	0	0.566276	0.5009	0.362759	0.404084	0.554556	0.589965	0.706579	0.547253	0.666226	0.650364	0.379625	0.698425	0.476326	0.752839	0.394415	0.618715	0	0.357908	0.797393	0.604805	0.472775	0.126813	0.521636	0.782545	0.326252	0.381689	0.38837	0.700981	0.778331	0.802411	0.635077	0.674399	0.586474	0.805244	0.583187	0.70058	0.727707	0.700182	0.379902	0.911679
Clarithromycin	0.399951	0.201925	0.461278	0.33413	0.340499	0.43708	0.295231	0.42462	0.011292	0.345616	0.415469	0.495724	0.633227	0.310918	0.330977	0.411693	0.25314	0.347469	0.337376	0.191171	0.329256	0.22183	0.311476	0.225924	0.389837	0.357908	0	0.360142	0.291736	0.407589	0.221106	0.372832	0.338331	0.29177	0.361857	0.360301	0.399052	0.344173	0.383921	0.350094	0.354548	0.423999	0.368086	0.438649	0.354682	0.318855	0.384074	0.760583	0.355508
Clomipramine	0.677103	0.380564	0.560376	0.893441	0.770151	0.510106	0.695569	0.491291	0	0.620614	0.490006	0.341753	0.381336	0.584129	0.591168	0.669721	0.56651	0.721381	0.686398	0.434991	0.785976	0.436987	0.691309	0.401493	0.468221	0.797393	0.360142	0	0.600782	0.495135	0.069785	0.509051	0.913237	0.317913	0.368321	0.360411	0.607897	0.768058	0.715997	0.648158	0.637449	0.526825	0.889288	0.524812	0.735014	0.711264	0.697992	0.367135	0.797393
Cyclothiazide	0.566902	0.368113	0.503209	0.517232	0.621014	0.472406	0.5527	0.455858	0.07529	0.513776	0.405248	0.332209	0.300603	0.79772	0.80025	0.556836	0.46758	0.662838	0.630121	0.576933	0.682725	0.551042	0.645244	0.4319	0.500533	0.604805	0.291736	0.600782	0	0.463856	0.067423	0.529993	0.611712	0.232551	0.315661	0.309116	0.537705	0.594073	0.549185	0.56345	0.677232	0.454836	0.594961	0.493549	0.671698	0.53541	0.618949	0.309188	0.581472
Dasatinib	0.56605	0.260071	0.553298	0.468794	0.43046	0.471834	0.472297	0.414683	0.03923	0.443565	0.493426	0.406644	0.377147	0.519984	0.537196	0.462555	0.41268	0.417471	0.550656	0.263389	0.466475	0.350532	0.428485	0.3312	0.596863	0.472775	0.407589	0.495135	0.463856	0	0.141163	0.556141	0.468218	0.303196	0.343043	0.357318	0.458125	0.422761	0.485578	0.532314	0.473977	0.675257	0.453431	0.597263	0.507855	0.424813	0.565786	0.355949	0.450347
Degarelix	0.114649	0.074962	0.154761	0	0.10468	0.174084	0.140621	0.172839	0	0.112489	0.157674	0.263988	0.219827	0.106672	0.150021	0.155971	0.087044	0.135442	0.120905	0.088343	0	0.076722	0.114397	0.075513	0.137301	0.126813	0.221106	0.069785	0.067423	0.141163	0	0	0.120993	0.206207	0.213168	0.219389	0.142067	0.118943	0.125553	0.125058	0.140469	0.083902	0.108325	0.11631	0.115395	0.062249	0.166673	0.21411	0.118339
Delavirdine	0.582664	0.326255	0.583265	0.483267	0.461354	0.549185	0.505929	0.449696	0.061377	0.416633	0.57092	0.404374	0.358967	0.575395	0.562806	0.509171	0.350926	0.478656	0.458758	0.375178	0.463732	0.401514	0.488278	0.40038	0.584402	0.521636	0.372832	0.509051	0.529993	0.556141	0	0	0.451196	0.300538	0.361425	0.352868	0.56706	0.451355	0.486372	0.653458	0.58007	0.551495	0.505309	0.653536	0.488963	0.456607	0.53307	0.350209	0.526415
Desipramine	0.637268	0.401538	0.523815	0.869299	0.783773	0.477419	0.734876	0.437904	0	0.684728	0.432545	0.336179	0.3465	0.480946	0.589948	0.622694	0.606165	0.70845	0.710939	0.419969	0.809854	0.483071	0.721782	0.438306	0.478974	0.782545	0.338331	0.913237	0.611712	0.468218	0.120993	0.451196	0	0.304964	0.355339	0.350653	0.589692	0.813536	0.677811	0.610175	0.62374	0.506362	0.869484	0.50148	0.756938	0.737635	0.646121	0.348051	0.739129
Deslanoside	0.286031	0.133675	0.387925	0.330254	0.281917	0.286279	0.307356	0.327536	0.016368	0.253688	0.330039	0.395818	0.303292	0.283386	0.269494	0.318187	0.233769	0.278946	0.319034	0.132668	0.276957	0.193434	0.290826	0.200981	0.37934	0.326252	0.29177	0.317913	0.232551	0.303196	0.206207	0.300538	0.304964	0	0.691734	0.654101	0.291789	0.285637	0.301789	0.345201	0.315061	0.343908	0.317076	0.345834	0.311672	0.269743	0.30417	0.300703	0.317752
Digitoxin	0.323839	0.151954	0.444974	0.382294	0.330801	0.321602	0.360517	0.373217	0	0.281149	0.366598	0.451942	0.312767	0.312325	0.345233	0.359194	0.268913	0.32507	0.368152	0.147278	0.321218	0.214539	0.348732	0.23351	0.425417	0.381689	0.361857	0.368321	0.315661	0.343043	0.213168	0.361425	0.355339	0.691734	0	0.706731	0.348296	0.332426	0.357617	0.402991	0.362957	0.424497	0.367252	0.388514	0.355023	0.321858	0.365323	0.330152	0.395006
Digoxin	0.345312	0.146502	0.446155	0.378348	0.329487	0.352169	0.365659	0.396689	0	0.251363	0.390547	0.432462	0.338714	0.294975	0.316065	0.377846	0.275168	0.324274	0.363377	0.148412	0.32139	0.223725	0.325575	0.223434	0.413515	0.38837	0.360301	0.360411	0.309116	0.357318	0.219389	0.352868	0.350653	0.654101	0.706731	0	0.361254	0.325431	0.351653	0.384166	0.351268	0.396995	0.357536	0.406	0.361356	0.31876	0.37633	0.342399	0.38837
Diltiazem	0.595508	0.326866	0.571562	0.641137	0.616501	0.534565	0.568282	0.560165	0.037515	0.516493	0.47771	0.404151	0.376604	0.529351	0.572284	0.658842	0.433705	0.609551	0.572691	0.318777	0.570611	0.411985	0.584999	0.38243	0.566293	0.700981	0.399052	0.607897	0.537705	0.458125	0.142067	0.56706	0.589692	0.291789	0.348296	0.361254	0	0.586685	0.66408	0.579981	0.590403	0.567835	0.616359	0.556881	0.608154	0.570261	0.69715	0.414585	0.700981
Diphenhydramine	0.572894	0.44737	0.526487	0.786648	0.765821	0.463193	0.707722	0.447908	0	0.708513	0.483408	0.312164	0.328077	0.531799	0.596951	0.670328	0.626396	0.710155	0.672488	0.433887	0.736133	0.568885	0.75764	0.470036	0.471501	0.778331	0.344173	0.768058	0.594073	0.422761	0.118943	0.451355	0.813536	0.285637	0.332426	0.325431	0.586685	0	0.740115	0.602603	0.592395	0.530082	0.813331	0.49178	0.724073	0.728624	0.620928	0.32436	0.761003
Disopyramide	0.641766	0.360263	0.60661	0.801745	0.718429	0.55185	0.673022	0.546882	0.041388	0.606884	0.490042	0.368218	0.39787	0.562542	0.566288	0.724862	0.493096	0.653155	0.651228	0.377876	0.665472	0.45604	0.661209	0.38162	0.517705	0.802411	0.383921	0.715997	0.549185	0.485578	0.125553	0.486372	0.677811	0.301789	0.357617	0.351653	0.66408	0.740115	0	0.578308	0.673476	0.561076	0.796552	0.555321	0.650388	0.69497	0.694935	0.362266	0.745032
Dofetilide	0.530858	0.307514	0.526222	0.595665	0.563786	0.46042	0.607314	0.454955	0.068602	0.5051	0.499587	0.335934	0.335104	0.623733	0.543052	0.597284	0.439516	0.612298	0.578327	0.38571	0.565796	0.519243	0.557055	0.366632	0.582518	0.635077	0.350094	0.648158	0.56345	0.532314	0.125058	0.653458	0.610175	0.345201	0.402991	0.384166	0.579981	0.602603	0.578308	0	0.646255	0.528541	0.555638	0.623468	0.571453	0.51297	0.595111	0.332164	0.634033
Dolasetron	0.571795	0.375053	0.59819	0.655994	0.642491	0.521958	0.626548	0.529124	0.007333	0.542094	0.449276	0.373188	0.341448	0.684161	0.633726	0.584039	0.483213	0.623857	0.64416	0.379965	0.615801	0.543565	0.695571	0.425321	0.531385	0.674399	0.354548	0.637449	0.677232	0.473977	0.140469	0.58007	0.62374	0.315061	0.362957	0.351268	0.590403	0.592395	0.673476	0.646255	0	0.600124	0.647134	0.574165	0.710445	0.672053	0.667238	0.337693	0.64562
Domperidone	0.600108	0.305224	0.578123	0.531397	0.551122	0.521683	0.539822	0.550653	0.031016	0.497445	0.572658	0.37571	0.416654	0.561379	0.473159	0.642366	0.392795	0.569268	0.552378	0.302748	0.537102	0.384742	0.511352	0.356361	0.615286	0.586474	0.423999	0.526825	0.454836	0.675257	0.083902	0.551495	0.506362	0.343908	0.424497	0.396995	0.567835	0.530082	0.561076	0.528541	0.600124	0	0.521697	0.791081	0.548942	0.512795	0.600429	0.400466	0.586474
Doxepin	0.645864	0.396992	0.590928	0.910152	0.783267	0.486287	0.799636	0.494686	0	0.648497	0.49152	0.355756	0.356472	0.575571	0.625834	0.658013	0.572317	0.749253	0.653314	0.427175	0.78168	0.422848	0.714578	0.411728	0.507111	0.805244	0.368086	0.889288	0.594961	0.453431	0.108325	0.505309	0.869484	0.317076	0.367252	0.357536	0.616359	0.813331	0.796552	0.555638	0.647134	0.521697	0	0.511405	0.709051	0.71737	0.655748	0.370864	0.805244
Droperidol	0.565376	0.299227	0.591138	0.510261	0.49975	0.541727	0.577404	0.506205	0.027007	0.450086	0.59376	0.414452	0.425753	0.581338	0.583078	0.594244	0.441596	0.501358	0.657707	0.330111	0.539156	0.372143	0.455604	0.371576	0.718889	0.583187	0.438649	0.524812	0.493549	0.597263	0.11631	0.653536	0.50148	0.345834	0.388514	0.406	0.556881	0.49178	0.555321	0.623468	0.574165	0.791081	0.511405	0	0.555999	0.514098	0.592546	0.41676	0.5616
Duloxetine	0.599886	0.398471	0.53398	0.733728	0.714596	0.513194	0.728527	0.530609	0.030446	0.64931	0.452533	0.321243	0.330305	0.592304	0.558713	0.611129	0.590755	0.699376	0.77803	0.483592	0.735224	0.483209	0.700386	0.423121	0.50997	0.70058	0.354682	0.735014	0.671698	0.507855	0.115395	0.488963	0.756938	0.311672	0.355023	0.361356	0.608154	0.724073	0.650388	0.571453	0.710445	0.548942	0.709051	0.555999	0	0.69264	0.673289	0.353467	0.679699
Efavirenz	0.52976	0.418037	0.524092	0.713548	0.684093	0.486893	0.65321	0.457919	0.033421	0.651386	0.407698	0.313217	0.320645	0.451001	0.553936	0.572504	0.570035	0.65748	0.692164	0.424232	0.674728	0.48454	0.740339	0.445679	0.495266	0.727707	0.318855	0.711264	0.53541	0.424813	0.062249	0.456607	0.737635	0.269743	0.321858	0.31876	0.570261	0.728624	0.69497	0.51297	0.672053	0.512795	0.71737	0.514098	0.69264	0	0.597854	0.308158	0.719119
Encainide	0.669187	0.333938	0.591272	0.687605	0.627722	0.550013	0.629008	0.544358	0.024126	0.555395	0.520929	0.374971	0.413967	0.60695	0.569301	0.684669	0.474472	0.615075	0.603504	0.378175	0.699259	0.416633	0.604495	0.373643	0.664881	0.700182	0.384074	0.697992	0.618949	0.565786	0.166673	0.53307	0.646121	0.30417	0.365323	0.37633	0.69715	0.620928	0.694935	0.595111	0.667238	0.600429	0.655748	0.592546	0.673289	0.597854	0	0.415543	0.72196
Erythromycin	0.385341	0.193548	0.452304	0.35822	0.359869	0.463323	0.326329	0.410065	0.017291	0.333026	0.4558	0.455265	0.648529	0.315396	0.341921	0.445007	0.238578	0.353757	0.382812	0.191703	0.323651	0.23578	0.313522	0.227301	0.398882	0.379902	0.760583	0.367135	0.309188	0.355949	0.21411	0.350209	0.348051	0.300703	0.330152	0.342399	0.414585	0.32436	0.362266	0.332164	0.337693	0.400466	0.370864	0.41676	0.353467	0.308158	0.415543	0	0.378514
Escitalopram	0.652018	0.360208	0.591097	0.832483	0.719584	0.511064	0.671412	0.509546	0	0.566276	0.532746	0.3653	0.381388	0.556314	0.589488	0.72169	0.546807	0.669797	0.637187	0.379625	0.687451	0.467149	0.753729	0.390602	0.618715	0.911679	0.355508	0.797393	0.581472	0.450347	0.118339	0.526415	0.739129	0.317752	0.395006	0.38837	0.700981	0.761003	0.745032	0.634033	0.64562	0.586474	0.805244	0.5616	0.679699	0.719119	0.72196	0.378514	0
Ethacrynic_acid	0.50351	0.501976	0.520502	0.614456	0.63274	0.391723	0.691903	0.439437	0	0.70725	0.38133	0.309921	0.300549	0.47994	0.561754	0.495356	0.686702	0.602547	0.647809	0.576303	0.637893	0.527705	0.697748	0.491877	0.447753	0.610708	0.32119	0.609005	0.541498	0.448248	0.125949	0.458627	0.659812	0.281717	0.319612	0.31906	0.529262	0.68792	0.555118	0.503906	0.567186	0.46854	0.633481	0.448012	0.656976	0.654537	0.526547	0.326133	0.610708
Ethopropazine	0.688013	0.37157	0.53321	0.766555	0.745202	0.480682	0.709356	0.478719	0.028527	0.606962	0.443701	0.345002	0.346645	0.541989	0.659348	0.658959	0.530357	0.700786	0.665451	0.415191	0.864537	0.460229	0.637748	0.434812	0.463746	0.69887	0.344166	0.788956	0.629955	0.422726	0.12148	0.47831	0.801709	0.269406	0.3174	0.312264	0.561972	0.74689	0.741893	0.577637	0.639986	0.578663	0.786314	0.502857	0.684306	0.68439	0.673543	0.353474	0.69887
Fexofenadine	0.501848	0.208544	0.558355	0.50179	0.43758	0.484432	0.43327	0.556518	0	0.333873	0.547397	0.54399	0.422255	0.438684	0.409022	0.503592	0.305216	0.423145	0.423111	0.24532	0.438121	0.290205	0.415326	0.255303	0.534197	0.543012	0.438995	0.485459	0.31697	0.430453	0.130907	0.514891	0.463291	0.391544	0.449882	0.471182	0.440021	0.486373	0.511754	0.466457	0.449198	0.571758	0.493209	0.533411	0.439406	0.45035	0.492715	0.440671	0.543012
Flecainide	0.633774	0.354081	0.572428	0.626771	0.627141	0.523023	0.588306	0.534817	0.030236	0.542495	0.48964	0.386098	0.359957	0.658243	0.543337	0.58009	0.467034	0.60668	0.60444	0.377378	0.634782	0.446474	0.571525	0.363176	0.554761	0.623969	0.437814	0.635353	0.578867	0.548261	0.121093	0.584922	0.612371	0.278702	0.348542	0.347351	0.600749	0.58157	0.664309	0.556944	0.663348	0.562984	0.609378	0.543807	0.616872	0.568469	0.663857	0.368704	0.641175
Fluconazole	0.496898	0.480552	0.461302	0.6084	0.646233	0.449175	0.646659	0.434272	0.070914	0.711692	0.360638	0.313518	0.30343	0.503145	0.538473	0.5318	0.623847	0.566903	0.615963	0.525878	0.630986	0.599871	0.637094	0.463843	0.418101	0.614971	0.313638	0.590508	0.537514	0.435508	0.097141	0.464645	0.63916	0.236534	0.271841	0.286075	0.525873	0.676544	0.623814	0.492646	0.572674	0.4483	0.630916	0.454129	0.625374	0.621516	0.50953	0.315757	0.618812
Fluoxetine	0.569961	0.389771	0.590461	0.764927	0.777485	0.496992	0.722313	0.529916	0	0.597756	0.467826	0.360671	0.365653	0.719345	0.623897	0.631027	0.538215	0.6786	0.713058	0.426461	0.694002	0.514687	0.729669	0.414553	0.54944	0.770244	0.374872	0.737101	0.687504	0.510153	0	0.511862	0.745239	0.317238	0.368029	0.373991	0.668188	0.769502	0.655755	0.653193	0.717607	0.574545	0.769078	0.581145	0.781377	0.686044	0.680254	0.375683	0.783659
Flupenthixol	0.705213	0.280672	0.587198	0.694344	0.597823	0.570376	0.560249	0.549132	0	0.473433	0.5328	0.426741	0.415408	0.5837	0.479051	0.635647	0.438313	0.604043	0.560163	0.357415	0.683863	0.369544	0.488127	0.328669	0.520412	0.649207	0.412159	0.659785	0.528129	0.492932	0.144617	0.491708	0.609407	0.334998	0.389865	0.408985	0.571523	0.578827	0.657567	0.503425	0.596896	0.516802	0.71469	0.558648	0.616313	0.549573	0.603957	0.435226	0.649207
Fluphenazine	0.86472	0.294962	0.559682	0.656557	0.597722	0.584998	0.58995	0.604493	0	0.484935	0.5529	0.399173	0.399208	0.557117	0.541626	0.714696	0.420702	0.595996	0.603185	0.381032	0.739726	0.380016	0.498579	0.342639	0.632285	0.612035	0.428346	0.668834	0.587063	0.519276	0.125623	0.565071	0.639147	0.307386	0.362148	0.354502	0.581793	0.54566	0.618398	0.536918	0.601218	0.596442	0.62953	0.585194	0.625859	0.528244	0.694357	0.446704	0.619887
Fluvoxamine	0.479639	0.434502	0.5111	0.646855	0.707646	0.477881	0.667331	0.474544	0.040202	0.588571	0.417404	0.350644	0.32155	0.55769	0.557907	0.532952	0.538433	0.607406	0.675411	0.474351	0.605456	0.574012	0.689255	0.469092	0.452566	0.643631	0.326996	0.588719	0.606899	0.425642	0.115838	0.511599	0.637099	0.280448	0.320289	0.331985	0.571732	0.768162	0.607127	0.540848	0.609817	0.529552	0.617451	0.515347	0.6727	0.624607	0.557639	0.296095	0.659983
Fosamprenavir	0.488504	0.231491	0.522304	0.466634	0.440995	0.604767	0.406707	0.497557	0.046838	0.39732	0.545717	0.456363	0.476015	0.475315	0.421162	0.563672	0.337668	0.471334	0.457925	0.286887	0.439075	0.371772	0.458002	0.281502	0.523805	0.488	0.472847	0.463413	0.462888	0.481258	0.156746	0.508229	0.459099	0.308024	0.314995	0.312567	0.51484	0.425622	0.539543	0.421769	0.503303	0.469525	0.431659	0.506501	0.465311	0.438891	0.522202	0.457258	0.461747
Foscarnet	0.073986	0.183328	0.062536	0	0.092343	0.071356	0.083809	0.051823	0.267847	0.106556	0.05361	0.044785	0.04359	0.094632	0.103401	0.071539	0	0.103688	0.086316	0.179333	0.098968	0.188708	0.103608	0.174073	0.068292	0.07241	0.041793	0.072752	0.103331	0.073006	0.015103	0.0602	0.078923	0.029918	0.034966	0.035674	0.079253	0.090323	0.08464	0.066237	0.086537	0.065382	0.077501	0.06654	0.099164	0.096985	0.068264	0.044295	0.072153
Furosemide	0.499906	0.487557	0.421221	0.572716	0.620153	0.406078	0.608422	0.38065	0.091768	0.652919	0.366154	0.276298	0.286666	0.578503	0.659808	0.509329	0.614041	0.64402	0.59626	0.6238	0.601162	0.561925	0.697717	0.453808	0.455394	0.596036	0.292778	0.58092	0.694666	0.375734	0.114126	0.474969	0.651269	0.261782	0.278522	0.290755	0.510399	0.669475	0.519709	0.531442	0.563643	0.485596	0.626594	0.440322	0.648968	0.637695	0.564367	0.295808	0.585843
Gadobutrol	0.425738	0.302649	0.424784	0.518863	0.521381	0.407494	0.570388	0.393975	0.037846	0.541378	0.396737	0.283555	0.345464	0.399011	0.500763	0.505955	0.420704	0.539882	0.54117	0.320513	0.535963	0.351998	0.488347	0.358088	0.419023	0.499803	0.33843	0.519047	0.448989	0.348424	0.106745	0.37743	0.560095	0.229546	0.273769	0.275971	0.494868	0.553786	0.515293	0.506462	0.478399	0.507738	0.542363	0.406037	0.525081	0.571401	0.477177	0.296385	0.499803
Gadofosveset_trisodium	0.422611	0.184315	0.490679	0.477928	0.403559	0.44423	0.400112	0.502364	0.037608	0.347552	0.459095	0.493807	0.402591	0.366547	0.348883	0.482313	0.309954	0.392691	0.370273	0.239768	0.396277	0.278322	0.398362	0.234859	0.439197	0.482706	0.448883	0.440234	0.350374	0.377717	0.19639	0.407559	0.428192	0.374037	0.437813	0.436113	0.405703	0.424441	0.438044	0.380351	0.386201	0.405221	0.467761	0.382065	0.389802	0.413734	0.418126	0.395913	0.48623
Gatifloxacin	0.597751	0.407311	0.561604	0.667634	0.659314	0.49827	0.688731	0.491437	0.029219	0.664796	0.445192	0.338096	0.371776	0.537918	0.579767	0.553773	0.474568	0.628862	0.608508	0.435082	0.629741	0.404059	0.571766	0.399507	0.493697	0.624292	0.373324	0.654239	0.57622	0.478419	0.128831	0.506697	0.623159	0.30971	0.359896	0.338562	0.576328	0.601766	0.641108	0.590354	0.637992	0.55054	0.691264	0.525411	0.654449	0.583249	0.615048	0.389802	0.611503
Grepafloxacin	0.606503	0.404293	0.552369	0.65021	0.668143	0.46478	0.71003	0.512891	0.012525	0.626022	0.472884	0.354183	0.382782	0.499978	0.521668	0.54982	0.488163	0.640356	0.626475	0.449869	0.655163	0.417304	0.585726	0.416091	0.485713	0.633707	0.384264	0.651438	0.573072	0.457328	0	0.526591	0.622568	0.308689	0.356421	0.356196	0.595724	0.594217	0.646084	0.588718	0.650515	0.603921	0.654687	0.522629	0.654729	0.63132	0.588488	0.366907	0.619137
Halofantrine	0.624395	0.274136	0.590844	0.538644	0.527218	0.576799	0.542512	0.626791	0	0.483352	0.566546	0.465584	0.451772	0.462263	0.470731	0.581854	0.406096	0.480697	0.523668	0.330751	0.561238	0.338058	0.453367	0.302079	0.504935	0.56228	0.454396	0.50633	0.447984	0.430276	0.159393	0.498612	0.481044	0.361308	0.431667	0.465678	0.541762	0.49428	0.547557	0.449994	0.50809	0.496222	0.580869	0.524021	0.527366	0.482846	0.52852	0.450604	0.541115
Haloperidol	0.532847	0.286158	0.565812	0.486017	0.469985	0.592071	0.526525	0.526304	0	0.431348	0.531125	0.445931	0.336018	0.576336	0.503631	0.595241	0.408313	0.48839	0.62189	0.335037	0.46482	0.378782	0.535445	0.3535	0.660923	0.555339	0.352744	0.481369	0.491741	0.580555	0.099401	0.566511	0.513558	0.346829	0.435431	0.405175	0.528232	0.482846	0.554443	0.633737	0.614035	0.711794	0.462597	0.748001	0.568655	0.501714	0.586193	0.344768	0.555339
Halothane	0.23493	0.469291	0.233716	0.325561	0.307053	0.210764	0.350624	0.206747	0	0.366415	0.177922	0.135548	0.129605	0.247371	0.281043	0.245852	0.503986	0.285402	0.316995	0.454336	0.310247	0.421361	0.322378	0.429278	0.212046	0.296427	0.118725	0.309132	0.304009	0.228866	0.069081	0.232301	0.335701	0.131551	0.154395	0.152098	0.242409	0.345851	0.301101	0.253311	0.267628	0.219555	0.331329	0.229515	0.332466	0.350817	0.253569	0.122906	0.289004
Hydrochlorothiazide	0.390162	0.610197	0.307948	0.428963	0.42295	0.311283	0.446786	0.257239	0.134939	0.518941	0.255669	0.189908	0.192799	0.558817	0.557225	0.314096	0.642606	0.460635	0.449743	0.959882	0.487049	0.686926	0.521643	0.51665	0.351521	0.387402	0.192508	0.439223	0.58761	0.294968	0.082102	0.358777	0.422801	0.128375	0.151878	0.153705	0.342041	0.432084	0.376835	0.383972	0.381876	0.296024	0.410744	0.326817	0.475214	0.448429	0.373482	0.200146	0.392357
Hydroflumethiazide	0.418501	0.535808	0.352928	0.494886	0.495004	0.34552	0.528435	0.31302	0.112293	0.557581	0.285215	0.218906	0.221406	0.63935	0.587288	0.389514	0.585882	0.512762	0.460617	0.83985	0.519599	0.657774	0.551372	0.496819	0.344024	0.422367	0.239473	0.47116	0.617498	0.324593	0.088998	0.411285	0.520502	0.165446	0.188914	0.196751	0.413632	0.514073	0.448415	0.411501	0.44198	0.32408	0.42622	0.347701	0.541707	0.536767	0.420522	0.227281	0.415839
Ibutilide	0.574324	0.354826	0.480251	0.573711	0.579497	0.503815	0.594722	0.462415	0.073168	0.505723	0.481464	0.391636	0.34245	0.590435	0.586061	0.525664	0.441642	0.565504	0.601734	0.4001	0.557117	0.491989	0.606469	0.373077	0.60311	0.582894	0.36133	0.603607	0.591405	0.485392	0.077955	0.608832	0.564228	0.317211	0.355214	0.35592	0.565214	0.549123	0.591583	0.655051	0.653155	0.593416	0.553492	0.663931	0.607237	0.585855	0.565266	0.382558	0.56366
Imatinib	0.520204	0.241151	0.544458	0.421528	0.48113	0.507769	0.403324	0.530432	0	0.360768	0.600248	0.474822	0.412376	0.45666	0.410873	0.511561	0.336552	0.438728	0.459604	0.272622	0.410896	0.314407	0.455853	0.269907	0.519792	0.486202	0.444769	0.509646	0.447751	0.502075	0.158897	0.496405	0.437625	0.369481	0.433208	0.39562	0.443692	0.412648	0.432176	0.471731	0.450601	0.522267	0.466125	0.592876	0.444311	0.442162	0.524015	0.457137	0.4895
Imipramine	0.680064	0.38688	0.535328	0.883133	0.783592	0.49443	0.733906	0.462925	0	0.645099	0.482213	0.335034	0.359351	0.482121	0.590625	0.652103	0.585536	0.754387	0.696448	0.379323	0.818582	0.465551	0.743418	0.416282	0.47417	0.786745	0.350786	0.926753	0.615361	0.484634	0.072554	0.48172	0.946531	0.310382	0.355848	0.350585	0.60167	0.799624	0.705284	0.623302	0.652112	0.515168	0.888212	0.515085	0.725225	0.705832	0.687634	0.357813	0.786745
Indapamide	0.595581	0.345173	0.547347	0.629856	0.652957	0.506788	0.648659	0.49407	0.071922	0.596355	0.479975	0.340122	0.33801	0.745956	0.723485	0.582393	0.528273	0.678116	0.704007	0.517293	0.633043	0.478434	0.708984	0.430079	0.57229	0.682897	0.324824	0.662574	0.762058	0.535657	0.135171	0.537135	0.667778	0.278807	0.31692	0.32836	0.609195	0.623496	0.611055	0.647021	0.775183	0.552085	0.670025	0.574556	0.724371	0.690247	0.692805	0.325939	0.622552
Indinavir	0.448883	0.17918	0.510126	0.392916	0.384166	0.466389	0.361398	0.478593	0.018082	0.3333	0.489684	0.490275	0.451791	0.418513	0.387648	0.459281	0.273958	0.387396	0.370781	0.215684	0.394712	0.283253	0.361238	0.243408	0.430915	0.380251	0.50059	0.384159	0.360141	0.386168	0.189241	0.411048	0.377856	0.339859	0.443249	0.397997	0.416996	0.340626	0.417038	0.379388	0.435982	0.42705	0.361248	0.456792	0.415006	0.341961	0.463659	0.497526	0.406885
Iohexol	0.563006	0.317563	0.5378	0.574855	0.536151	0.512589	0.55212	0.468911	0.027473	0.526315	0.442377	0.369403	0.413813	0.497019	0.483159	0.548398	0.446575	0.516465	0.496019	0.403965	0.503609	0.409904	0.550134	0.354636	0.49423	0.58384	0.436798	0.570811	0.468815	0.476564	0.123679	0.495389	0.548163	0.288614	0.33136	0.330826	0.533669	0.500363	0.529732	0.472438	0.510892	0.53859	0.551889	0.528955	0.544666	0.550162	0.582226	0.41486	0.580203
Isradipine	0.551429	0.395142	0.53862	0.705873	0.661811	0.48653	0.603488	0.474172	0.050224	0.591882	0.495691	0.348196	0.384351	0.488226	0.60194	0.581518	0.494582	0.66225	0.603267	0.414686	0.576	0.45666	0.602689	0.420054	0.477575	0.683844	0.380928	0.664112	0.529883	0.42344	0.120281	0.456972	0.640349	0.233792	0.263356	0.282109	0.587097	0.641909	0.667504	0.580966	0.605208	0.538965	0.704574	0.468529	0.579985	0.653405	0.603049	0.370829	0.675045
Itraconazole	0.381145	0.190917	0.417534	0.339279	0.3573	0.405036	0.317988	0.446768	0.033094	0.310744	0.445899	0.492367	0.487756	0.372056	0.37058	0.425262	0.230796	0.380698	0.334519	0.219329	0.302401	0.259356	0.342721	0.228645	0.402543	0.380951	0.379312	0.335317	0.34844	0.365192	0.195967	0.370131	0.337443	0.422097	0.476938	0.535234	0.394329	0.309926	0.409468	0.410831	0.33593	0.389275	0.347051	0.434418	0.345157	0.316859	0.435196	0.485524	0.351437
Josamycin	0.331673	0.167056	0.370734	0.290336	0.279454	0.385157	0.260231	0.38762	0.015991	0.248225	0.392652	0.464831	0.416445	0.301535	0.297392	0.34615	0.204778	0.285053	0.319612	0.166557	0.316601	0.214003	0.266284	0.21058	0.384601	0.345277	0.374174	0.307026	0.284217	0.380186	0.207484	0.355397	0.281923	0.326783	0.446389	0.41476	0.330881	0.267706	0.331164	0.315813	0.317923	0.36834	0.285765	0.389621	0.285681	0.306575	0.341988	0.412913	0.32981
Ketoconazole	0.5192	0.239543	0.607452	0.510854	0.490068	0.561063	0.453988	0.59602	0.02652	0.426063	0.558221	0.470072	0.433404	0.495743	0.468318	0.558305	0.352862	0.486383	0.521082	0.281037	0.448614	0.382453	0.469992	0.309512	0.568521	0.545134	0.422439	0.531072	0.463734	0.526612	0.187337	0.579538	0.482844	0.361807	0.423085	0.427525	0.519306	0.478904	0.547895	0.531751	0.503632	0.564189	0.492702	0.617355	0.500436	0.485979	0.556887	0.450584	0.553586
Lapatinib	0.438534	0.256112	0.523734	0.394485	0.399169	0.472084	0.387003	0.502095	0.031758	0.365205	0.556578	0.446882	0.400417	0.437261	0.445213	0.418956	0.29846	0.41329	0.413255	0.261183	0.370326	0.294806	0.442137	0.276404	0.533017	0.415832	0.456648	0.405788	0.439954	0.486784	0.180256	0.481533	0.390356	0.41864	0.481616	0.477621	0.430373	0.391268	0.360381	0.415935	0.4432	0.528424	0.39033	0.505672	0.40208	0.386123	0.487182	0.402795	0.402931
Levofloxacin	0.594364	0.422913	0.534403	0.61967	0.686816	0.500262	0.726481	0.486474	0.031536	0.667622	0.436931	0.343015	0.35823	0.523504	0.545687	0.573744	0.522333	0.673924	0.651711	0.468416	0.658228	0.421726	0.615003	0.438743	0.463126	0.623769	0.376543	0.630854	0.582347	0.458575	0.076118	0.515292	0.623878	0.275112	0.342375	0.359304	0.577268	0.611615	0.651605	0.565124	0.642063	0.508324	0.684	0.506164	0.686459	0.595627	0.621014	0.359063	0.606056
Lidocaine	0.47494	0.477757	0.430314	0.563637	0.606266	0.393262	0.602677	0.442332	0.052315	0.632964	0.392215	0.279953	0.278731	0.559909	0.516827	0.482186	0.717718	0.549187	0.616376	0.577995	0.608854	0.660424	0.639802	0.521059	0.451482	0.552715	0.275136	0.585552	0.567839	0.470673	0.116319	0.451256	0.626729	0.25197	0.289912	0.287002	0.521601	0.641772	0.55147	0.501597	0.596073	0.462373	0.572432	0.464432	0.647585	0.564907	0.563496	0.277257	0.564525
Loxapine	0.664114	0.403132	0.570035	0.791709	0.931318	0.47931	0.650466	0.46672	0.033657	0.654915	0.499501	0.34768	0.354433	0.533777	0.58016	0.661748	0.534021	0.776666	0.6784	0.400186	0.765935	0.466492	0.719417	0.433003	0.491195	0.72233	0.351349	0.764684	0.604695	0.430896	0.097465	0.482817	0.728429	0.293678	0.335162	0.34243	0.612059	0.750637	0.713544	0.542799	0.651314	0.544037	0.796767	0.499908	0.672432	0.651108	0.708175	0.361783	0.72233
Lumefantrine	0.532006	0.242321	0.6105	0.499038	0.467359	0.4722	0.50841	0.606548	0	0.444175	0.564246	0.46929	0.501627	0.394867	0.40515	0.533917	0.362411	0.443687	0.467043	0.263817	0.480081	0.322138	0.414335	0.265494	0.490473	0.512491	0.480623	0.476193	0.423853	0.400087	0.194372	0.412885	0.456035	0.398575	0.433571	0.466559	0.53909	0.453014	0.49297	0.406066	0.481365	0.489031	0.510354	0.48635	0.483621	0.442871	0.549361	0.477239	0.512491
Maprotiline	0.639925	0.365788	0.586413	0.862787	0.735011	0.51655	0.728144	0.500961	0	0.631075	0.42293	0.357978	0.352364	0.500097	0.561974	0.668907	0.576245	0.662717	0.596043	0.441084	0.653977	0.435085	0.658852	0.412654	0.495561	0.800246	0.345614	0.768886	0.507617	0.481089	0.109783	0.484943	0.754442	0.311554	0.372973	0.372926	0.629851	0.696559	0.738607	0.55627	0.621017	0.512807	0.796579	0.56563	0.664995	0.695806	0.714043	0.36469	0.797681
Mefloquine	0.669531	0.357781	0.597538	0.678902	0.649709	0.574465	0.669189	0.565936	0	0.599048	0.501773	0.373517	0.396439	0.581138	0.537857	0.668508	0.498497	0.661138	0.627816	0.39828	0.681755	0.442651	0.589449	0.390148	0.529097	0.69529	0.41697	0.649845	0.571589	0.511953	0.145407	0.539478	0.630451	0.322566	0.376448	0.375023	0.642101	0.613905	0.712418	0.57202	0.636714	0.603352	0.686262	0.546704	0.649705	0.605045	0.664107	0.406313	0.69307
Mesoridazine	0.802951	0.319721	0.552626	0.747252	0.662491	0.522876	0.654868	0.503044	0.027908	0.580342	0.53309	0.375275	0.375983	0.547243	0.547577	0.688937	0.468664	0.669067	0.61614	0.383493	0.820031	0.39377	0.642137	0.374959	0.52466	0.710974	0.394757	0.755623	0.579072	0.442685	0.12913	0.513115	0.736795	0.286094	0.331771	0.330168	0.611074	0.643339	0.707752	0.594025	0.656828	0.652908	0.724297	0.574577	0.637104	0.606765	0.710058	0.397831	0.718613
Methadone	0.638667	0.373995	0.560357	0.815007	0.679907	0.498843	0.704111	0.548522	0	0.59453	0.46294	0.325567	0.366452	0.503004	0.596454	0.674908	0.519252	0.688229	0.6207	0.252098	0.702356	0.443389	0.679731	0.395207	0.500105	0.8015	0.359051	0.7425	0.540532	0.443388	0.143157	0.467998	0.714342	0.31465	0.357386	0.355244	0.692391	0.706236	0.828351	0.582909	0.639526	0.533494	0.795285	0.537449	0.653406	0.717507	0.663146	0.390201	0.812199
Methdilazine	0.722829	0.376518	0.525148	0.752196	0.750283	0.494708	0.74681	0.445906	0.026473	0.661686	0.473137	0.337066	0.345761	0.546359	0.596417	0.66924	0.532907	0.726039	0.668637	0.448499	0.929912	0.466406	0.651058	0.417161	0.467409	0.759342	0.349121	0.802892	0.625461	0.421197	0.102166	0.470133	0.832767	0.27014	0.327383	0.322161	0.577191	0.793525	0.731941	0.573317	0.633241	0.554344	0.810585	0.492821	0.695807	0.694379	0.627139	0.320212	0.759342
Methotrimeprazine	0.743938	0.349791	0.533382	0.732183	0.73123	0.495132	0.759542	0.476737	0.027586	0.6421	0.445231	0.349768	0.348967	0.580066	0.591159	0.66508	0.51751	0.693498	0.676272	0.443185	0.865221	0.455587	0.607371	0.424837	0.48256	0.699521	0.366618	0.792073	0.641592	0.439617	0.129156	0.498821	0.793648	0.279243	0.325817	0.320346	0.582058	0.720257	0.664537	0.538008	0.601927	0.609985	0.770703	0.515646	0.699549	0.67813	0.662468	0.334484	0.699521
Methyclothiazide	0.47845	0.518115	0.396366	0.506223	0.532143	0.385743	0.566553	0.33725	0.112562	0.577407	0.337252	0.252492	0.246457	0.66477	0.635476	0.439783	0.646784	0.557094	0.547666	0.82166	0.602165	0.664697	0.631294	0.489925	0.395518	0.504405	0.24883	0.549447	0.704893	0.382679	0.093973	0.41611	0.55765	0.169438	0.192432	0.20341	0.450501	0.595461	0.505314	0.457906	0.46991	0.403468	0.517367	0.403078	0.581261	0.526693	0.481972	0.245111	0.504627
Metolazone	0.551677	0.392627	0.570175	0.651801	0.648232	0.498008	0.63183	0.501565	0.073436	0.577947	0.47083	0.33335	0.309606	0.662363	0.710737	0.618172	0.538576	0.659846	0.665597	0.533677	0.652718	0.42018	0.714827	0.414095	0.5428	0.671277	0.292503	0.680789	0.733248	0.556534	0.11969	0.538096	0.673665	0.30763	0.347672	0.365029	0.576157	0.646168	0.615609	0.615793	0.694195	0.529235	0.648244	0.537463	0.704668	0.585055	0.680192	0.35973	0.667018
Metrizamide	0.530625	0.308675	0.519689	0.549046	0.502045	0.503458	0.565205	0.478486	0	0.509639	0.428842	0.375418	0.39274	0.550812	0.534749	0.526891	0.426885	0.511134	0.555716	0.398888	0.518159	0.422231	0.536398	0.377929	0.551668	0.550643	0.401734	0.533838	0.550747	0.503275	0.122607	0.551907	0.503628	0.26707	0.316604	0.334937	0.549228	0.467748	0.554332	0.565971	0.489716	0.543364	0.520304	0.551147	0.572554	0.513374	0.616134	0.390081	0.528064
Mexiletine	0.430603	0.576104	0.384384	0.5188	0.574831	0.358568	0.58078	0.360735	0	0.618956	0.323125	0.231783	0.239691	0.442403	0.479928	0.421466	0.855758	0.50499	0.556863	0.688913	0.554319	0.611203	0.593771	0.603291	0.385475	0.487628	0.245328	0.554559	0.465946	0.444114	0	0.349224	0.585582	0.226088	0.257957	0.259824	0.433718	0.562118	0.47145	0.453398	0.493189	0.400175	0.533268	0.399454	0.567986	0.534464	0.481913	0.239336	0.481287
Mibefradil	0.547863	0.269903	0.601504	0.544527	0.457907	0.559191	0.50417	0.579167	0.026041	0.430434	0.566743	0.47694	0.470923	0.441604	0.429033	0.574409	0.373736	0.484229	0.486692	0.299164	0.463183	0.33918	0.456487	0.300846	0.56506	0.537465	0.423706	0.524964	0.42497	0.554507	0.160274	0.511064	0.49914	0.427359	0.494451	0.502424	0.509775	0.455369	0.550033	0.534506	0.497019	0.569875	0.508094	0.624142	0.529562	0.449854	0.521611	0.436748	0.537465
Moricizine	0.698388	0.306308	0.567882	0.739351	0.668178	0.550358	0.562998	0.492835	0.023253	0.493844	0.492715	0.390364	0.379291	0.527191	0.516773	0.673682	0.435964	0.61566	0.585525	0.366163	0.679656	0.391159	0.587679	0.358592	0.503108	0.716781	0.414321	0.728981	0.523536	0.486652	0.140461	0.538784	0.698996	0.314476	0.370596	0.356633	0.609311	0.644362	0.665831	0.531542	0.623882	0.547215	0.691449	0.536254	0.592023	0.549542	0.614591	0.369928	0.707719
Moxifloxacin	0.615326	0.369089	0.606214	0.596449	0.597588	0.527564	0.609394	0.517998	0.014839	0.547577	0.482644	0.364938	0.431016	0.531324	0.55588	0.585567	0.440768	0.550484	0.605529	0.390201	0.566172	0.361104	0.550755	0.375402	0.549743	0.618637	0.405161	0.613845	0.550899	0.517503	0.131003	0.577159	0.577147	0.326963	0.374861	0.37207	0.616753	0.548604	0.626135	0.54753	0.60757	0.574056	0.606326	0.571578	0.616179	0.546848	0.622593	0.422552	0.618637
Nefazodone	0.492201	0.260508	0.521871	0.498593	0.474411	0.498778	0.492023	0.505125	0.049773	0.404127	0.539674	0.375414	0.417189	0.448566	0.421966	0.530205	0.36157	0.458529	0.485627	0.257909	0.457696	0.340441	0.461988	0.340162	0.599582	0.499903	0.425772	0.494859	0.417767	0.544336	0.161717	0.508018	0.473253	0.393063	0.427016	0.422875	0.508592	0.470503	0.521312	0.474779	0.47597	0.542991	0.514444	0.571737	0.454664	0.473104	0.572683	0.420523	0.499903
Nelfinavir	0.489192	0.210455	0.517578	0.37837	0.409271	0.567205	0.388021	0.501372	0.028688	0.373359	0.607963	0.461594	0.506752	0.414064	0.399646	0.496571	0.296536	0.406638	0.420606	0.24042	0.418019	0.291664	0.386325	0.257507	0.525708	0.430402	0.480149	0.412983	0.390795	0.460246	0.194643	0.484645	0.374389	0.33667	0.412914	0.393634	0.442627	0.404263	0.436666	0.414555	0.425076	0.45452	0.382292	0.487654	0.436461	0.363993	0.466556	0.479099	0.453879
Nicardipine	0.529806	0.274324	0.561698	0.545113	0.494793	0.535519	0.507345	0.594334	0.009915	0.439342	0.643434	0.446925	0.422711	0.513917	0.471122	0.584628	0.354385	0.507067	0.531671	0.30554	0.490852	0.354404	0.472049	0.322972	0.580496	0.555279	0.437068	0.533435	0.464541	0.493806	0.186024	0.491447	0.509921	0.329548	0.405428	0.392292	0.56041	0.504721	0.573418	0.518059	0.536276	0.560789	0.532849	0.557041	0.51012	0.480566	0.552019	0.428345	0.555279
Nilotinib	0.496729	0.211499	0.529707	0.40979	0.411714	0.515326	0.401452	0.586406	0	0.346247	0.50963	0.496239	0.447355	0.462585	0.3771	0.496784	0.287106	0.404696	0.443511	0.265385	0.397538	0.29836	0.393915	0.287032	0.49356	0.431537	0.432878	0.43786	0.394626	0.452735	0.160724	0.455573	0.376323	0.379059	0.452988	0.430999	0.455533	0.392235	0.420304	0.432722	0.446402	0.484071	0.436811	0.479044	0.456183	0.393375	0.567465	0.454502	0.414862
Norfloxacin	0.570981	0.464837	0.508172	0.604781	0.682974	0.433058	0.726335	0.458805	0.0216	0.695019	0.398549	0.326771	0.328267	0.463134	0.531895	0.487751	0.551074	0.62174	0.656142	0.519149	0.701154	0.444251	0.628418	0.452958	0.455351	0.594388	0.348406	0.615568	0.556409	0.421931	0.096165	0.485198	0.640652	0.297712	0.343596	0.336547	0.533956	0.688017	0.615887	0.528729	0.579271	0.540395	0.634847	0.505692	0.66643	0.641543	0.537581	0.338582	0.58036
Nortriptyline	0.616509	0.395824	0.566246	0.953892	0.793738	0.494191	0.782218	0.47416	0	0.65735	0.440279	0.312595	0.374171	0.567532	0.587779	0.649102	0.596115	0.704289	0.657163	0.437205	0.752401	0.458911	0.740924	0.412238	0.486947	0.824135	0.334827	0.912116	0.574581	0.448223	0.113236	0.468046	0.88756	0.329452	0.378715	0.372693	0.628348	0.776209	0.755567	0.605457	0.632464	0.532957	0.941132	0.512485	0.732423	0.726227	0.665858	0.362067	0.790115
Ofloxacin	0.577935	0.430024	0.536885	0.630686	0.674802	0.500262	0.726481	0.486474	0.03162	0.668824	0.438451	0.343015	0.35823	0.523504	0.55206	0.560562	0.514997	0.649485	0.663468	0.468753	0.658228	0.421726	0.615003	0.428499	0.494354	0.63394	0.376543	0.631838	0.566364	0.458443	0.098361	0.515292	0.626169	0.303729	0.342375	0.359304	0.57413	0.627304	0.651605	0.565526	0.638128	0.508324	0.683417	0.508071	0.688669	0.595774	0.611483	0.37131	0.63394
Paroxetine	0.617727	0.328707	0.572841	0.685347	0.7461	0.554123	0.677411	0.530075	0.010231	0.624931	0.46297	0.37283	0.368353	0.602186	0.597034	0.643757	0.480383	0.646864	0.642376	0.382179	0.648204	0.472581	0.601645	0.430917	0.610285	0.705656	0.390251	0.694722	0.590243	0.476413	0.077403	0.518485	0.631564	0.320709	0.358449	0.358767	0.712764	0.655637	0.679861	0.704886	0.665085	0.66937	0.701639	0.612155	0.637861	0.639263	0.716136	0.362252	0.694314
Penicillin_G	0.472717	0.389223	0.475039	0.538428	0.598151	0.455311	0.574651	0.456901	0.056182	0.617809	0.404833	0.327425	0.321714	0.618295	0.548174	0.509509	0.517437	0.594613	0.640633	0.372354	0.604911	0.546702	0.580353	0.455364	0.506952	0.55055	0.337254	0.584899	0.64147	0.466289	0.125289	0.487897	0.590959	0.257035	0.29709	0.295748	0.521445	0.669697	0.524428	0.567365	0.639021	0.493939	0.57538	0.484199	0.625345	0.581153	0.557022	0.32083	0.541608
Pentamidine	0.558118	0.302855	0.554275	0.548435	0.53533	0.43349	0.58173	0.44551	0.017215	0.493561	0.499771	0.384353	0.341419	0.637123	0.509071	0.539335	0.437437	0.573859	0.613951	0.392511	0.582542	0.449054	0.568981	0.353478	0.639848	0.619579	0.381906	0.568881	0.529587	0.563401	0.084293	0.624539	0.547285	0.32578	0.353249	0.392719	0.562723	0.520721	0.521935	0.687724	0.672033	0.685019	0.563147	0.72538	0.570117	0.522107	0.575897	0.337385	0.616731
Perflutren	0.288625	0.611905	0.277465	0.396658	0.377001	0.262352	0.392904	0.253776	0	0.461491	0.227881	0.168509	0.160154	0.32363	0.357856	0.313952	0.601529	0.361934	0.399278	0.578955	0.380466	0.527574	0.392842	0.525807	0.264296	0.366183	0	0.381608	0.370575	0.2872	0	0.303846	0.426017	0.168167	0.193567	0.193681	0.316262	0.421411	0.367433	0.323695	0.352166	0.278972	0.400939	0.296633	0.412437	0.423509	0.305961	0.144936	0.363577
Perphenazine	0.891606	0.315577	0.592087	0.715606	0.674248	0.560228	0.646045	0.501961	0	0.533671	0.529994	0.370676	0.382623	0.522236	0.535798	0.70251	0.456212	0.644255	0.588348	0.407264	0.73894	0.388088	0.554835	0.362404	0.575402	0.704661	0.398245	0.738942	0.593354	0.485736	0	0.594742	0.700843	0.295009	0.346648	0.360315	0.654637	0.63235	0.678335	0.579541	0.601977	0.561258	0.717886	0.618839	0.603554	0.603644	0.702052	0.389638	0.699696
Pimozide	0.568034	0.22741	0.613048	0.5717	0.446486	0.543969	0.44276	0.598664	0.024398	0.364	0.611689	0.474927	0.424016	0.481747	0.432821	0.574284	0.351717	0.476704	0.459161	0.253162	0.488018	0.309012	0.373213	0.291167	0.546402	0.633166	0.443212	0.547816	0.329811	0.520636	0.133647	0.466136	0.518531	0.421001	0.454698	0.458265	0.538417	0.541111	0.524727	0.495517	0.489066	0.581954	0.555618	0.656744	0.476996	0.438241	0.556574	0.413236	0.633166
Pindolol	0.51544	0.501172	0.433281	0.587257	0.595147	0.429116	0.652113	0.427269	0.045992	0.648309	0.39202	0.293657	0.288568	0.564285	0.584954	0.476702	0.709822	0.573428	0.690349	0.57985	0.619697	0.623281	0.648202	0.563649	0.47263	0.553694	0.302306	0.601434	0.586809	0.477849	0.117865	0.483423	0.644548	0.258352	0.303745	0.302396	0.513337	0.61047	0.532161	0.544648	0.602237	0.499611	0.600059	0.515309	0.67653	0.623187	0.521347	0.304483	0.572651
Pipotiazine	0.786785	0.264589	0.573138	0.584043	0.548336	0.539255	0.55229	0.543626	0.049904	0.456214	0.553776	0.406936	0.396201	0.507414	0.488903	0.67199	0.381544	0.548982	0.548943	0.36148	0.701419	0.362765	0.503028	0.321039	0.548048	0.621275	0.409084	0.619766	0.512358	0.46672	0.149313	0.551727	0.605148	0.307244	0.363657	0.360643	0.608952	0.542091	0.608243	0.565723	0.566879	0.603609	0.606655	0.582245	0.526384	0.488852	0.620555	0.413803	0.621275
Polythiazide	0.488552	0.431036	0.442481	0.529869	0.564227	0.445094	0.612998	0.414729	0.091228	0.609867	0.398259	0.289991	0.276997	0.731525	0.751784	0.494081	0.485106	0.598866	0.641023	0.6611	0.623141	0.593924	0.686687	0.468858	0.509156	0.546135	0.303553	0.575433	0.784727	0.393859	0.091715	0.4538	0.598216	0.231854	0.254031	0.25764	0.513279	0.609939	0.531861	0.506991	0.598196	0.449757	0.550342	0.464777	0.61188	0.618552	0.511655	0.300646	0.570688
Probucol	0.471002	0.215822	0.596577	0.511591	0.407243	0.527037	0.413401	0.647527	0	0.362189	0.602812	0.451144	0.456048	0.46466	0.439058	0.542057	0.359503	0.431382	0.471052	0.257328	0.45776	0.321629	0.3779	0.308099	0.438534	0.526501	0.39353	0.486381	0.377795	0.482546	0.171938	0.457709	0.45572	0.346714	0.37708	0.351056	0.523797	0.405201	0.510298	0.45046	0.473184	0.50573	0.449387	0.487824	0.480057	0.464518	0.511905	0.465231	0.526501
Procainamide	0.443852	0.55926	0.428036	0.421306	0.521623	0.412544	0.486481	0.411198	0.04935	0.526423	0.363854	0.258378	0.256671	0.566921	0.570921	0.453191	0.611728	0.498267	0.612336	0.597051	0.553858	0.64421	0.494203	0.542739	0.488508	0.511868	0.258193	0.477028	0.607206	0.408527	0.054936	0.441563	0.525019	0.239334	0.276722	0.277272	0.494603	0.583459	0.540999	0.515249	0.568326	0.425332	0.485713	0.482561	0.589343	0.456081	0.539554	0.277665	0.507945
Prochlorperazine	0.867016	0.337106	0.580742	0.758741	0.692148	0.519963	0.676163	0.490558	0.023294	0.562675	0.505056	0.365487	0.359838	0.549818	0.567399	0.701555	0.486537	0.679339	0.625307	0.432662	0.782964	0.407098	0.584332	0.381988	0.56935	0.710503	0.374563	0.78421	0.62552	0.52251	0	0.565184	0.739515	0.295988	0.347794	0.333635	0.620915	0.670692	0.715462	0.597244	0.626049	0.535166	0.762614	0.579352	0.636217	0.643069	0.711456	0.376967	0.705661
Promazine	0.759751	0.408873	0.522851	0.758315	0.704335	0.480475	0.725616	0.454683	0.031625	0.658214	0.471773	0.324949	0.314807	0.541233	0.547473	0.651951	0.5811	0.716527	0.677772	0.484535	0.858114	0.466143	0.625189	0.458966	0.440453	0.68332	0.299372	0.776376	0.631073	0.466564	0.102778	0.452375	0.808446	0.276473	0.312378	0.32097	0.56916	0.769208	0.65549	0.56589	0.605506	0.49396	0.788718	0.530571	0.685847	0.719255	0.628411	0.320997	0.68332
Promethazine	0.697024	0.404109	0.502797	0.729576	0.694381	0.467679	0.73131	0.448444	0.031674	0.680721	0.428588	0.312896	0.315554	0.544225	0.587003	0.627156	0.573903	0.699262	0.652579	0.485701	0.892461	0.487039	0.64079	0.462369	0.459899	0.704796	0.319694	0.769467	0.629274	0.410968	0	0.450396	0.814885	0.266903	0.311457	0.31196	0.576147	0.807814	0.691586	0.552201	0.590636	0.575439	0.766403	0.490694	0.671548	0.715212	0.633415	0.309476	0.704796
Propafenone	0.682591	0.333499	0.618574	0.648868	0.702265	0.544645	0.620806	0.546025	0.036225	0.551424	0.556538	0.396185	0.396332	0.670354	0.599404	0.634842	0.472395	0.630886	0.621208	0.365854	0.684806	0.465811	0.652015	0.3854	0.592243	0.654523	0.407618	0.677619	0.647142	0.571196	0.073096	0.557047	0.677664	0.308777	0.386393	0.36002	0.722466	0.617881	0.665251	0.628127	0.684031	0.61107	0.650729	0.592179	0.704978	0.633435	0.684448	0.423223	0.666757
Propericiazine	0.857807	0.305385	0.544112	0.713663	0.63673	0.560103	0.643163	0.521188	0.012087	0.544117	0.53468	0.356518	0.389188	0.539533	0.566964	0.741764	0.463513	0.644246	0.646885	0.346277	0.813228	0.393382	0.552954	0.373415	0.533763	0.706982	0.411655	0.73998	0.598988	0.579831	0.080104	0.548168	0.696472	0.29434	0.3336	0.371369	0.619642	0.622026	0.709333	0.575686	0.646237	0.585296	0.72337	0.647739	0.613526	0.584714	0.743632	0.390137	0.706982
Propiomazine	0.760157	0.332064	0.539053	0.740637	0.69543	0.482187	0.714589	0.52486	0.026366	0.584084	0.494758	0.348601	0.350627	0.592089	0.635574	0.664145	0.506609	0.739208	0.675925	0.411246	0.847983	0.439905	0.595725	0.404886	0.501218	0.723727	0.389156	0.785831	0.667284	0.464929	0.096527	0.520082	0.753103	0.310061	0.362615	0.366803	0.598883	0.676631	0.699963	0.570732	0.660733	0.619749	0.787316	0.55488	0.697144	0.662619	0.676402	0.361534	0.719885
Propranolol	0.558971	0.453355	0.526055	0.668557	0.645417	0.473031	0.73693	0.486569	0.040097	0.74345	0.445795	0.33195	0.323888	0.616272	0.628264	0.524565	0.649029	0.625029	0.799193	0.550582	0.661267	0.586078	0.700493	0.489428	0.494595	0.625836	0.340421	0.658315	0.613673	0.534092	0.115449	0.52457	0.674233	0.291635	0.327631	0.323998	0.545683	0.707911	0.612342	0.58853	0.661199	0.538807	0.65486	0.559747	0.772844	0.673867	0.582884	0.346398	0.603857
Protriptyline	0.572507	0.387435	0.561088	0.909484	0.758919	0.481895	0.746936	0.472098	0	0.633886	0.471434	0.324148	0.371158	0.468691	0.576305	0.649614	0.590727	0.733597	0.644003	0.436041	0.742224	0.451639	0.729004	0.404201	0.457853	0.83938	0.339224	0.899222	0.536835	0.483767	0.139319	0.473323	0.878265	0.323506	0.376741	0.374529	0.599716	0.798142	0.767503	0.567573	0.627448	0.503672	0.900725	0.517895	0.745078	0.744046	0.658968	0.369495	0.83938
Quetiapine	0.644853	0.314803	0.583876	0.739234	0.785345	0.509948	0.605804	0.51457	0.026272	0.579485	0.510579	0.359953	0.380776	0.602578	0.535484	0.717043	0.46038	0.614442	0.614394	0.336428	0.640842	0.465931	0.604408	0.368071	0.534474	0.734338	0.384077	0.704062	0.542304	0.466243	0.144107	0.572925	0.677561	0.298468	0.350455	0.326755	0.607528	0.666635	0.668772	0.565189	0.619747	0.549317	0.692888	0.556453	0.602989	0.572764	0.666776	0.37953	0.694264
Quinethazone	0.46086	0.548441	0.407484	0.508007	0.592548	0.341953	0.553209	0.32746	0.109472	0.612686	0.340921	0.24045	0.240203	0.619354	0.57247	0.41792	0.709486	0.556048	0.562759	0.800485	0.595455	0.64559	0.614909	0.499462	0.427487	0.522981	0.245333	0.574496	0.662062	0.375524	0.10579	0.436946	0.588972	0.191778	0.242967	0.221023	0.476875	0.589632	0.495093	0.425937	0.463071	0.401261	0.529424	0.416203	0.555115	0.546666	0.501355	0.261302	0.495579
Quinidine	0.602028	0.393352	0.62041	0.730196	0.662565	0.494918	0.672165	0.532429	0.009383	0.583693	0.469065	0.361368	0.397723	0.588414	0.63348	0.593851	0.554453	0.663719	0.652432	0.41996	0.645555	0.457931	0.663543	0.414095	0.533718	0.727238	0.343009	0.694048	0.61231	0.464703	0.102212	0.550019	0.68104	0.337926	0.370043	0.368056	0.674622	0.643779	0.689254	0.619618	0.757292	0.634331	0.701669	0.556996	0.716912	0.614464	0.634003	0.366746	0.704536
Quinine	0.62663	0.362783	0.635463	0.738668	0.649775	0.483792	0.671306	0.522157	0	0.596809	0.480218	0.357085	0.342826	0.575153	0.597263	0.615908	0.536271	0.633782	0.656958	0.419875	0.660933	0.486338	0.690197	0.417289	0.529161	0.707511	0.340928	0.683603	0.604908	0.440997	0.108578	0.515429	0.67308	0.3362	0.383512	0.371865	0.614463	0.65531	0.725779	0.641246	0.786111	0.593219	0.679562	0.577092	0.709886	0.625435	0.648029	0.350154	0.715033
Ranolazine	0.543738	0.267608	0.546499	0.50546	0.474599	0.477568	0.480195	0.460167	0.022912	0.423616	0.5564	0.43596	0.418464	0.509096	0.453869	0.53475	0.387075	0.474503	0.514223	0.316912	0.461953	0.39657	0.488877	0.326445	0.696171	0.513566	0.398456	0.49245	0.454371	0.670508	0	0.58613	0.480823	0.329825	0.387186	0.379258	0.529939	0.435336	0.499899	0.535764	0.531553	0.618191	0.477636	0.697192	0.502672	0.453292	0.530734	0.388707	0.503252
Risperidone	0.539829	0.278337	0.611067	0.53878	0.516716	0.514856	0.526004	0.478526	0.022638	0.442698	0.631156	0.405992	0.412801	0.530605	0.514478	0.534213	0.411332	0.469316	0.542833	0.293869	0.498494	0.362458	0.53784	0.361456	0.730013	0.581664	0.405741	0.522402	0.499181	0.619806	0.136784	0.577128	0.499359	0.366259	0.425595	0.434529	0.535554	0.480531	0.517788	0.534891	0.579062	0.709539	0.533497	0.732887	0.486858	0.500013	0.534476	0.408453	0.584144
Ritonavir	0.394311	0.179177	0.431419	0.366211	0.353298	0.444503	0.334853	0.44407	0.022443	0.321104	0.450673	0.511401	0.458466	0.389785	0.318882	0.427197	0.262891	0.335392	0.390659	0.196618	0.352333	0.256048	0.352222	0.214582	0.393803	0.377257	0.497214	0.371487	0.337239	0.373984	0.242651	0.415616	0.333572	0.347993	0.380191	0.424015	0.41496	0.341664	0.37583	0.336977	0.394444	0.413189	0.354465	0.4087	0.337157	0.358106	0.386485	0.498312	0.383545
Saquinavir	0.401914	0.179021	0.398502	0.349833	0.342197	0.47134	0.313513	0.425877	0.019751	0.28683	0.423467	0.548903	0.449504	0.358778	0.36463	0.408473	0.244363	0.353749	0.360592	0.211146	0.333322	0.25938	0.325645	0.223403	0.407781	0.344462	0.452583	0.36066	0.308201	0.448561	0.212183	0.395477	0.345514	0.375855	0.430373	0.440608	0.387537	0.326027	0.386949	0.35595	0.366734	0.4198	0.348227	0.425212	0.353355	0.315098	0.412581	0.452032	0.346112
Sertindole	0.665917	0.229764	0.627146	0.549807	0.593195	0.528065	0.607994	0.585972	0	0.486817	0.605572	0.383188	0.448423	0.50962	0.444904	0.638508	0.455758	0.565774	0.525758	0.271855	0.593965	0.341088	0.498289	0.308654	0.594058	0.647677	0.426915	0.56956	0.496997	0.492995	0.124495	0.589785	0.582293	0.342845	0.411166	0.452955	0.597975	0.545715	0.61718	0.511283	0.559785	0.579668	0.608925	0.56738	0.556955	0.525454	0.621581	0.408308	0.618072
Sotalol	0.42566	0.519928	0.427102	0.538944	0.557404	0.362265	0.610857	0.3578	0.111225	0.570443	0.375064	0.254228	0.246899	0.493592	0.54644	0.423215	0.705282	0.517773	0.519847	0.603115	0.529086	0.647197	0.626147	0.514817	0.423873	0.562036	0.253959	0.540549	0.557335	0.375556	0.096327	0.4914	0.583158	0.233902	0.278165	0.275662	0.469218	0.636769	0.514139	0.569355	0.533872	0.411689	0.546834	0.449021	0.555457	0.601672	0.48334	0.258677	0.565811
Sparfloxacin	0.60826	0.395399	0.569136	0.618511	0.604095	0.464987	0.652658	0.475443	0.012436	0.626845	0.434059	0.336039	0.370606	0.540479	0.489547	0.586541	0.486374	0.631043	0.599535	0.428122	0.628396	0.39038	0.538411	0.38582	0.476504	0.642152	0.372827	0.611858	0.545225	0.522438	0.095824	0.537385	0.585377	0.311092	0.356414	0.36806	0.550689	0.58086	0.654826	0.559937	0.60987	0.603018	0.646638	0.583699	0.656402	0.588288	0.579213	0.391286	0.635537
Sunitinib	0.595089	0.344761	0.681312	0.510266	0.50633	0.507797	0.578142	0.525288	0.02815	0.485796	0.576345	0.386089	0.379737	0.595525	0.503801	0.529709	0.412671	0.530311	0.590275	0.355573	0.540824	0.3806	0.548009	0.383673	0.647229	0.56004	0.352655	0.533798	0.608554	0.606499	0	0.647526	0.509049	0.339874	0.400222	0.400684	0.600999	0.506234	0.57025	0.578744	0.645363	0.614734	0.527965	0.691901	0.604344	0.536676	0.630983	0.387748	0.565045
Tacrolimus	0.34399	0.149185	0.403967	0.29897	0.280924	0.380153	0.297852	0.418939	0	0.272146	0.362286	0.454129	0.440567	0.310253	0.313345	0.370495	0.217313	0.318942	0.327106	0.1742	0.266206	0.211488	0.286688	0.199316	0.371692	0.315501	0.401675	0.319166	0.273117	0.314417	0.243126	0.310514	0.297543	0.280523	0.406509	0.401643	0.31543	0.282878	0.351022	0.320631	0.310992	0.334917	0.298084	0.357908	0.31113	0.274493	0.347426	0.464022	0.31777
Telithromycin	0.323768	0.168892	0.393736	0.308672	0.300087	0.396454	0.280963	0.403487	0	0.308827	0.41041	0.465154	0.476138	0.27868	0.277411	0.358098	0.203121	0.305436	0.312218	0.178367	0.298861	0.192488	0.27004	0.209374	0.360798	0.337487	0.515856	0.323224	0.270004	0.388441	0.199868	0.353655	0.288857	0.368245	0.436492	0.444111	0.366244	0.283844	0.362382	0.3102	0.301277	0.408805	0.319828	0.38308	0.309516	0.287388	0.35504	0.508719	0.337487
Terfenadine	0.483958	0.216373	0.540484	0.507403	0.440825	0.50696	0.421157	0.560487	0	0.389984	0.519845	0.454448	0.453604	0.455048	0.41619	0.562556	0.327509	0.435816	0.440538	0.219876	0.438398	0.277601	0.436045	0.26866	0.475055	0.547258	0.464382	0.483833	0.359378	0.423029	0.204876	0.515014	0.466463	0.381392	0.461761	0.469511	0.477991	0.48258	0.523988	0.43535	0.444603	0.518104	0.504118	0.596278	0.449056	0.465144	0.474158	0.49382	0.523901
Tetrabenazine	0.576521	0.394595	0.546723	0.656869	0.59962	0.457973	0.754423	0.483357	0	0.573535	0.460593	0.34853	0.328433	0.506167	0.576924	0.539998	0.562399	0.594594	0.700733	0.468725	0.681367	0.46026	0.6212	0.440271	0.508283	0.618938	0.363908	0.676318	0.668921	0.437752	0.122387	0.521467	0.676807	0.328586	0.389325	0.389736	0.619648	0.634397	0.585516	0.633492	0.667334	0.564898	0.687947	0.60631	0.706399	0.587152	0.635782	0.34513	0.617674
Theophylline	0.287623	0.721117	0.280686	0.356194	0.38645	0.237036	0.404527	0.215781	0.106891	0.455499	0.22901	0.158293	0.168239	0.30682	0.329904	0.290216	0.547941	0.35228	0.376023	0.57006	0.351447	0.449278	0.371321	0.511732	0.278187	0.335523	0.163368	0.339266	0.336378	0.258277	0.062138	0.289767	0.38664	0.11728	0.134578	0.137339	0.313691	0.404679	0.341492	0.288667	0.327919	0.287597	0.380065	0.284606	0.381195	0.380435	0.30587	0.164088	0.335375
Thiethylperazine	0.883231	0.313062	0.551572	0.721666	0.640641	0.527184	0.646122	0.525995	0.02296	0.53538	0.487278	0.363294	0.352058	0.553044	0.533119	0.68813	0.459793	0.647816	0.595227	0.38219	0.761863	0.391612	0.558969	0.351364	0.543735	0.692918	0.400463	0.736756	0.568923	0.512646	0.123916	0.562686	0.696527	0.299886	0.35102	0.360869	0.61184	0.641243	0.688325	0.554988	0.625793	0.595542	0.717607	0.629404	0.628759	0.601887	0.678522	0.373666	0.692918
Thioridazine	0.812278	0.329751	0.542286	0.764732	0.699457	0.513858	0.646306	0.512339	0.023807	0.575384	0.500893	0.356129	0.355669	0.570028	0.564617	0.706307	0.476354	0.661855	0.624536	0.397817	0.832719	0.405943	0.59249	0.379768	0.517209	0.720767	0.374319	0.77124	0.586177	0.504706	0.152963	0.529666	0.707004	0.289166	0.333686	0.329626	0.625958	0.652891	0.723838	0.567989	0.666937	0.630675	0.744762	0.547598	0.643206	0.625684	0.739627	0.391477	0.70326
Thiothixene	0.728351	0.294954	0.579063	0.745757	0.649087	0.584344	0.632476	0.56183	0.051253	0.490629	0.485341	0.377356	0.398979	0.473218	0.512136	0.674155	0.4413	0.581552	0.590122	0.370294	0.686244	0.414094	0.572066	0.338894	0.495715	0.713361	0.398451	0.666965	0.513337	0.482495	0.133045	0.506401	0.658579	0.319263	0.376015	0.371984	0.629037	0.617218	0.688289	0.513571	0.611799	0.56632	0.743102	0.531049	0.569851	0.591471	0.619756	0.419978	0.690512
Tocainide	0.441761	0.569922	0.394407	0.50813	0.55301	0.351258	0.594915	0.379768	0.061372	0.622457	0.316731	0.238333	0.247453	0.439994	0.472882	0.42225	0.835705	0.525569	0.553706	0.668319	0.573797	0.627464	0.572698	0.610355	0.396603	0.489139	0.250024	0.561294	0.493867	0.458878	0.10242	0.37725	0.585913	0.224312	0.260902	0.255379	0.459652	0.565107	0.497275	0.473542	0.49318	0.396213	0.531503	0.411229	0.585088	0.528747	0.498443	0.242136	0.486175
Toremifene	0.64317	0.255893	0.658636	0.640354	0.585219	0.578659	0.593881	0.575079	0	0.512264	0.516299	0.399852	0.438646	0.449037	0.436684	0.62839	0.417632	0.547764	0.508024	0.291525	0.579761	0.331837	0.528934	0.320936	0.588429	0.659153	0.475228	0.584818	0.445963	0.47579	0.141613	0.512908	0.573697	0.352258	0.404582	0.415314	0.578245	0.553867	0.604745	0.499923	0.520282	0.556541	0.617429	0.524515	0.535353	0.5299	0.588955	0.45859	0.657075
Trichlormethiazide	0.486658	0.526903	0.382592	0.471555	0.521588	0.379013	0.575111	0.348713	0.104954	0.546542	0.334182	0.239263	0.23653	0.677074	0.644718	0.442151	0.574626	0.57752	0.547916	0.803471	0.616509	0.675004	0.535409	0.472813	0.43721	0.511516	0.238626	0.546998	0.749589	0.360239	0.067863	0.421125	0.530305	0.177679	0.202372	0.200739	0.446605	0.577887	0.475363	0.437767	0.513288	0.412373	0.506916	0.414211	0.570745	0.515312	0.509248	0.249364	0.511516
Trifluoperazine	0.872135	0.306874	0.548915	0.684741	0.585032	0.554322	0.623738	0.585527	0	0.518094	0.518806	0.39883	0.394434	0.582473	0.568015	0.744485	0.443435	0.625238	0.62316	0.415414	0.776165	0.398731	0.536782	0.359208	0.577503	0.642113	0.412566	0.69199	0.615924	0.544234	0.126613	0.562383	0.65787	0.300313	0.356473	0.35564	0.604641	0.5545	0.640573	0.540889	0.606781	0.597171	0.66973	0.586561	0.654899	0.575941	0.74029	0.413284	0.643001
Triflupromazine	0.77532	0.364557	0.560074	0.75311	0.658012	0.512394	0.691356	0.546308	0.026229	0.583224	0.498096	0.373457	0.372534	0.641828	0.6442	0.693207	0.508417	0.706442	0.685481	0.463396	0.798987	0.434508	0.579827	0.406473	0.469636	0.688584	0.38732	0.779683	0.699115	0.466764	0.132339	0.524816	0.741162	0.299869	0.349539	0.348097	0.608559	0.648868	0.672541	0.589246	0.694186	0.570398	0.780242	0.515275	0.759032	0.639035	0.707934	0.350465	0.670544
Trimeprazine	0.721277	0.380867	0.510984	0.762937	0.737452	0.484878	0.742248	0.482301	0.029544	0.673746	0.434641	0.34448	0.377121	0.531468	0.585845	0.642212	0.551158	0.694335	0.679526	0.427876	0.905317	0.4562	0.659301	0.453222	0.459793	0.702461	0.323624	0.77126	0.63031	0.428317	0.12107	0.454905	0.85784	0.266816	0.324466	0.322974	0.586281	0.778745	0.690258	0.561624	0.61013	0.566929	0.788925	0.494338	0.685142	0.757954	0.610225	0.333655	0.702461
Trimethoprim	0.461816	0.508374	0.468895	0.561119	0.590426	0.412171	0.63174	0.393755	0	0.653842	0.381119	0.288498	0.285484	0.475725	0.531997	0.469042	0.66097	0.59459	0.569659	0.572052	0.578389	0.591082	0.656066	0.522636	0.428174	0.591593	0.300073	0.557292	0.525218	0.379909	0.091724	0.456515	0.613523	0.231339	0.264664	0.287025	0.499712	0.632178	0.522254	0.513615	0.50882	0.501602	0.581356	0.437562	0.596167	0.637462	0.489874	0.293874	0.598643
Trimipramine	0.639371	0.371712	0.539917	0.899002	0.76988	0.468355	0.709599	0.482753	0	0.638665	0.48348	0.363933	0.385148	0.523138	0.604383	0.677039	0.560355	0.714533	0.664456	0.36208	0.773916	0.443728	0.68008	0.42357	0.495598	0.767394	0.374778	0.925182	0.590797	0.470328	0.132931	0.488269	0.911104	0.311356	0.362075	0.357148	0.608063	0.766104	0.751963	0.598613	0.674506	0.532031	0.882492	0.495251	0.723297	0.730245	0.701494	0.379528	0.774368
Triprolidine	0.641001	0.364961	0.556882	0.812841	0.731773	0.502438	0.745916	0.492923	0	0.647587	0.452415	0.346057	0.31223	0.566149	0.543938	0.679759	0.524696	0.695488	0.69749	0.412633	0.75152	0.510792	0.660064	0.418392	0.501912	0.804612	0.352107	0.751705	0.569486	0.452603	0.1318	0.491686	0.719296	0.28483	0.332126	0.32253	0.610769	0.779054	0.795265	0.551945	0.629863	0.515457	0.858458	0.53805	0.68866	0.69973	0.670764	0.396492	0.787576
Troleandomycin	0.341295	0.168559	0.447603	0.358178	0.319053	0.39107	0.319767	0.403826	0.017222	0.298521	0.387313	0.487175	0.576672	0.297775	0.304842	0.396581	0.238101	0.326115	0.351103	0.180544	0.316045	0.219695	0.284357	0.214457	0.353236	0.352817	0.485869	0.350986	0.2832	0.332663	0.227808	0.365276	0.329897	0.322403	0.37938	0.419949	0.366511	0.319059	0.375721	0.32767	0.342375	0.336742	0.336692	0.368527	0.323749	0.306858	0.374639	0.494636	0.352817
Vardenafil	0.527645	0.304211	0.517061	0.501659	0.495586	0.530193	0.47808	0.516734	0.052641	0.446517	0.459796	0.380521	0.393451	0.522893	0.509867	0.532625	0.384892	0.524376	0.483711	0.39634	0.456662	0.415106	0.532305	0.347515	0.604674	0.492101	0.37618	0.500209	0.530355	0.49532	0.142845	0.496849	0.502326	0.284016	0.325917	0.316908	0.511404	0.453452	0.556719	0.567328	0.522534	0.531193	0.504227	0.559665	0.496711	0.478988	0.563991	0.412901	0.492101
Verapamil	0.567211	0.272033	0.564946	0.551446	0.525033	0.56471	0.507247	0.602996	0	0.458905	0.612644	0.44673	0.423417	0.505602	0.487317	0.565521	0.393063	0.492206	0.532901	0.320205	0.505246	0.41366	0.458262	0.307753	0.564585	0.598047	0.440026	0.536983	0.463686	0.544092	0.160497	0.533063	0.517859	0.370223	0.429518	0.431254	0.537918	0.510089	0.585797	0.497621	0.568466	0.606666	0.538929	0.634128	0.528416	0.555979	0.565739	0.461106	0.572609
Voriconazole	0.582966	0.413681	0.534592	0.703926	0.714674	0.520863	0.710208	0.485788	0.057569	0.651897	0.464863	0.339134	0.346503	0.578261	0.636231	0.601795	0.581339	0.68603	0.667089	0.429836	0.669676	0.511169	0.70036	0.409752	0.484138	0.692967	0.348605	0.662388	0.654236	0.480379	0.139732	0.52081	0.673132	0.307614	0.340976	0.348092	0.623044	0.700295	0.693866	0.577806	0.706495	0.529075	0.70964	0.504448	0.69219	0.698056	0.613715	0.366438	0.721221
Vorinostat	0.483555	0.392522	0.458813	0.483658	0.54939	0.432185	0.561572	0.414064	0.066584	0.525261	0.43218	0.292351	0.302315	0.598255	0.580414	0.48827	0.536258	0.543162	0.654579	0.514802	0.580691	0.596986	0.601962	0.514552	0.500744	0.5222	0.290782	0.543315	0.614703	0.524161	0.084007	0.497829	0.571675	0.265437	0.307756	0.305762	0.497714	0.616266	0.49793	0.615978	0.584827	0.52818	0.512698	0.501879	0.601183	0.516342	0.596933	0.318592	0.5222
Zafirlukast	0.441097	0.229066	0.574279	0.441302	0.413968	0.507898	0.423975	0.49913	0.034591	0.373373	0.542294	0.4653	0.492533	0.410284	0.398156	0.46284	0.330247	0.435635	0.431594	0.234095	0.398265	0.316002	0.445481	0.263048	0.509406	0.455289	0.487727	0.458614	0.38597	0.466146	0.145359	0.472491	0.470486	0.400683	0.442737	0.437845	0.44835	0.412486	0.417188	0.438793	0.451477	0.502615	0.450419	0.519488	0.437494	0.360197	0.481866	0.461586	0.472837
Zileuton	0.457523	0.553902	0.404665	0.52882	0.517771	0.395453	0.615722	0.357194	0.097335	0.538489	0.330601	0.260518	0.251516	0.461652	0.486722	0.450375	0.736147	0.480472	0.572788	0.634088	0.581991	0.615811	0.598008	0.583124	0.35037	0.47872	0.228276	0.52675	0.494371	0.369532	0	0.455271	0.554542	0.221345	0.253728	0.238658	0.493627	0.581865	0.51319	0.444763	0.487585	0.446756	0.562491	0.411204	0.572224	0.517128	0.445217	0.227199	0.472108
Ziprasidone	0.636793	0.318994	0.580144	0.568425	0.496067	0.527653	0.521177	0.505009	0.025642	0.464022	0.579501	0.416059	0.343525	0.602022	0.620314	0.570801	0.437246	0.486587	0.568561	0.366238	0.502212	0.390469	0.554589	0.362571	0.677695	0.578375	0.392477	0.568064	0.515287	0.555593	0.105856	0.627314	0.529418	0.345278	0.401343	0.388761	0.585455	0.517764	0.550829	0.688925	0.635771	0.657126	0.551817	0.723165	0.559805	0.517922	0.562309	0.446313	0.595798
Zuclopenthixol	0.743926	0.28191	0.63787	0.768711	0.672614	0.531453	0.635599	0.581256	0	0.529415	0.503553	0.364183	0.399565	0.570125	0.516196	0.716797	0.469139	0.605587	0.583334	0.374869	0.712097	0.37748	0.581899	0.345265	0.550194	0.719895	0.398068	0.702793	0.537904	0.527092	0.068055	0.51019	0.685325	0.323254	0.392501	0.39194	0.657157	0.657108	0.717267	0.545701	0.627963	0.591867	0.766215	0.593136	0.625182	0.617488	0.632235	0.417787	0.719895
[truncated: 113 more columns]

## Sheet: M2-ADE
Adverse drug effect profile fingerprint (ADEPF) similarity (matrix M2c). Adverse effects were collected from SIDER database. The adverse effects for each drug were represented as fingerprints, i.e. bit vector codifying the presence or absence (1, 0) of adverse effects. As explained previously in the study (see 2D molecular structure drug similarity section), we calculated the Tc between all the f…
Note: values in the M2 diagonal are set 0 for the posterior calculation steps.
GENERIC_NAME	Acetophenazine	Amiloride	Amiodarone	Amitriptyline	Amoxapine	Amprenavir	Apomorphine	Aprepitant	Arsenic_trioxide	Artemether	Astemizole	Atazanavir	Azithromycin	Bendroflumethiazide	Benzthiazide	Bepridil	Bretylium	Bumetanide	Chloroquine	Chlorothiazide	Chlorpromazine	Chlorpropamide	Chlorthalidone	Cimetidine	Cisapride	Citalopram	Clarithromycin	Clomipramine	Cyclothiazide	Dasatinib	Degarelix	Delavirdine	Desipramine	Deslanoside	Digitoxin	Digoxin	Diltiazem	Diphenhydramine	Disopyramide	Dofetilide	Dolasetron	Domperidone	Doxepin	Droperidol	Duloxetine	Efavirenz	Encainide	Erythromycin	Escitalopram
Acetophenazine	0	0	0	0	0	0	0	0	0	0	0	0	0	0	0	0	0	0	0	0	0	0	0	0	0	0	0	0	0	0	0	0	0	0	0	0	0	0	0	0	0	0	0	0	0	0	0	0	0
Amiloride	0	0	0.155	0.178	0.214	0.11	0.206	0.175	0.175	0	0	0.202	0.184	0	0	0	0.144	0.189	0.137	0	0.104	0.105	0.188	0.132	0	0.121	0.159	0.151	0	0.134	0.121	0.18	0.192	0	0	0.144	0.173	0.221	0.262	0.175	0.203	0.157	0.159	0.038	0.159	0.158	0	0.124	0
Amiodarone	0	0.155	0	0.154	0.163	0.054	0.092	0.159	0.194	0	0	0.158	0.205	0	0	0	0.061	0.095	0.169	0	0.121	0.111	0.108	0.124	0	0.172	0.172	0.148	0	0.22	0.071	0.204	0.172	0	0	0.096	0.191	0.126	0.182	0.087	0.188	0.059	0.134	0.023	0.168	0.209	0	0.111	0
Amitriptyline	0	0.178	0.154	0	0.598	0.068	0.156	0.145	0.152	0	0	0.15	0.169	0	0	0	0.097	0.094	0.145	0	0.193	0.102	0.16	0.141	0	0.149	0.136	0.159	0	0.135	0.115	0.189	0.545	0	0	0.119	0.156	0.236	0.227	0.128	0.19	0.135	0.211	0.081	0.168	0.184	0	0.095	0
Amoxapine	0	0.214	0.163	0.598	0	0.11	0.157	0.14	0.147	0	0	0.171	0.187	0	0	0	0.12	0.133	0.144	0	0.175	0.125	0.182	0.139	0	0.137	0.151	0.138	0	0.141	0.131	0.182	0.514	0	0	0.133	0.171	0.257	0.261	0.152	0.206	0.153	0.219	0.073	0.173	0.176	0	0.141	0
Amprenavir	0	0.11	0.054	0.068	0.11	0	0.103	0.054	0.062	0	0	0.076	0.059	0	0	0	0.13	0.196	0.065	0	0.008	0.096	0.13	0.045	0	0.029	0.057	0.04	0	0.034	0.106	0.056	0.069	0	0	0.101	0.053	0.115	0.105	0.103	0.057	0.093	0.04	0	0.048	0.079	0	0.1	0
Apomorphine	0	0.206	0.092	0.156	0.157	0.103	0	0.125	0.172	0	0	0.137	0.104	0	0	0	0.194	0.156	0.106	0	0.069	0.068	0.122	0.095	0	0.07	0.092	0.091	0	0.098	0.233	0.105	0.141	0	0	0.114	0.116	0.169	0.198	0.213	0.133	0.095	0.129	0.06	0.101	0.121	0	0.088	0
Aprepitant	0	0.175	0.159	0.145	0.14	0.054	0.125	0	0.267	0	0	0.177	0.186	0	0	0	0.094	0.104	0.075	0	0.09	0.044	0.071	0.085	0	0.198	0.239	0.162	0	0.27	0.094	0.222	0.151	0	0	0.077	0.177	0.104	0.16	0.142	0.21	0.097	0.228	0.046	0.24	0.157	0	0.06	0
Arsenic_trioxide	0	0.175	0.194	0.152	0.147	0.062	0.172	0.267	0	0	0	0.19	0.23	0	0	0	0.093	0.12	0.106	0	0.09	0.079	0.095	0.096	0	0.198	0.198	0.166	0	0.299	0.093	0.274	0.167	0	0	0.099	0.245	0.15	0.167	0.133	0.214	0.073	0.239	0.048	0.221	0.192	0	0.12	0
Artemether	0	0	0	0	0	0	0	0	0	0	0	0	0	0	0	0	0	0	0	0	0	0	0	0	0	0	0	0	0	0	0	0	0	0	0	0	0	0	0	0	0	0	0	0	0	0	0	0	0
Astemizole	0	0	0	0	0	0	0	0	0	0	0	0	0	0	0	0	0	0	0	0	0	0	0	0	0	0	0	0	0	0	0	0	0	0	0	0	0	0	0	0	0	0	0	0	0	0	0	0	0
Atazanavir	0	0.202	0.158	0.15	0.171	0.076	0.137	0.177	0.19	0	0	0	0.229	0	0	0	0.089	0.088	0.103	0	0.096	0.058	0.091	0.109	0	0.19	0.174	0.227	0	0.187	0.108	0.266	0.155	0	0	0.101	0.231	0.116	0.181	0.153	0.218	0.086	0.179	0.043	0.199	0.227	0	0.1	0
Azithromycin	0	0.184	0.205	0.169	0.187	0.059	0.104	0.186	0.23	0	0	0.229	0	0	0	0	0.08	0.121	0.141	0	0.121	0.115	0.138	0.131	0	0.202	0.322	0.189	0	0.211	0.086	0.263	0.164	0	0	0.092	0.215	0.165	0.175	0.14	0.239	0.107	0.186	0.088	0.199	0.223	0	0.189	0
Bendroflumethiazide	0	0	0	0	0	0	0	0	0	0	0	0	0	0	0	0	0	0	0	0	0	0	0	0	0	0	0	0	0	0	0	0	0	0	0	0	0	0	0	0	0	0	0	0	0	0	0	0	0
Benzthiazide	0	0	0	0	0	0	0	0	0	0	0	0	0	0	0	0	0	0	0	0	0	0	0	0	0	0	0	0	0	0	0	0	0	0	0	0	0	0	0	0	0	0	0	0	0	0	0	0	0
Bepridil	0	0	0	0	0	0	0	0	0	0	0	0	0	0	0	0	0	0	0	0	0	0	0	0	0	0	0	0	0	0	0	0	0	0	0	0	0	0	0	0	0	0	0	0	0	0	0	0	0
Bretylium	0	0.144	0.061	0.097	0.12	0.13	0.194	0.094	0.093	0	0	0.089	0.08	0	0	0	0	0.149	0.082	0	0.052	0.063	0.127	0.096	0	0.054	0.079	0.063	0	0.065	0.088	0.084	0.103	0	0	0.162	0.07	0.147	0.139	0.149	0.121	0.095	0.085	0.093	0.061	0.09	0	0.115	0
Bumetanide	0	0.189	0.095	0.094	0.133	0.196	0.156	0.104	0.12	0	0	0.088	0.121	0	0	0	0.149	0	0.138	0	0.047	0.123	0.229	0.067	0	0.053	0.103	0.072	0	0.073	0.1	0.095	0.107	0	0	0.11	0.099	0.148	0.161	0.099	0.116	0.105	0.071	0.028	0.08	0.099	0	0.159	0
Chloroquine	0	0.137	0.169	0.145	0.144	0.065	0.106	0.075	0.106	0	0	0.103	0.141	0	0	0	0.082	0.138	0	0	0.096	0.244	0.202	0.209	0	0.07	0.125	0.075	0	0.099	0.07	0.123	0.154	0	0	0.137	0.107	0.161	0.151	0.055	0.087	0.076	0.075	0.035	0.087	0.146	0	0.182	0
Chlorothiazide	0	0	0	0	0	0	0	0	0	0	0	0	0	0	0	0	0	0	0	0	0	0	0	0	0	0	0	0	0	0	0	0	0	0	0	0	0	0	0	0	0	0	0	0	0	0	0	0	0
Chlorpromazine	0	0.104	0.121	0.193	0.175	0.008	0.069	0.09	0.09	0	0	0.096	0.121	0	0	0	0.052	0.047	0.096	0	0	0.114	0.135	0.096	0	0.114	0.08	0.111	0	0.078	0.052	0.103	0.156	0	0	0.031	0.124	0.105	0.127	0.093	0.133	0.064	0.11	0.069	0.113	0.1	0	0.044	0
Chlorpropamide	0	0.105	0.111	0.102	0.125	0.096	0.068	0.044	0.079	0	0	0.058	0.115	0	0	0	0.063	0.123	0.244	0	0.114	0	0.246	0.181	0	0.054	0.09	0.033	0	0.063	0.081	0.078	0.092	0	0	0.083	0.083	0.153	0.132	0.047	0.058	0.072	0.06	0.016	0.076	0.093	0	0.122	0
Chlorthalidone	0	0.188	0.108	0.16	0.182	0.13	0.122	0.071	0.095	0	0	0.091	0.138	0	0	0	0.127	0.229	0.202	0	0.135	0.246	0	0.187	0	0.06	0.114	0.071	0	0.066	0.092	0.115	0.136	0	0	0.118	0.117	0.225	0.17	0.068	0.121	0.099	0.087	0.046	0.09	0.097	0	0.129	0
Cimetidine	0	0.132	0.124	0.141	0.139	0.045	0.095	0.085	0.096	0	0	0.109	0.131	0	0	0	0.096	0.067	0.209	0	0.096	0.181	0.187	0	0	0.067	0.127	0.063	0	0.08	0.111	0.12	0.135	0	0	0.156	0.108	0.143	0.127	0.108	0.135	0.061	0.097	0.069	0.083	0.123	0	0.141	0
Cisapride	0	0	0	0	0	0	0	0	0	0	0	0	0	0	0	0	0	0	0	0	0	0	0	0	0	0	0	0	0	0	0	0	0	0	0	0	0	0	0	0	0	0	0	0	0	0	0	0	0
Citalopram	0	0.121	0.172	0.149	0.137	0.029	0.07	0.198	0.198	0	0	0.19	0.202	0	0	0	0.054	0.053	0.07	0	0.114	0.054	0.06	0.067	0	0	0.179	0.353	0	0.223	0.043	0.307	0.156	0	0	0.06	0.249	0.074	0.114	0.086	0.188	0.067	0.23	0.035	0.34	0.222	0	0.075	0
Clarithromycin	0	0.159	0.172	0.136	0.151	0.057	0.092	0.239	0.198	0	0	0.174	0.322	0	0	0	0.079	0.103	0.125	0	0.08	0.09	0.114	0.127	0	0.179	0	0.138	0	0.208	0.066	0.221	0.132	0	0	0.117	0.166	0.122	0.15	0.111	0.177	0.089	0.214	0.048	0.189	0.186	0	0.202	0
Clomipramine	0	0.151	0.148	0.159	0.138	0.04	0.091	0.162	0.166	0	0	0.227	0.189	0	0	0	0.063	0.072	0.075	0	0.111	0.033	0.071	0.063	0	0.353	0.138	0	0	0.188	0.057	0.286	0.168	0	0	0.077	0.237	0.093	0.128	0.098	0.207	0.08	0.185	0.046	0.252	0.237	0	0.073	0
Cyclothiazide	0	0	0	0	0	0	0	0	0	0	0	0	0	0	0	0	0	0	0	0	0	0	0	0	0	0	0	0	0	0	0	0	0	0	0	0	0	0	0	0	0	0	0	0	0	0	0	0	0
Dasatinib	0	0.134	0.22	0.135	0.141	0.034	0.098	0.27	0.299	0	0	0.187	0.211	0	0	0	0.065	0.073	0.099	0	0.078	0.063	0.066	0.08	0	0.223	0.208	0.188	0	0	0.069	0.241	0.15	0	0	0.074	0.215	0.096	0.14	0.102	0.182	0.063	0.186	0.037	0.219	0.218	0	0.113	0
Degarelix	0	0.121	0.071	0.115	0.131	0.106	0.233	0.094	0.093	0	0	0.108	0.086	0	0	0	0.088	0.1	0.07	0	0.052	0.081	0.092	0.111	0	0.043	0.066	0.057	0	0.069	0	0.075	0.103	0	0	0.075	0.096	0.13	0.127	0.181	0.075	0.131	0.095	0.054	0.069	0.075	0	0.061	0
Delavirdine	0	0.18	0.204	0.189	0.182	0.056	0.105	0.222	0.274	0	0	0.266	0.263	0	0	0	0.084	0.095	0.123	0	0.103	0.078	0.115	0.12	0	0.307	0.221	0.286	0	0.241	0.075	0	0.176	0	0	0.069	0.295	0.112	0.157	0.113	0.215	0.086	0.245	0.043	0.26	0.276	0	0.096	0
Desipramine	0	0.192	0.172	0.545	0.514	0.069	0.141	0.151	0.167	0	0	0.155	0.164	0	0	0	0.103	0.107	0.154	0	0.156	0.092	0.136	0.135	0	0.156	0.132	0.168	0	0.15	0.103	0.176	0	0	0	0.168	0.174	0.203	0.245	0.161	0.218	0.163	0.196	0.114	0.172	0.183	0	0.115	0
Deslanoside	0	0	0	0	0	0	0	0	0	0	0	0	0	0	0	0	0	0	0	0	0	0	0	0	0	0	0	0	0	0	0	0	0	0	0	0	0	0	0	0	0	0	0	0	0	0	0	0	0
Digitoxin	0	0	0	0	0	0	0	0	0	0	0	0	0	0	0	0	0	0	0	0	0	0	0	0	0	0	0	0	0	0	0	0	0	0	0	0	0	0	0	0	0	0	0	0	0	0	0	0	0
Digoxin	0	0.144	0.096	0.119	0.133	0.101	0.114	0.077	0.099	0	0	0.101	0.092	0	0	0	0.162	0.11	0.137	0	0.031	0.083	0.118	0.156	0	0.06	0.117	0.077	0	0.074	0.075	0.069	0.168	0	0	0	0.115	0.133	0.149	0.211	0.152	0.081	0.086	0.092	0.06	0.1	0	0.144	0
Diltiazem	0	0.173	0.191	0.156	0.171	0.053	0.116	0.177	0.245	0	0	0.231	0.215	0	0	0	0.07	0.099	0.107	0	0.124	0.083	0.117	0.108	0	0.249	0.166	0.237	0	0.215	0.096	0.295	0.174	0	0	0.115	0	0.124	0.185	0.156	0.213	0.098	0.243	0.027	0.266	0.204	0	0.109	0
Diphenhydramine	0	0.221	0.126	0.236	0.257	0.115	0.169	0.104	0.15	0	0	0.116	0.165	0	0	0	0.147	0.148	0.161	0	0.105	0.153	0.225	0.143	0	0.074	0.122	0.093	0	0.096	0.13	0.112	0.203	0	0	0.133	0.124	0	0.248	0.11	0.176	0.149	0.137	0.103	0.103	0.14	0	0.12	0
Disopyramide	0	0.262	0.182	0.227	0.261	0.105	0.198	0.16	0.167	0	0	0.181	0.175	0	0	0	0.139	0.161	0.151	0	0.127	0.132	0.17	0.127	0	0.114	0.15	0.128	0	0.14	0.127	0.157	0.245	0	0	0.149	0.185	0.248	0	0.15	0.199	0.13	0.148	0.047	0.145	0.185	0	0.094	0
Dofetilide	0	0.175	0.087	0.128	0.152	0.103	0.213	0.142	0.133	0	0	0.153	0.14	0	0	0	0.149	0.099	0.055	0	0.093	0.047	0.068	0.108	0	0.086	0.111	0.098	0	0.102	0.181	0.113	0.161	0	0	0.211	0.156	0.11	0.15	0	0.215	0.136	0.132	0.139	0.097	0.11	0	0.111	0
Dolasetron	0	0.203	0.188	0.19	0.206	0.057	0.133	0.21	0.214	0	0	0.218	0.239	0	0	0	0.121	0.116	0.087	0	0.133	0.058	0.121	0.135	0	0.188	0.177	0.207	0	0.182	0.075	0.215	0.218	0	0	0.152	0.213	0.176	0.199	0.215	0	0.093	0.17	0.115	0.185	0.186	0	0.13	0
Domperidone	0	0.157	0.059	0.135	0.153	0.093	0.095	0.097	0.073	0	0	0.086	0.107	0	0	0	0.095	0.105	0.076	0	0.064	0.072	0.099	0.061	0	0.067	0.089	0.08	0	0.063	0.131	0.086	0.163	0	0	0.081	0.098	0.149	0.13	0.136	0.093	0	0.087	0.065	0.079	0.083	0	0.093	0
Doxepin	0	0.159	0.134	0.211	0.219	0.04	0.129	0.228	0.239	0	0	0.179	0.186	0	0	0	0.085	0.071	0.075	0	0.11	0.06	0.087	0.097	0	0.23	0.214	0.185	0	0.186	0.095	0.245	0.196	0	0	0.086	0.243	0.137	0.148	0.132	0.17	0.087	0	0.044	0.285	0.186	0	0.085	0
Droperidol	0	0.038	0.023	0.081	0.073	0	0.06	0.046	0.048	0	0	0.043	0.088	0	0	0	0.093	0.028	0.035	0	0.069	0.016	0.046	0.069	0	0.035	0.048	0.046	0	0.037	0.054	0.043	0.114	0	0	0.092	0.027	0.103	0.047	0.139	0.115	0.065	0.044	0	0.032	0.037	0	0.077	0
Duloxetine	0	0.159	0.168	0.168	0.173	0.048	0.101	0.24	0.221	0	0	0.199	0.199	0	0	0	0.061	0.08	0.087	0	0.113	0.076	0.09	0.083	0	0.34	0.189	0.252	0	0.219	0.069	0.26	0.172	0	0	0.06	0.266	0.103	0.145	0.097	0.185	0.079	0.285	0.032	0	0.207	0	0.085	0
Efavirenz	0	0.158	0.209	0.184	0.176	0.079	0.121	0.157	0.192	0	0	0.227	0.223	0	0	0	0.09	0.099	0.146	0	0.1	0.093	0.097	0.123	0	0.222	0.186	0.237	0	0.218	0.075	0.276	0.183	0	0	0.1	0.204	0.14	0.185	0.11	0.186	0.083	0.186	0.037	0.207	0	0	0.124	0
Encainide	0	0	0	0	0	0	0	0	0	0	0	0	0	0	0	0	0	0	0	0	0	0	0	0	0	0	0	0	0	0	0	0	0	0	0	0	0	0	0	0	0	0	0	0	0	0	0	0	0
Erythromycin	0	0.124	0.111	0.095	0.141	0.1	0.088	0.06	0.12	0	0	0.1	0.189	0	0	0	0.115	0.159	0.182	0	0.044	0.122	0.129	0.141	0	0.075	0.202	0.073	0	0.113	0.061	0.096	0.115	0	0	0.144	0.109	0.12	0.094	0.111	0.13	0.093	0.085	0.077	0.085	0.124	0	0	0
Escitalopram	0	0	0	0	0	0	0	0	0	0	0	0	0	0	0	0	0	0	0	0	0	0	0	0	0	0	0	0	0	0	0	0	0	0	0	0	0	0	0	0	0	0	0	0	0	0	0	0	0
Ethacrynic_acid	0	0.154	0.103	0.124	0.15	0.173	0.092	0.089	0.112	0	0	0.115	0.125	0	0	0	0.109	0.162	0.135	0	0.049	0.134	0.212	0.112	0	0.062	0.141	0.068	0	0.099	0.109	0.102	0.112	0	0	0.105	0.092	0.208	0.17	0.056	0.113	0.04	0.073	0.015	0.078	0.087	0	0.157	0
Ethopropazine	0	0	0	0	0	0	0	0	0	0	0	0	0	0	0	0	0	0	0	0	0	0	0	0	0	0	0	0	0	0	0	0	0	0	0	0	0	0	0	0	0	0	0	0	0	0	0	0	0
Fexofenadine	0	0.186	0.109	0.115	0.172	0.125	0.198	0.126	0.181	0	0	0.149	0.141	0	0	0	0.123	0.14	0.071	0	0.075	0.055	0.087	0.112	0	0.101	0.132	0.105	0	0.116	0.123	0.153	0.133	0	0	0.095	0.178	0.189	0.19	0.187	0.176	0.126	0.153	0.073	0.149	0.137	0	0.105	0
Flecainide	0	0.275	0.223	0.248	0.274	0.093	0.23	0.178	0.217	0	0	0.215	0.233	0	0	0	0.176	0.145	0.146	0	0.113	0.119	0.153	0.151	0	0.154	0.169	0.182	0	0.182	0.134	0.217	0.272	0	0	0.171	0.23	0.243	0.314	0.2	0.282	0.117	0.195	0.069	0.181	0.278	0	0.118	0
Fluconazole	0	0.175	0.153	0.177	0.18	0.093	0.095	0.125	0.162	0	0	0.148	0.237	0	0	0	0.057	0.138	0.151	0	0.103	0.141	0.188	0.134	0	0.101	0.203	0.093	0	0.123	0.082	0.157	0.139	0	0	0.055	0.156	0.2	0.239	0.095	0.168	0.112	0.101	0.035	0.129	0.177	0	0.136	0
Fluoxetine	0	0.098	0.167	0.115	0.106	0.017	0.055	0.165	0.181	0	0	0.189	0.174	0	0	0	0.034	0.039	0.057	0	0.114	0.042	0.053	0.062	0	0.42	0.147	0.336	0	0.21	0.028	0.272	0.136	0	0	0.054	0.24	0.05	0.087	0.069	0.142	0.047	0.186	0.026	0.399	0.18	0	0.05	0
Flupenthixol	0	0	0	0	0	0	0	0	0	0	0	0	0	0	0	0	0	0	0	0	0	0	0	0	0	0	0	0	0	0	0	0	0	0	0	0	0	0	0	0	0	0	0	0	0	0	0	0	0
Fluphenazine	0	0.089	0.12	0.182	0.191	0.025	0.09	0.079	0.115	0	0	0.108	0.14	0	0	0	0.063	0.064	0.116	0	0.381	0.112	0.109	0.07	0	0.112	0.078	0.097	0	0.107	0.063	0.124	0.156	0	0	0.039	0.119	0.103	0.12	0.106	0.127	0.076	0.125	0.092	0.102	0.119	0	0.067	0
Fluvoxamine	0	0.139	0.165	0.165	0.153	0.033	0.09	0.167	0.197	0	0	0.236	0.216	0	0	0	0.052	0.064	0.086	0	0.12	0.06	0.076	0.074	0	0.42	0.157	0.38	0	0.189	0.052	0.336	0.165	0	0	0.062	0.251	0.095	0.134	0.108	0.193	0.062	0.215	0.044	0.298	0.215	0	0.07	0
Fosamprenavir	0	0.127	0.07	0.061	0.106	0.514	0.083	0.086	0.097	0	0	0.106	0.103	0	0	0	0.1	0.141	0.091	0	0.021	0.092	0.119	0.077	0	0.045	0.11	0.056	0	0.072	0.082	0.087	0.062	0	0	0.084	0.089	0.093	0.133	0.099	0.08	0.074	0.056	0	0.068	0.099	0	0.096	0
Foscarnet	0	0.208	0.209	0.17	0.171	0.061	0.133	0.245	0.261	0	0	0.193	0.276	0	0	0	0.081	0.125	0.127	0	0.093	0.09	0.111	0.123	0	0.224	0.202	0.238	0	0.211	0.086	0.265	0.194	0	0	0.103	0.215	0.13	0.176	0.131	0.253	0.106	0.18	0.053	0.206	0.223	0	0.113	0
Furosemide	0	0.196	0.152	0.158	0.192	0.097	0.097	0.12	0.127	0	0	0.12	0.177	0	0	0	0.098	0.158	0.197	0	0.136	0.171	0.314	0.147	0	0.118	0.165	0.115	0	0.117	0.066	0.167	0.158	0	0	0.083	0.172	0.191	0.178	0.056	0.152	0.101	0.148	0.036	0.145	0.147	0	0.14	0
Gadobutrol	0	0.158	0.089	0.118	0.134	0.16	0.194	0.103	0.12	0	0	0.11	0.134	0	0	0	0.214	0.169	0.077	0	0.08	0.074	0.167	0.075	0	0.06	0.102	0.084	0	0.067	0.172	0.09	0.091	0	0	0.122	0.093	0.217	0.152	0.167	0.147	0.119	0.088	0.048	0.087	0.119	0	0.134	0
Gadofosveset_trisodium	0	0.159	0.138	0.105	0.126	0.048	0.118	0.234	0.266	0	0	0.181	0.18	0	0	0	0.084	0.087	0.063	0	0.09	0.041	0.073	0.078	0	0.231	0.176	0.186	0	0.189	0.071	0.205	0.118	0	0	0.096	0.226	0.099	0.132	0.13	0.227	0.061	0.232	0.043	0.26	0.14	0	0.112	0
Gatifloxacin	0	0.171	0.157	0.138	0.147	0.056	0.105	0.162	0.255	0	0	0.24	0.29	0	0	0	0.094	0.098	0.112	0	0.094	0.063	0.095	0.113	0	0.207	0.213	0.231	0	0.182	0.082	0.283	0.135	0	0	0.083	0.205	0.132	0.157	0.128	0.215	0.096	0.189	0.066	0.194	0.201	0	0.149	0
Grepafloxacin	0	0	0	0	0	0	0	0	0	0	0	0	0	0	0	0	0	0	0	0	0	0	0	0	0	0	0	0	0	0	0	0	0	0	0	0	0	0	0	0	0	0	0	0	0	0	0	0	0
Halofantrine	0	0.225	0.121	0.167	0.177	0.149	0.179	0.147	0.173	0	0	0.158	0.196	0	0	0	0.13	0.146	0.104	0	0.071	0.122	0.157	0.117	0	0.086	0.161	0.1	0	0.125	0.13	0.129	0.159	0	0	0.133	0.129	0.212	0.167	0.183	0.22	0.16	0.112	0.063	0.131	0.134	0	0.167	0
Haloperidol	0	0.168	0.104	0.233	0.214	0.052	0.139	0.093	0.127	0	0	0.104	0.133	0	0	0	0.11	0.077	0.156	0	0.265	0.115	0.165	0.122	0	0.117	0.124	0.114	0	0.093	0.078	0.115	0.199	0	0	0.107	0.09	0.198	0.163	0.089	0.119	0.103	0.119	0.149	0.11	0.112	0	0.097	0
Halothane	0	0.034	0.025	0.045	0.042	0.069	0.06	0.006	0.023	0	0	0.018	0.037	0	0	0	0.079	0.057	0.044	0	0.025	0.045	0.064	0	0	0.015	0.026	0.015	0	0.016	0.025	0.016	0.04	0	0	0.083	0.015	0.056	0.044	0.032	0.03	0	0.018	0.086	0.015	0.02	0	0.048	0
Hydrochlorothiazide	0	0.196	0.18	0.19	0.198	0.068	0.14	0.181	0.203	0	0	0.184	0.245	0	0	0	0.109	0.151	0.139	0	0.159	0.126	0.255	0.169	0	0.186	0.187	0.166	0	0.19	0.102	0.264	0.168	0	0	0.089	0.273	0.157	0.204	0.151	0.224	0.08	0.19	0.059	0.221	0.207	0	0.137	0
Hydroflumethiazide	0	0.172	0.09	0.146	0.167	0.118	0.129	0.073	0.091	0	0	0.087	0.121	0	0	0	0.136	0.206	0.183	0	0.131	0.263	0.9	0.164	0	0.052	0.103	0.065	0	0.067	0.081	0.099	0.123	0	0	0.123	0.099	0.221	0.154	0.059	0.116	0.104	0.083	0.049	0.083	0.083	0	0.122	0
Ibutilide	0	0.138	0.093	0.098	0.109	0.074	0.218	0.119	0.111	0	0	0.108	0.094	0	0	0	0.153	0.114	0.076	0	0.052	0.048	0.095	0.086	0	0.06	0.076	0.071	0	0.087	0.186	0.093	0.132	0	0	0.163	0.136	0.125	0.172	0.247	0.155	0.125	0.096	0.081	0.068	0.082	0	0.091	0
Imatinib	0	0.14	0.194	0.132	0.139	0.042	0.104	0.214	0.275	0	0	0.177	0.234	0	0	0	0.063	0.087	0.109	0	0.116	0.086	0.085	0.094	0	0.224	0.17	0.177	0	0.306	0.075	0.269	0.144	0	0	0.062	0.238	0.087	0.146	0.108	0.162	0.062	0.183	0.025	0.214	0.225	0	0.088	0
Imipramine	0	0.203	0.162	0.628	0.596	0.087	0.195	0.16	0.182	0	0	0.185	0.168	0	0	0	0.128	0.122	0.177	0	0.14	0.103	0.179	0.156	0	0.139	0.144	0.165	0	0.16	0.128	0.194	0.661	0	0	0.14	0.184	0.264	0.275	0.15	0.21	0.193	0.212	0.091	0.179	0.218	0	0.13	0
Indapamide	0	0.208	0.201	0.187	0.199	0.061	0.133	0.183	0.228	0	0	0.245	0.273	0	0	0	0.095	0.126	0.138	0	0.125	0.109	0.188	0.135	0	0.238	0.185	0.241	0	0.214	0.09	0.313	0.186	0	0	0.095	0.296	0.147	0.189	0.148	0.261	0.098	0.225	0.044	0.24	0.207	0	0.13	0
Indinavir	0	0.18	0.148	0.105	0.137	0.141	0.104	0.172	0.151	0	0	0.175	0.204	0	0	0	0.075	0.111	0.098	0	0.066	0.121	0.138	0.147	0	0.107	0.173	0.102	0	0.144	0.106	0.186	0.103	0	0	0.069	0.165	0.092	0.128	0.14	0.185	0.08	0.122	0.009	0.127	0.133	0	0.148	0
Iohexol	0	0.11	0.049	0.086	0.121	0.135	0.143	0.067	0.056	0	0	0.057	0.059	0	0	0	0.156	0.098	0.079	0	0.023	0.096	0.089	0.061	0	0.029	0.05	0.037	0	0.055	0.156	0.056	0.085	0	0	0.086	0.053	0.079	0.105	0.087	0.065	0.035	0.064	0.043	0.044	0.063	0	0.055	0
Isradipine	0	0	0	0	0	0	0	0	0	0	0	0	0	0	0	0	0	0	0	0	0	0	0	0	0	0	0	0	0	0	0	0	0	0	0	0	0	0	0	0	0	0	0	0	0	0	0	0	0
Itraconazole	0	0.199	0.207	0.171	0.166	0.069	0.164	0.283	0.278	0	0	0.218	0.274	0	0	0	0.091	0.127	0.141	0	0.111	0.095	0.132	0.145	0	0.219	0.272	0.196	0	0.259	0.118	0.287	0.165	0	0	0.085	0.28	0.133	0.207	0.153	0.216	0.1	0.229	0.041	0.268	0.257	0	0.12	0
Josamycin	0	0	0	0	0	0	0	0	0	0	0	0	0	0	0	0	0	0	0	0	0	0	0	0	0	0	0	0	0	0	0	0	0	0	0	0	0	0	0	0	0	0	0	0	0	0	0	0	0
Ketoconazole	0	0.131	0.1	0.109	0.138	0.145	0.086	0.06	0.097	0	0	0.088	0.143	0	0	0	0.085	0.118	0.092	0	0.063	0.146	0.153	0.163	0	0.062	0.109	0.064	0	0.085	0.141	0.091	0.099	0	0	0.108	0.103	0.117	0.109	0.077	0.108	0.079	0.098	0.036	0.092	0.094	0	0.187	0
Lapatinib	0	0	0	0	0	0	0	0	0	0	0	0	0	0	0	0	0	0	0	0	0	0	0	0	0	0	0	0	0	0	0	0	0	0	0	0	0	0	0	0	0	0	0	0	0	0	0	0	0
Levofloxacin	0	0	0	0	0	0	0	0	0	0	0	0	0	0	0	0	0	0	0	0	0	0	0	0	0	0	0	0	0	0	0	0	0	0	0	0	0	0	0	0	0	0	0	0	0	0	0	0	0
Lidocaine	0	0.109	0.128	0.146	0.145	0.029	0.114	0.149	0.164	0	0	0.125	0.124	0	0	0	0.1	0.05	0.102	0	0.099	0.046	0.065	0.096	0	0.122	0.116	0.135	0	0.138	0.077	0.148	0.169	0	0	0.072	0.13	0.141	0.144	0.12	0.208	0.052	0.156	0.094	0.142	0.146	0	0.078	0
Loxapine	0	0.154	0.106	0.309	0.315	0.065	0.132	0.1	0.114	0	0	0.126	0.124	0	0	0	0.125	0.088	0.14	0	0.27	0.108	0.17	0.105	0	0.093	0.083	0.103	0	0.098	0.08	0.12	0.241	0	0	0.082	0.104	0.216	0.184	0.101	0.115	0.106	0.147	0.105	0.118	0.118	0	0.064	0
Lumefantrine	0	0	0	0	0	0	0	0	0	0	0	0	0	0	0	0	0	0	0	0	0	0	0	0	0	0	0	0	0	0	0	0	0	0	0	0	0	0	0	0	0	0	0	0	0	0	0	0	0
Maprotiline	0	0	0	0	0	0	0	0	0	0	0	0	0	0	0	0	0	0	0	0	0	0	0	0	0	0	0	0	0	0	0	0	0	0	0	0	0	0	0	0	0	0	0	0	0	0	0	0	0
Mefloquine	0	0.239	0.197	0.217	0.223	0.098	0.186	0.166	0.199	0	0	0.181	0.227	0	0	0	0.162	0.171	0.187	0	0.098	0.134	0.17	0.197	0	0.144	0.179	0.162	0	0.168	0.14	0.19	0.214	0	0	0.15	0.18	0.211	0.207	0.179	0.253	0.103	0.198	0.102	0.164	0.251	0	0.185	0
Mesoridazine	0	0.106	0.068	0.122	0.163	0.125	0.098	0.041	0.073	0	0	0.056	0.077	0	0	0	0.122	0.111	0.062	0	0.08	0.071	0.123	0.058	0	0.042	0.062	0.046	0	0.042	0.078	0.056	0.117	0	0	0.097	0.062	0.164	0.125	0.099	0.079	0.127	0.068	0.156	0.047	0.067	0	0.096	0
Methadone	0	0.176	0.151	0.239	0.255	0.069	0.193	0.147	0.186	0	0	0.146	0.156	0	0	0	0.146	0.137	0.175	0	0.119	0.088	0.144	0.124	0	0.127	0.148	0.142	0	0.131	0.113	0.147	0.287	0	0	0.193	0.131	0.229	0.23	0.185	0.216	0.168	0.155	0.117	0.159	0.149	0	0.172	0
Methdilazine	0	0	0	0	0	0	0	0	0	0	0	0	0	0	0	0	0	0	0	0	0	0	0	0	0	0	0	0	0	0	0	0	0	0	0	0	0	0	0	0	0	0	0	0	0	0	0	0	0
Methotrimeprazine	0	0	0	0	0	0	0	0	0	0	0	0	0	0	0	0	0	0	0	0	0	0	0	0	0	0	0	0	0	0	0	0	0	0	0	0	0	0	0	0	0	0	0	0	0	0	0	0	0
Methyclothiazide	0	0	0	0	0	0	0	0	0	0	0	0	0	0	0	0	0	0	0	0	0	0	0	0	0	0	0	0	0	0	0	0	0	0	0	0	0	0	0	0	0	0	0	0	0	0	0	0	0
Metolazone	0	0.221	0.159	0.202	0.238	0.103	0.157	0.151	0.205	0	0	0.155	0.22	0	0	0	0.133	0.222	0.17	0	0.143	0.147	0.384	0.132	0	0.122	0.163	0.13	0	0.15	0.113	0.216	0.2	0	0	0.109	0.199	0.22	0.207	0.119	0.185	0.107	0.158	0.087	0.15	0.18	0	0.15	0
Metrizamide	0	0	0	0	0	0	0	0	0	0	0	0	0	0	0	0	0	0	0	0	0	0	0	0	0	0	0	0	0	0	0	0	0	0	0	0	0	0	0	0	0	0	0	0	0	0	0	0	0
Mexiletine	0	0.281	0.215	0.222	0.262	0.096	0.183	0.175	0.181	0	0	0.19	0.19	0	0	0	0.159	0.13	0.158	0	0.109	0.084	0.147	0.174	0	0.129	0.149	0.134	0	0.163	0.107	0.193	0.225	0	0	0.138	0.164	0.197	0.264	0.148	0.202	0.101	0.169	0.052	0.163	0.198	0	0.155	0
Mibefradil	0	0	0	0	0	0	0	0	0	0	0	0	0	0	0	0	0	0	0	0	0	0	0	0	0	0	0	0	0	0	0	0	0	0	0	0	0	0	0	0	0	0	0	0	0	0	0	0	0
Moricizine	0	0.23	0.179	0.247	0.315	0.088	0.169	0.184	0.189	0	0	0.209	0.204	0	0	0	0.127	0.147	0.116	0	0.115	0.078	0.127	0.11	0	0.159	0.159	0.189	0	0.166	0.108	0.195	0.27	0	0	0.146	0.2	0.202	0.292	0.209	0.245	0.111	0.195	0.083	0.197	0.195	0	0.129	0
Moxifloxacin	0	0.134	0.192	0.125	0.133	0.042	0.072	0.173	0.213	0	0	0.237	0.29	0	0	0	0.056	0.075	0.078	0	0.098	0.055	0.083	0.08	0	0.324	0.232	0.298	0	0.233	0.053	0.297	0.144	0	0	0.076	0.256	0.094	0.129	0.121	0.237	0.064	0.204	0.044	0.242	0.201	0	0.097	0
Nefazodone	0	0.189	0.175	0.185	0.17	0.045	0.126	0.182	0.222	0	0	0.272	0.269	0	0	0	0.091	0.077	0.093	0	0.124	0.059	0.079	0.088	0	0.362	0.195	0.355	0	0.207	0.073	0.334	0.209	0	0	0.099	0.286	0.115	0.161	0.134	0.232	0.097	0.25	0.044	0.311	0.231	0	0.094	0
Nelfinavir	0	0.209	0.134	0.131	0.161	0.128	0.144	0.149	0.179	0	0	0.237	0.238	0	0	0	0.103	0.151	0.151	0	0.087	0.155	0.184	0.157	0	0.12	0.181	0.14	0	0.136	0.126	0.205	0.134	0	0	0.101	0.181	0.108	0.185	0.161	0.167	0.107	0.139	0.051	0.153	0.176	0	0.148	0
Nicardipine	0	0.225	0.133	0.192	0.211	0.075	0.181	0.175	0.236	0	0	0.178	0.194	0	0	0	0.179	0.129	0.076	0	0.102	0.048	0.117	0.126	0	0.134	0.159	0.164	0	0.167	0.136	0.188	0.19	0	0	0.164	0.259	0.205	0.211	0.244	0.285	0.128	0.178	0.07	0.182	0.177	0	0.119	0
Nilotinib	0	0.167	0.209	0.144	0.148	0.051	0.115	0.316	0.311	0	0	0.195	0.225	0	0	0	0.061	0.096	0.078	0	0.08	0.06	0.085	0.086	0	0.26	0.226	0.199	0	0.34	0.097	0.274	0.164	0	0	0.064	0.246	0.113	0.173	0.119	0.212	0.081	0.244	0.028	0.299	0.177	0	0.08	0
Norfloxacin	0	0.194	0.108	0.173	0.197	0.076	0.144	0.154	0.135	0	0	0.153	0.179	0	0	0	0.108	0.122	0.125	0	0.068	0.076	0.109	0.102	0	0.103	0.202	0.108	0	0.122	0.128	0.152	0.185	0	0	0.105	0.142	0.178	0.173	0.132	0.141	0.14	0.152	0.053	0.127	0.142	0	0.121	0
Nortriptyline	0	0.219	0.175	0.587	0.539	0.091	0.171	0.147	0.164	0	0	0.167	0.167	0	0	0	0.113	0.127	0.203	0	0.145	0.139	0.21	0.172	0	0.129	0.142	0.148	0	0.135	0.135	0.201	0.622	0	0	0.145	0.168	0.252	0.239	0.11	0.189	0.19	0.202	0.085	0.155	0.197	0	0.117	0
Ofloxacin	0	0.14	0.213	0.14	0.134	0.031	0.074	0.221	0.249	0	0	0.225	0.266	0	0	0	0.055	0.066	0.101	0	0.102	0.065	0.077	0.096	0	0.4	0.237	0.311	0	0.268	0.045	0.314	0.151	0	0	0.064	0.237	0.086	0.126	0.092	0.197	0.057	0.228	0.036	0.268	0.242	0	0.097	0
Paroxetine	0	0.082	0.158	0.11	0.103	0.018	0.05	0.139	0.153	0	0	0.171	0.162	0	0	0	0.033	0.038	0.062	0	0.103	0.043	0.046	0.06	0	0.391	0.129	0.323	0	0.166	0.023	0.268	0.121	0	0	0.043	0.209	0.052	0.079	0.067	0.15	0.037	0.167	0.025	0.234	0.161	0	0.051	0
Penicillin_G	0	0.099	0.134	0.104	0.107	0.078	0.092	0.105	0.14	0	0	0.111	0.206	0	0	0	0.07	0.099	0.114	0	0.107	0.131	0.094	0.157	0	0.085	0.162	0.098	0	0.117	0.049	0.128	0.14	0	0	0.092	0.118	0.108	0.127	0.102	0.173	0.075	0.087	0.083	0.115	0.114	0	0.168	0
Pentamidine	0	0	0	0	0	0	0	0	0	0	0	0	0	0	0	0	0	0	0	0	0	0	0	0	0	0	0	0	0	0	0	0	0	0	0	0	0	0	0	0	0	0	0	0	0	0	0	0	0
Perflutren	0	0	0	0	0	0	0	0	0	0	0	0	0	0	0	0	0	0	0	0	0	0	0	0	0	0	0	0	0	0	0	0	0	0	0	0	0	0	0	0	0	0	0	0	0	0	0	0	0
Perphenazine	0	0.14	0.151	0.267	0.261	0.034	0.108	0.117	0.132	0	0	0.147	0.155	0	0	0	0.079	0.066	0.135	0	0.528	0.135	0.139	0.11	0	0.143	0.09	0.154	0	0.108	0.079	0.158	0.243	0	0	0.062	0.142	0.133	0.187	0.12	0.156	0.104	0.171	0.096	0.155	0.15	0	0.068	0
Pimozide	0	0.094	0.086	0.181	0.184	0.034	0.065	0.087	0.112	0	0	0.073	0.09	0	0	0	0.02	0.054	0.091	0	0.247	0.103	0.11	0.111	0	0.105	0.142	0.076	0	0.085	0.074	0.087	0.166	0	0	0.077	0.098	0.124	0.099	0.078	0.094	0.112	0.119	0.088	0.102	0.067	0	0.076	0
Pindolol	0	0.287	0.154	0.21	0.264	0.141	0.276	0.144	0.168	0	0	0.172	0.177	0	0	0	0.222	0.187	0.122	0	0.072	0.061	0.149	0.136	0	0.099	0.151	0.124	0	0.124	0.165	0.144	0.247	0	0	0.183	0.172	0.237	0.267	0.22	0.211	0.191	0.167	0.103	0.157	0.172	0	0.159	0
Pipotiazine	0	0.011	0.005	0.018	0.01	0	0	0.006	0.006	0	0	0.006	0	0	0	0	0	0	0	0	0.026	0	0	0	0	0.013	0.007	0.015	0	0.004	0	0.016	0.008	0	0	0	0.01	0.019	0	0	0.007	0	0.005	0.091	0.004	0.005	0	0	0
Polythiazide	0	0.182	0.094	0.154	0.176	0.137	0.127	0.073	0.096	0	0	0.086	0.127	0	0	0	0.133	0.203	0.181	0	0.13	0.259	0.925	0.162	0	0.054	0.102	0.068	0	0.067	0.079	0.103	0.13	0	0	0.122	0.103	0.235	0.163	0.071	0.123	0.103	0.088	0.048	0.087	0.088	0	0.12	0
Probucol	0	0	0	0	0	0	0	0	0	0	0	0	0	0	0	0	0	0	0	0	0	0	0	0	0	0	0	0	0	0	0	0	0	0	0	0	0	0	0	0	0	0	0	0	0	0	0	0	0
Procainamide	0	0.149	0.144	0.147	0.156	0.108	0.146	0.114	0.123	0	0	0.114	0.142	0	0	0	0.155	0.155	0.155	0	0.08	0.145	0.138	0.176	0	0.067	0.113	0.077	0	0.107	0.093	0.115	0.172	0	0	0.178	0.107	0.14	0.216	0.141	0.148	0.085	0.092	0.068	0.079	0.112	0	0.103	0
Prochlorperazine	0	0.096	0.123	0.17	0.171	0.023	0.06	0.08	0.11	0	0	0.125	0.119	0	0	0	0.035	0.052	0.1	0	0.674	0.135	0.131	0.101	0	0.116	0.083	0.107	0	0.1	0.074	0.116	0.158	0	0	0.03	0.134	0.117	0.144	0.09	0.115	0.093	0.12	0.067	0.118	0.106	0	0.043	0
Promazine	0	0	0	0	0	0	0	0	0	0	0	0	0	0	0	0	0	0	0	0	0	0	0	0	0	0	0	0	0	0	0	0	0	0	0	0	0	0	0	0	0	0	0	0	0	0	0	0	0
Promethazine	0	0.11	0.122	0.208	0.239	0.02	0.107	0.088	0.087	0	0	0.089	0.127	0	0	0	0.077	0.05	0.118	0	0.185	0.073	0.1	0.111	0	0.101	0.107	0.099	0	0.075	0.057	0.118	0.198	0	0	0.079	0.107	0.196	0.115	0.08	0.118	0.082	0.132	0.09	0.099	0.139	0	0.062	0
Propafenone	0	0.166	0.21	0.174	0.168	0.05	0.101	0.234	0.268	0	0	0.225	0.204	0	0	0	0.071	0.085	0.081	0	0.117	0.058	0.091	0.081	0	0.269	0.184	0.239	0	0.255	0.056	0.257	0.188	0	0	0.09	0.277	0.1	0.187	0.113	0.22	0.065	0.232	0.034	0.28	0.19	0	0.09	0
Propericiazine	0	0	0	0	0	0	0	0	0	0	0	0	0	0	0	0	0	0	0	0	0	0	0	0	0	0	0	0	0	0	0	0	0	0	0	0	0	0	0	0	0	0	0	0	0	0	0	0	0
Propiomazine	0	0	0	0	0	0	0	0	0	0	0	0	0	0	0	0	0	0	0	0	0	0	0	0	0	0	0	0	0	0	0	0	0	0	0	0	0	0	0	0	0	0	0	0	0	0	0	0	0
Propranolol	0	0.163	0.181	0.167	0.168	0.072	0.146	0.11	0.132	0	0	0.12	0.133	0	0	0	0.162	0.125	0.178	0	0.13	0.098	0.169	0.14	0	0.106	0.13	0.112	0	0.138	0.093	0.157	0.192	0	0	0.117	0.175	0.124	0.197	0.109	0.136	0.088	0.116	0.068	0.142	0.165	0	0.158	0
Protriptyline	0	0.207	0.154	0.687	0.613	0.089	0.168	0.151	0.163	0	0	0.161	0.16	0	0	0	0.111	0.125	0.181	0	0.149	0.126	0.194	0.16	0	0.131	0.135	0.154	0	0.138	0.132	0.183	0.677	0	0	0.143	0.176	0.248	0.245	0.135	0.2	0.187	0.22	0.083	0.166	0.186	0	0.124	0
Quetiapine	0	0.142	0.173	0.159	0.147	0.04	0.092	0.215	0.22	0	0	0.228	0.223	0	0	0	0.065	0.071	0.079	0	0.136	0.055	0.072	0.082	0	0.394	0.197	0.324	0	0.206	0.065	0.301	0.159	0	0	0.072	0.273	0.094	0.137	0.108	0.191	0.069	0.271	0.039	0.356	0.225	0	0.061	0
Quinethazone	0	0	0	0	0	0	0	0	0	0	0	0	0	0	0	0	0	0	0	0	0	0	0	0	0	0	0	0	0	0	0	0	0	0	0	0	0	0	0	0	0	0	0	0	0	0	0	0	0
Quinidine	0	0.184	0.262	0.163	0.198	0.055	0.114	0.137	0.212	0	0	0.153	0.255	0	0	0	0.102	0.119	0.197	0	0.159	0.153	0.171	0.169	0	0.172	0.192	0.166	0	0.215	0.076	0.206	0.194	0	0	0.131	0.203	0.178	0.198	0.144	0.224	0.08	0.175	0.065	0.162	0.203	0	0.175	0
Quinine	0	0	0	0	0	0	0	0	0	0	0	0	0	0	0	0	0	0	0	0	0	0	0	0	0	0	0	0	0	0	0	0	0	0	0	0	0	0	0	0	0	0	0	0	0	0	0	0	0
Ranolazine	0	0.19	0.145	0.156	0.194	0.129	0.148	0.197	0.171	0	0	0.138	0.149	0	0	0	0.171	0.143	0.123	0	0.09	0.119	0.153	0.103	0	0.095	0.214	0.082	0	0.146	0.085	0.15	0.135	0	0	0.141	0.164	0.193	0.203	0.167	0.178	0.103	0.17	0.049	0.146	0.128	0	0.118	0
Risperidone	0	0.109	0.157	0.129	0.121	0.031	0.068	0.173	0.183	0	0	0.182	0.17	0	0	0	0.041	0.049	0.063	0	0.111	0.039	0.054	0.055	0	0.42	0.154	0.317	0	0.205	0.045	0.258	0.13	0	0	0.065	0.216	0.072	0.106	0.079	0.163	0.054	0.237	0.038	0.303	0.199	0	0.065	0
Ritonavir	0	0.16	0.184	0.162	0.145	0.052	0.083	0.204	0.2	0	0	0.278	0.279	0	0	0	0.061	0.075	0.096	0	0.107	0.067	0.099	0.089	0	0.312	0.189	0.327	0	0.204	0.057	0.369	0.146	0	0	0.06	0.29	0.104	0.133	0.116	0.21	0.074	0.208	0.033	0.273	0.266	0	0.097	0
Saquinavir	0	0.126	0.166	0.118	0.114	0.053	0.079	0.238	0.231	0	0	0.215	0.181	0	0	0	0.054	0.081	0.081	0	0.079	0.062	0.071	0.069	0	0.288	0.189	0.253	0	0.251	0.06	0.309	0.125	0	0	0.051	0.199	0.078	0.119	0.071	0.145	0.065	0.228	0.019	0.259	0.223	0	0.07	0
Sertindole	0	0	0	0	0	0	0	0	0	0	0	0	0	0	0	0	0	0	0	0	0	0	0	0	0	0	0	0	0	0	0	0	0	0	0	0	0	0	0	0	0	0	0	0	0	0	0	0	0
Sotalol	0	0.203	0.146	0.149	0.172	0.122	0.183	0.175	0.192	0	0	0.156	0.15	0	0	0	0.144	0.156	0.085	0	0.085	0.105	0.121	0.084	0	0.108	0.136	0.114	0	0.154	0.133	0.176	0.164	0	0	0.107	0.158	0.124	0.18	0.241	0.156	0.093	0.159	0.038	0.14	0.163	0	0.079	0
Sparfloxacin	0	0	0	0	0	0	0	0	0	0	0	0	0	0	0	0	0	0	0	0	0	0	0	0	0	0	0	0	0	0	0	0	0	0	0	0	0	0	0	0	0	0	0	0	0	0	0	0	0
Sunitinib	0	0.118	0.15	0.092	0.101	0.051	0.088	0.264	0.236	0	0	0.157	0.199	0	0	0	0.044	0.087	0.06	0	0.064	0.057	0.07	0.068	0	0.177	0.195	0.138	0	0.258	0.073	0.206	0.095	0	0	0.057	0.175	0.059	0.112	0.112	0.153	0.048	0.179	0.013	0.191	0.155	0	0.079	0
Tacrolimus	0	0.119	0.166	0.11	0.111	0.034	0.072	0.173	0.232	0	0	0.192	0.205	0	0	0	0.054	0.067	0.077	0	0.096	0.05	0.073	0.066	0	0.304	0.164	0.289	0	0.245	0.046	0.289	0.128	0	0	0.063	0.24	0.067	0.112	0.099	0.184	0.053	0.198	0.026	0.232	0.193	0	0.075	0
Telithromycin	0	0.211	0.149	0.184	0.213	0.116	0.204	0.156	0.197	0	0	0.189	0.294	0	0	0	0.152	0.163	0.162	0	0.063	0.11	0.162	0.148	0	0.118	0.228	0.122	0	0.141	0.116	0.192	0.176	0	0	0.14	0.152	0.196	0.223	0.142	0.239	0.141	0.153	0.051	0.158	0.197	0	0.213	0
Terfenadine	0	0	0	0	0	0	0	0	0	0	0	0	0	0	0	0	0	0	0	0	0	0	0	0	0	0	0	0	0	0	0	0	0	0	0	0	0	0	0	0	0	0	0	0	0	0	0	0	0
Tetrabenazine	0	0.106	0.05	0.094	0.068	0.098	0.2	0.086	0.103	0	0	0.07	0.084	0	0	0	0.1	0.08	0.079	0	0.043	0.076	0.087	0.077	0	0.049	0.065	0.054	0	0.064	0.119	0.074	0.077	0	0	0.071	0.084	0.139	0.082	0.112	0.052	0.09	0.074	0.105	0.068	0.054	0	0.046	0
Theophylline	0	0.121	0.095	0.131	0.173	0.127	0.109	0.126	0.129	0	0	0.083	0.119	0	0	0	0.125	0.167	0.111	0	0.083	0.08	0.138	0.102	0	0.072	0.12	0.087	0	0.1	0.084	0.083	0.171	0	0	0.187	0.089	0.191	0.126	0.153	0.162	0.128	0.089	0.115	0.088	0.08	0	0.139	0
Thiethylperazine	0	0	0	0	0	0	0	0	0	0	0	0	0	0	0	0	0	0	0	0	0	0	0	0	0	0	0	0	0	0	0	0	0	0	0	0	0	0	0	0	0	0	0	0	0	0	0	0	0
Thioridazine	0	0.098	0.122	0.244	0.235	0.034	0.101	0.076	0.127	0	0	0.11	0.147	0	0	0	0.074	0.058	0.159	0	0.355	0.164	0.139	0.13	0	0.106	0.109	0.101	0	0.105	0.074	0.118	0.218	0	0	0.1	0.125	0.159	0.166	0.085	0.13	0.114	0.136	0.104	0.114	0.129	0	0.092	0
Thiothixene	0	0.139	0.12	0.277	0.279	0.082	0.124	0.106	0.135	0	0	0.132	0.163	0	0	0	0.095	0.111	0.151	0	0.413	0.176	0.204	0.127	0	0.112	0.106	0.122	0	0.099	0.075	0.14	0.23	0	0	0.086	0.137	0.213	0.2	0.104	0.134	0.119	0.139	0.109	0.127	0.146	0	0.077	0
Tocainide	0	0	0	0	0	0	0	0	0	0	0	0	0	0	0	0	0	0	0	0	0	0	0	0	0	0	0	0	0	0	0	0	0	0	0	0	0	0	0	0	0	0	0	0	0	0	0	0	0
Toremifene	0	0.127	0.127	0.162	0.182	0.057	0.116	0.095	0.1	0	0	0.069	0.134	0	0	0	0.077	0.088	0.096	0	0.079	0.112	0.12	0.052	0	0.087	0.093	0.089	0	0.114	0.091	0.097	0.147	0	0	0.059	0.111	0.136	0.142	0.115	0.111	0.083	0.086	0.013	0.113	0.136	0	0.101	0
Trichlormethiazide	0	0	0	0	0	0	0	0	0	0	0	0	0	0	0	0	0	0	0	0	0	0	0	0	0	0	0	0	0	0	0	0	0	0	0	0	0	0	0	0	0	0	0	0	0	0	0	0	0
Trifluoperazine	0	0.142	0.154	0.211	0.216	0.055	0.083	0.098	0.124	0	0	0.149	0.134	0	0	0	0.051	0.082	0.13	0	0.6	0.155	0.168	0.11	0	0.125	0.102	0.122	0	0.121	0.083	0.138	0.196	0	0	0.063	0.143	0.159	0.187	0.092	0.127	0.102	0.129	0.068	0.122	0.131	0	0.056	0
Triflupromazine	0	0	0	0	0	0	0	0	0	0	0	0	0	0	0	0	0	0	0	0	0	0	0	0	0	0	0	0	0	0	0	0	0	0	0	0	0	0	0	0	0	0	0	0	0	0	0	0	0
Trimeprazine	0	0	0	0	0	0	0	0	0	0	0	0	0	0	0	0	0	0	0	0	0	0	0	0	0	0	0	0	0	0	0	0	0	0	0	0	0	0	0	0	0	0	0	0	0	0	0	0	0
Trimethoprim	0	0.08	0.072	0.064	0.083	0.089	0.029	0.034	0.071	0	0	0.043	0.107	0	0	0	0.054	0.121	0.171	0	0.061	0.28	0.193	0.185	0	0.037	0.094	0.025	0	0.049	0.054	0.08	0.058	0	0	0.051	0.071	0.087	0.098	0.025	0.047	0.031	0.048	0.018	0.058	0.076	0	0.12	0
Trimipramine	0	0	0	0	0	0	0	0	0	0	0	0	0	0	0	0	0	0	0	0	0	0	0	0	0	0	0	0	0	0	0	0	0	0	0	0	0	0	0	0	0	0	0	0	0	0	0	0	0
Triprolidine	0	0	0	0	0	0	0	0	0	0	0	0	0	0	0	0	0	0	0	0	0	0	0	0	0	0	0	0	0	0	0	0	0	0	0	0	0	0	0	0	0	0	0	0	0	0	0	0	0
Troleandomycin	0	0	0	0	0	0	0	0	0	0	0	0	0	0	0	0	0	0	0	0	0	0	0	0	0	0	0	0	0	0	0	0	0	0	0	0	0	0	0	0	0	0	0	0	0	0	0	0	0
Vardenafil	0	0.162	0.135	0.133	0.132	0.072	0.114	0.174	0.174	0	0	0.15	0.22	0	0	0	0.109	0.106	0.103	0	0.095	0.053	0.077	0.073	0	0.178	0.171	0.176	0	0.178	0.088	0.175	0.125	0	0	0.082	0.21	0.105	0.119	0.167	0.201	0.091	0.169	0.056	0.202	0.164	0	0.158	0
Verapamil	0	0.224	0.164	0.233	0.24	0.087	0.176	0.148	0.168	0	0	0.166	0.18	0	0	0	0.104	0.116	0.127	0	0.14	0.07	0.138	0.114	0	0.145	0.129	0.16	0	0.158	0.113	0.209	0.223	0	0	0.103	0.255	0.163	0.248	0.179	0.196	0.14	0.193	0.058	0.199	0.198	0	0.138	0
Voriconazole	0	0.125	0.235	0.142	0.133	0.036	0.065	0.16	0.232	0	0	0.208	0.232	0	0	0	0.052	0.073	0.116	0	0.124	0.078	0.083	0.093	0	0.301	0.186	0.287	0	0.242	0.049	0.289	0.152	0	0	0.082	0.253	0.093	0.144	0.118	0.213	0.054	0.17	0.041	0.213	0.209	0	0.097	0
Vorinostat	0	0	0	0	0	0	0	0	0	0	0	0	0	0	0	0	0	0	0	0	0	0	0	0	0	0	0	0	0	0	0	0	0	0	0	0	0	0	0	0	0	0	0	0	0	0	0	0	0
Zafirlukast	0	0.147	0.137	0.128	0.154	0.138	0.158	0.13	0.145	0	0	0.13	0.173	0	0	0	0.101	0.138	0.128	0	0.091	0.157	0.149	0.146	0	0.072	0.144	0.082	0	0.105	0.169	0.122	0.131	0	0	0.111	0.115	0.108	0.162	0.179	0.139	0.137	0.099	0.028	0.077	0.12	0	0.122	0
Zileuton	0	0	0	0	0	0	0	0	0	0	0	0	0	0	0	0	0	0	0	0	0	0	0	0	0	0	0	0	0	0	0	0	0	0	0	0	0	0	0	0	0	0	0	0	0	0	0	0	0
Ziprasidone	0	0.143	0.163	0.162	0.158	0.039	0.103	0.175	0.199	0	0	0.202	0.195	0	0	0	0.069	0.077	0.077	0	0.162	0.076	0.095	0.08	0	0.272	0.156	0.26	0	0.195	0.073	0.258	0.155	0	0	0.067	0.24	0.085	0.141	0.127	0.187	0.052	0.205	0.046	0.266	0.184	0	0.048	0
Zuclopenthixol	0	0	0	0	0	0	0	0	0	0	0	0	0	0	0	0	0	0	0	0	0	0	0	0	0	0	0	0	0	0	0	0	0	0	0	0	0	0	0	0	0	0	0	0	0	0	0	0	0
[truncated: 113 more columns]

## Sheet: M2-Target
Target profile fingerprint (TPF) similarity (matrix M2d). We collected the targets for each drug using DrugBank. We integrated the datasets with information about targets, enzymes, transporters and carriers. The same target protein but from different organisms was considered as a unique case. As we explained previously, we represented targets in each position of a fingerprint and then we calculat…
Note: values in the M2 diagonal are set 0 for the posterior calculation steps.
GENERIC_NAME	Acetophenazine	Amiloride	Amiodarone	Amitriptyline	Amoxapine	Amprenavir	Apomorphine	Aprepitant	Arsenic_trioxide	Artemether	Astemizole	Atazanavir	Azithromycin	Bendroflumethiazide	Benzthiazide	Bepridil	Bretylium	Bumetanide	Chloroquine	Chlorothiazide	Chlorpromazine	Chlorpropamide	Chlorthalidone	Cimetidine	Cisapride	Citalopram	Clarithromycin	Clomipramine	Cyclothiazide	Dasatinib	Degarelix	Delavirdine	Desipramine	Deslanoside	Digitoxin	Digoxin	Diltiazem	Diphenhydramine	Disopyramide	Dofetilide	Dolasetron	Domperidone	Doxepin	Droperidol	Duloxetine	Efavirenz	Encainide	Erythromycin	Escitalopram
Acetophenazine	0	0	0	0	0.2	0	0.133	0	0	0	0	0	0	0	0	0	0	0	0	0	0.133	0	0	0	0	0	0	0	0	0	0	0	0	0	0	0	0	0	0	0	0	0.2	0.045	0.333	0	0	0	0	0
Amiloride	0	0	0	0	0	0	0	0	0	0	0	0	0	0	0	0	0	0	0	0	0.038	0	0	0.091	0	0	0	0	0	0	0	0	0.091	0	0	0	0	0.118	0.1	0	0	0	0	0	0	0	0	0	0
Amiodarone	0	0	0	0	0	0	0	0.091	0.067	0	0.2	0	0	0	0	0.154	0	0	0.071	0	0	0	0	0.034	0.118	0	0.125	0	0	0.053	0	0.091	0.034	0	0	0	0.071	0	0	0.111	0	0.111	0	0	0	0	0	0.062	0
Amitriptyline	0	0	0	0	0.194	0.143	0.067	0.114	0	0.03	0.083	0	0.054	0	0	0	0	0	0.105	0	0.231	0.079	0	0.163	0.211	0.353	0	0.081	0	0	0	0.114	0.295	0	0.027	0.043	0.2	0.053	0.194	0.028	0	0.028	0.35	0.029	0.118	0.118	0	0.1	0.147
Amoxapine	0.2	0	0	0.194	0	0	0.136	0	0	0	0	0	0	0	0	0	0	0	0.056	0	0.19	0	0	0.03	0.045	0.278	0	0.133	0	0	0	0	0.172	0	0	0	0.056	0	0.111	0	0	0.077	0.292	0.2	0.25	0	0	0	0.333
Amprenavir	0	0	0	0.143	0	0	0	0.3	0	0.143	0.083	0.286	0	0	0	0	0	0	0.143	0	0	0.154	0	0.148	0.333	0.111	0	0	0	0	0	0.3	0.033	0	0	0	0.333	0.077	0	0	0	0.1	0	0	0	0.333	0	0.125	0
Apomorphine	0.133	0	0	0.067	0.136	0	0	0	0	0	0	0	0	0	0	0	0	0	0	0	0.154	0	0	0	0.037	0	0	0.158	0	0	0	0	0.026	0	0	0	0	0	0	0	0	0.118	0.286	0.062	0	0	0	0	0
Aprepitant	0	0	0.091	0.114	0	0.3	0	0	0	0	0.2	0	0	0	0	0	0	0	0.071	0	0.05	0.167	0	0.2	0.357	0.118	0.125	0	0	0	0	0.5	0	0	0	0	0.364	0	0	0	0	0.111	0	0	0.1	0.375	0	0.214	0
Arsenic_trioxide	0	0	0.067	0	0	0	0	0	0	0	0	0	0	0	0	0	0	0	0.056	0	0	0	0	0	0	0	0	0	0	0.091	0	0	0	0	0	0	0	0	0	0	0	0	0	0	0	0	0	0	0
Artemether	0	0	0	0.03	0	0.143	0	0	0	0	0	0	0	0	0	0	0	0	0	0	0	0	0	0	0.077	0.077	0	0	0	0	0	0	0.042	0	0	0	0	0.143	0	0	0	0.25	0	0	0	0.2	0	0	0
Astemizole	0	0	0.2	0.083	0	0.083	0	0.2	0	0	0	0	0.091	0	0	0	0	0	0.154	0	0.105	0.077	0	0.111	0.187	0.118	0.125	0	0	0	0	0.2	0.034	0	0	0.05	0.25	0.083	0	0.111	0	0.111	0.038	0	0	0	0	0.214	0.091
Atazanavir	0	0	0	0	0	0.286	0	0	0	0	0	0	0	0	0	0	0	0	0	0	0	0	0	0	0	0	0	0	0	0	0	0	0	0	0	0	0	0	0	0	0	0	0	0	0	0	0	0.083	0
Azithromycin	0	0	0	0.054	0	0	0	0	0	0	0.091	0	0	0	0	0	0	0	0.071	0	0.05	0.077	0	0.034	0.056	0.118	0	0	0	0	0	0	0.034	0	0	0.105	0.154	0	0.067	0.111	0	0	0	0	0	0	0	0.417	0
Bendroflumethiazide	0	0	0	0	0	0	0	0	0	0	0	0	0	0	0.5	0	0	0	0	0.571	0	0	0	0	0	0	0	0	0.375	0	0	0	0	0	0	0	0	0	0	0	0	0	0	0	0	0	0	0	0
Benzthiazide	0	0	0	0	0	0	0	0	0	0	0	0	0	0.5	0	0	0	0	0	0.571	0	0	0	0	0	0	0	0	0.375	0	0	0	0	0	0	0	0	0	0	0	0	0	0	0	0	0	0	0	0
Bepridil	0	0	0.154	0	0	0	0	0	0	0	0	0	0	0	0	0	0.111	0	0	0	0	0	0	0	0	0	0	0	0	0	0	0	0	0.111	0.077	0.043	0	0	0	0	0	0	0	0	0	0	0	0	0
Bretylium	0	0	0	0	0	0	0	0	0	0	0	0	0	0	0	0.111	0	0	0	0	0	0	0	0	0	0	0	0	0	0	0	0	0	1	0.2	0.067	0	0	0	0	0	0	0	0	0	0	0	0	0
Bumetanide	0	0	0	0	0	0	0	0	0	0	0	0	0	0	0	0	0	0	0	0.062	0	0.053	0.083	0.125	0	0	0.071	0	0.062	0	0	0	0	0	0.062	0.08	0	0	0	0	0	0	0	0	0	0	0	0.095	0
Chloroquine	0	0	0.071	0.105	0.056	0.143	0	0.071	0.056	0	0.154	0	0.071	0	0	0	0	0	0	0	0.091	0.062	0	0.138	0.158	0.1	0	0	0	0.045	0	0.154	0	0	0	0.043	0.286	0	0	0	0	0	0	0	0.077	0	0	0.111	0
Chlorothiazide	0	0	0	0	0	0	0	0	0	0	0	0	0	0.571	0.571	0	0	0.062	0	0	0	0.083	0	0.036	0	0	0	0	0.667	0	0	0	0	0	0	0	0	0	0	0	0	0	0	0	0	0	0	0	0
Chlorpromazine	0.133	0.038	0	0.231	0.19	0	0.154	0.05	0	0	0.105	0	0.05	0	0	0	0	0	0.091	0	0	0.045	0	0.182	0.12	0.273	0	0.048	0	0	0	0.05	0.147	0	0.053	0.071	0.091	0.1	0.042	0	0	0.056	0.2	0.133	0.111	0.053	0	0.083	0.105
Chlorpropamide	0	0	0	0.079	0	0.154	0	0.167	0	0	0.077	0	0.077	0	0	0	0	0.053	0.062	0.083	0.045	0	0	0.143	0.105	0.105	0	0	0.083	0	0	0.077	0	0	0	0.045	0.214	0.071	0	0	0	0	0	0	0	0.182	0	0.056	0
Chlorthalidone	0	0	0	0	0	0	0	0	0	0	0	0	0	0	0	0	0	0.083	0	0	0	0	0	0	0	0	0	0	0	0	0	0	0	0	0	0	0	0	0	0	0	0	0	0	0	0	0	0	0
Cimetidine	0	0.091	0.034	0.163	0.03	0.148	0	0.2	0	0	0.111	0	0.034	0	0	0	0	0.125	0.138	0.036	0.182	0.143	0	0	0.233	0.156	0.08	0	0.036	0.027	0	0.2	0.143	0	0	0.083	0.269	0.107	0.062	0	0	0.037	0.023	0	0.074	0.115	0	0.167	0
Cisapride	0	0	0.118	0.211	0.045	0.333	0.037	0.357	0	0.077	0.187	0	0.056	0	0	0	0	0	0.158	0	0.12	0.105	0	0.233	0	0.182	0.067	0.053	0	0	0	0.357	0.088	0	0	0	0.375	0.053	0	0.062	0.077	0.133	0.03	0	0.125	0.286	0	0.143	0
Citalopram	0	0	0	0.353	0.278	0.111	0	0.118	0	0.077	0.118	0	0.118	0	0	0	0	0	0.1	0	0.273	0.105	0	0.156	0.182	0	0	0.111	0	0	0	0.118	0.233	0	0	0.077	0.222	0.111	0.095	0.062	0	0.062	0.172	0.071	0.385	0.2	0	0.143	0.462
Clarithromycin	0	0	0.125	0	0	0	0	0.125	0	0	0.125	0	0	0	0	0	0	0.071	0	0	0	0	0	0.08	0.067	0	0	0	0	0	0	0.125	0	0	0	0	0.091	0	0	0	0	0.167	0	0	0	0	0	0.167	0
Clomipramine	0	0	0	0.081	0.133	0	0.158	0	0	0	0	0	0	0	0	0	0	0	0	0	0.048	0	0	0	0.053	0.111	0	0	0	0	0	0	0.148	0	0	0	0	0	0	0	0	0	0.217	0	0.2	0	0	0	0.182
Cyclothiazide	0	0	0	0	0	0	0	0	0	0	0	0	0	0.375	0.375	0	0	0.062	0	0.667	0	0.083	0	0.036	0	0	0	0	0	0	0	0	0	0	0	0	0	0	0	0	0	0	0	0	0	0	0	0	0
Dasatinib	0	0	0.053	0	0	0	0	0	0.091	0	0	0	0	0	0	0	0	0	0.045	0	0	0	0	0.027	0	0	0	0	0	0	0	0	0	0	0	0	0	0	0	0	0	0	0	0	0	0	0	0	0
Degarelix	0	0	0	0	0	0	0	0	0	0	0	0	0	0	0	0	0	0	0	0	0	0	0	0	0	0	0	0	0	0	0	0	0	0	0	0	0	0	0	0	0	0	0	0	0	0	0	0	0
Delavirdine	0	0	0.091	0.114	0	0.3	0	0.5	0	0	0.2	0	0	0	0	0	0	0	0.154	0	0.05	0.077	0	0.2	0.357	0.118	0.125	0	0	0	0	0	0	0	0	0	0.364	0	0	0	0	0.111	0	0	0.1	0.375	0	0.214	0
Desipramine	0	0.091	0.034	0.295	0.172	0.033	0.026	0	0	0.042	0.034	0	0.034	0	0	0	0	0	0	0	0.147	0	0	0.143	0.088	0.233	0	0.148	0	0	0	0	0	0	0	0	0	0.24	0.214	0	0	0.037	0.324	0.04	0.074	0.036	0	0	0.2
Deslanoside	0	0	0	0	0	0	0	0	0	0	0	0	0	0	0	0.111	1	0	0	0	0	0	0	0	0	0	0	0	0	0	0	0	0	0	0.2	0.067	0	0	0	0	0	0	0	0	0	0	0	0	0
Digitoxin	0	0	0	0.027	0	0	0	0	0	0	0	0	0	0	0	0.077	0.2	0.062	0	0	0.053	0	0	0	0	0	0	0	0	0	0	0	0	0.2	0	0.25	0	0	0	0	0	0	0	0	0	0	0	0.067	0
Digoxin	0	0	0	0.043	0	0	0	0	0	0	0.05	0	0.105	0	0	0.043	0.067	0.08	0.043	0	0.071	0.045	0	0.083	0	0.077	0	0	0	0	0	0	0	0.067	0.25	0	0.091	0	0.042	0.056	0	0	0	0	0	0	0	0.13	0
Diltiazem	0	0	0.071	0.2	0.056	0.333	0	0.364	0	0	0.25	0	0.154	0	0	0	0	0	0.286	0	0.091	0.214	0	0.269	0.375	0.222	0.091	0	0	0	0	0.364	0	0	0	0.091	0	0	0.056	0.083	0	0.083	0	0	0.077	0.167	0	0.25	0
Diphenhydramine	0	0.118	0	0.053	0	0.077	0	0	0	0.143	0.083	0	0	0	0	0	0	0	0	0	0.1	0.071	0	0.107	0.053	0.111	0	0	0	0	0	0	0.24	0	0	0	0	0	0.133	0	0	0.1	0.037	0	0	0.091	0	0	0.083
Disopyramide	0	0.1	0	0.194	0.111	0	0	0	0	0	0	0	0.067	0	0	0	0	0	0	0	0.042	0	0	0.062	0	0.095	0	0	0	0	0	0	0.214	0	0	0.042	0.056	0.133	0	0.077	0	0	0.148	0	0	0	0.1	0.05	0.067
Dofetilide	0	0	0.111	0.028	0	0	0	0	0	0	0.111	0	0.111	0	0	0	0	0	0	0	0	0	0	0	0.062	0.062	0	0	0	0	0	0	0	0	0	0.056	0.083	0	0.077	0	0	0	0	0	0	0	0	0.071	0
Dolasetron	0	0	0	0	0	0	0	0	0	0	0	0	0	0	0	0	0	0	0	0	0	0	0	0	0.077	0	0	0	0	0	0	0	0	0	0	0	0	0	0	0	0	0	0	0	0	0	0	0	0
Domperidone	0.2	0	0.111	0.028	0.077	0.1	0.118	0.111	0	0.25	0.111	0	0	0	0	0	0	0	0	0	0.056	0	0	0.037	0.133	0.062	0.167	0	0	0	0	0.111	0.037	0	0	0	0.083	0.1	0	0	0	0	0.042	0.2	0	0.125	0	0.071	0
Doxepin	0.045	0	0	0.35	0.292	0	0.286	0	0	0	0.038	0	0	0	0	0	0	0	0	0	0.2	0	0	0.023	0.03	0.172	0	0.217	0	0	0	0	0.324	0	0	0	0	0.037	0.148	0	0	0.042	0	0.095	0.083	0	0	0	0.227
Droperidol	0.333	0	0	0.029	0.2	0	0.062	0	0	0	0	0	0	0	0	0	0	0	0	0	0.133	0	0	0	0	0.071	0	0	0	0	0	0	0.04	0	0	0	0	0	0	0	0	0.2	0.095	0	0	0	0	0	0.143
Duloxetine	0	0	0	0.118	0.25	0	0	0.1	0	0	0	0	0	0	0	0	0	0	0.077	0	0.111	0	0	0.074	0.125	0.385	0	0.2	0	0	0	0.1	0.074	0	0	0	0.077	0	0	0	0	0	0.083	0	0	0.111	0	0.067	0.375
Efavirenz	0	0	0	0.118	0	0.333	0	0.375	0	0.2	0	0	0	0	0	0	0	0	0	0	0.053	0.182	0	0.115	0.286	0.2	0	0	0	0	0	0.375	0.036	0	0	0	0.167	0.091	0	0	0	0.125	0	0	0.111	0	0	0.067	0
Encainide	0	0	0	0	0	0	0	0	0	0	0	0	0	0	0	0	0	0	0	0	0	0	0	0	0	0	0	0	0	0	0	0	0	0	0	0	0	0	0.1	0	0	0	0	0	0	0	0	0	0
Erythromycin	0	0	0.062	0.1	0	0.125	0	0.214	0	0	0.214	0.083	0.417	0	0	0	0	0.095	0.111	0	0.083	0.056	0	0.167	0.143	0.143	0.167	0	0	0	0	0.214	0	0	0.067	0.13	0.25	0	0.05	0.071	0	0.071	0	0	0.067	0.067	0	0	0
Escitalopram	0	0	0	0.147	0.333	0	0	0	0	0	0.091	0	0	0	0	0	0	0	0	0	0.105	0	0	0	0	0.462	0	0.182	0	0	0	0	0.2	0	0	0	0	0.083	0.067	0	0	0	0.227	0.143	0.375	0	0	0	0
Ethacrynic_acid	0	0	0	0.027	0	0	0	0	0	0	0	0	0	0	0	0.077	0.2	0.133	0.077	0.111	0.053	0.083	0.2	0.036	0	0	0	0	0.111	0	0	0	0	0.2	0.25	0.053	0	0	0	0	0	0	0	0	0	0	0	0	0
Ethopropazine	0	0	0	0.057	0.077	0	0	0	0	0	0	0	0	0	0	0	0	0	0	0	0.056	0	0	0	0	0.062	0	0	0	0	0	0	0.077	0	0	0	0	0	0.167	0	0	0	0.087	0	0	0	0	0	0.111
Fexofenadine	0	0	0	0.027	0	0	0	0	0	0	0.1	0	0	0	0	0	0	0.062	0	0	0.053	0	0	0	0	0.059	0	0	0	0	0	0	0.036	0	0.111	0.25	0	0.091	0	0	0	0	0.04	0	0	0	0	0.067	0.1
Flecainide	0	0	0	0	0	0	0	0	0	0	0	0	0	0	0	0	0	0	0	0	0	0	0	0	0	0	0	0	0	0	0	0	0	0	0	0	0	0	0.091	0	0	0	0	0	0	0	0.5	0	0
Fluconazole	0	0	0.077	0.139	0	0.25	0	0.4	0	0	0.273	0	0.167	0	0	0	0	0	0.133	0	0.045	0.231	0	0.231	0.235	0.167	0.1	0	0	0	0	0.273	0	0	0	0.095	0.545	0	0.059	0.091	0	0.091	0	0	0	0.182	0	0.267	0
Fluoxetine	0	0	0	0.206	0.125	0.25	0	0.273	0	0.125	0.077	0	0.077	0	0	0	0	0	0.133	0	0.15	0.231	0	0.185	0.312	0.4	0	0.071	0	0	0	0.167	0.067	0	0	0.045	0.308	0.071	0	0	0	0.091	0.036	0	0.3	0.444	0	0.118	0.077
Flupenthixol	0.333	0	0	0.083	0.333	0	0.167	0	0	0	0	0	0	0	0	0	0	0	0	0	0.235	0	0	0	0.056	0.118	0	0.083	0	0	0	0	0.111	0	0	0	0	0	0.067	0	0	0.111	0.174	0.333	0	0	0	0	0.2
Fluphenazine	0.286	0	0	0.111	0.214	0	0.1	0.083	0	0	0.083	0	0.083	0	0	0.067	0	0	0.143	0	0.375	0.071	0	0.148	0.111	0.25	0	0	0	0	0	0.083	0.033	0	0	0.048	0.143	0	0	0	0	0.1	0.037	0.125	0.2	0.091	0	0.125	0
Fluvoxamine	0	0	0.125	0.286	0.1	0.267	0	0.385	0.048	0.083	0.2	0	0.125	0	0	0	0	0	0.235	0	0.174	0.176	0	0.286	0.389	0.471	0.071	0.056	0	0.04	0	0.286	0.091	0	0	0.08	0.5	0.056	0.048	0.067	0	0.143	0.031	0	0.214	0.308	0	0.278	0.059
Fosamprenavir	0	0	0	0	0	0.143	0	0	0	0	0	0.5	0	0	0	0	0	0	0	0	0	0	0	0	0	0	0	0	0	0	0	0	0	0	0	0	0	0	0	0	0	0	0	0	0	0	0	0	0
Foscarnet	0	0	0	0	0	0	0	0	0	0	0	0	0	0	0	0	0	0.071	0	0.143	0	0.1	0	0.038	0	0	0	0	0.143	0	0	0	0	0	0	0	0	0	0	0	0	0	0	0	0	0	0	0	0
Furosemide	0	0	0	0.024	0	0	0	0	0.053	0	0	0	0	0.067	0.067	0	0	0.222	0	0.154	0.042	0.059	0.1	0.133	0	0	0	0	0.154	0	0	0	0.03	0	0.071	0.042	0	0.062	0	0	0	0	0	0	0	0	0	0	0
Gadobutrol	0	0	0	0	0	0	0	0	0	0	0	0	0	0	0	0	0	0	0	0	0	0	0	0	0	0	0	0	0	0	0	0	0	0	0	0	0	0	0	0	0	0	0	0	0	0	0	0	0
Gadofosveset_trisodium	0	0	0	0.03	0	0	0	0	0	0	0	0	0	0	0	0	0	0	0	0	0.067	0	0	0	0	0	0	0	0	0	0	0	0	0	0.2	0	0	0	0	0	0	0	0	0	0	0	0	0	0
Gatifloxacin	0	0	0	0.027	0	0	0	0	0	0	0	0	0	0	0	0	0	0	0	0	0.053	0	0	0	0	0	0	0	0	0	0	0	0	0	0.111	0	0	0	0	0	0	0	0	0	0	0	0	0	0
Grepafloxacin	0	0.048	0	0.075	0	0.062	0	0.067	0.053	0	0.067	0.091	0.143	0	0	0	0	0.048	0.056	0.071	0.087	0.125	0	0.172	0.045	0.15	0	0	0.071	0	0	0.067	0.062	0	0	0.087	0.118	0.133	0.111	0.077	0	0	0	0	0.071	0.071	0	0.235	0
Halofantrine	0	0	0.125	0	0	0	0	0	0	0	0.125	0	0	0	0	0	0	0	0.091	0	0	0	0	0	0.067	0	0	0	0	0	0	0	0	0	0	0	0	0	0	0.167	0	0	0	0	0	0	0	0	0
Haloperidol	0.133	0	0.105	0.171	0.136	0.158	0.154	0.312	0.042	0	0.167	0	0.05	0	0	0	0	0	0.2	0	0.25	0.15	0	0.219	0.333	0.167	0.059	0.048	0	0.036	0	0.235	0.026	0	0	0.034	0.333	0	0	0	0	0.187	0.059	0.062	0.111	0.176	0	0.182	0
Halothane	0	0	0	0.059	0.033	0.037	0	0	0	0.048	0	0	0.038	0.038	0	0	0	0	0	0	0.059	0	0	0.023	0.062	0.062	0	0	0	0	0	0	0.071	0	0.04	0	0	0.037	0	0	0	0.042	0	0	0	0.04	0	0	0
Hydrochlorothiazide	0	0	0	0	0	0	0	0	0	0	0	0	0	0.556	0.75	0	0	0.053	0	0.625	0	0.067	0	0.032	0	0	0	0	0.444	0	0	0	0	0	0	0	0	0	0	0	0	0	0	0	0	0	0	0	0
Hydroflumethiazide	0	0	0	0	0	0	0	0	0	0	0	0	0	0.4	0.556	0.062	0.125	0.053	0	0.3	0	0	0.125	0	0	0	0	0	0.3	0	0	0	0	0.125	0.083	0.045	0	0	0	0	0	0	0	0	0	0	0	0	0
Ibutilide	0	0	0.067	0	0	0	0	0	0	0	0.067	0	0	0	0	0	0	0	0	0	0	0	0	0	0.045	0	0	0	0	0	0	0	0	0	0	0	0.056	0	0	0.077	0	0	0	0	0	0	0	0	0
Imatinib	0	0.065	0.038	0.149	0.033	0.12	0	0.227	0	0	0.125	0	0.038	0	0	0	0	0	0.111	0	0.125	0.16	0	0.25	0.214	0.133	0.043	0	0	0.129	0	0.174	0.047	0	0	0.029	0.25	0.12	0.069	0	0	0.042	0	0	0.083	0.13	0	0.143	0
Imipramine	0	0.083	0.031	0.5	0.194	0.062	0.024	0.1	0	0.037	0.1	0	0.031	0	0	0	0	0	0.059	0	0.235	0.061	0	0.244	0.176	0.379	0.034	0.133	0	0	0	0.1	0.594	0	0	0.024	0.125	0.172	0.276	0	0	0.069	0.333	0.036	0.143	0.103	0	0.086	0.179
Indapamide	0	0	0	0	0	0	0	0	0	0	0	0	0	0	0	0.1	0	0	0	0	0	0	0	0	0	0	0	0	0	0	0	0	0	0	0	0	0	0	0	0	0	0	0	0	0	0	0	0	0
Indinavir	0	0.042	0.056	0.15	0.045	0.333	0	0.267	0.045	0	0.187	0.154	0.118	0	0	0	0	0.042	0.158	0	0.12	0.167	0	0.233	0.238	0.182	0.067	0	0	0	0	0.187	0.028	0	0.059	0.167	0.467	0.053	0.095	0.062	0	0.062	0	0	0.059	0.125	0	0.333	0
Iohexol	0	0	0	0	0	0	0	0	0	0	0	0	0	0	0	0	0	0	0	0	0	0	0	0	0	0	0	0	0	0	0	0	0	0	0	0	0	0	0	0	0	0	0	0	0	0	0	0	0
Isradipine	0	0	0.167	0.025	0	0	0	0	0	0	0	0	0.077	0	0	0.133	0	0	0	0	0	0	0	0	0	0.05	0	0	0	0	0	0	0	0	0	0.045	0.062	0	0.059	0.091	0	0	0	0	0	0	0	0.056	0
Itraconazole	0	0	0.2	0.054	0	0.083	0	0.091	0.067	0.167	0.091	0	0	0	0	0	0	0	0.071	0	0.05	0	0	0.071	0.118	0.118	0.125	0	0	0.053	0	0.091	0.071	0	0	0	0.071	0.083	0	0	0	0.25	0	0	0	0.1	0	0.062	0
Josamycin	0	0	0	0	0	0	0	0	0	0	0	0	0.167	0	0	0	0	0	0	0	0	0	0	0	0	0	0	0	0	0	0	0	0	0	0	0	0	0	0	0	0	0	0	0	0	0	0	0.091	0
Ketoconazole	0	0	0.118	0.045	0	0.111	0	0.118	0.095	0.077	0.118	0	0.056	0	0	0	0	0.042	0.1	0	0.037	0	0	0.121	0.182	0.04	0.067	0	0	0.08	0	0.118	0.057	0	0.125	0.12	0.1	0.053	0	0	0	0.133	0	0	0	0.059	0	0.143	0
Lapatinib	0	0	0	0	0	0	0	0	0	0	0	0	0	0	0	0	0	0	0	0	0	0	0	0	0	0	0	0	0	0	0	0	0	0	0	0	0	0	0	0	0	0	0	0	0	0	0	0	0
Levofloxacin	0	0.125	0	0	0	0	0	0	0	0	0	0	0	0	0	0	0	0.059	0	0.1	0	0.077	0	0.111	0	0	0	0	0.1	0	0	0	0.071	0	0	0	0	0.083	0.067	0	0	0	0	0	0	0	0	0	0
Lidocaine	0	0	0.048	0.195	0.04	0.211	0	0.222	0	0.062	0.158	0	0.158	0	0	0	0	0	0.19	0	0.107	0.091	0	0.25	0.381	0.208	0.056	0	0	0	0	0.222	0.111	0	0	0.069	0.389	0.15	0.083	0.053	0	0.111	0	0	0.105	0.167	0.062	0.227	0
Loxapine	0.5	0	0	0.028	0.167	0	0.267	0	0	0	0	0	0	0	0	0	0	0	0	0	0.187	0	0	0	0.062	0	0	0.222	0	0	0	0	0.037	0	0	0	0	0	0	0	0	0.143	0.136	0.2	0	0	0	0	0
Lumefantrine	0	0	0	0	0	0	0	0	0	0	0	0	0	0	0	0	0	0	0	0	0	0	0	0	0	0	0	0	0	0	0	0	0	0	0	0	0	0	0	0	0	0	0	0	0	0	0	0	0
Maprotiline	0	0	0	0.273	0.267	0	0	0	0	0	0.071	0	0	0	0	0	0	0	0	0	0.091	0	0	0	0	0.222	0	0.067	0	0	0	0	0.375	0	0	0	0	0.067	0.267	0	0	0	0.429	0.1	0.077	0	0	0	0.364
Mefloquine	0	0	0	0.077	0.056	0	0	0	0	0	0.071	0	0.154	0	0	0	0	0	0.2	0	0.143	0.062	0	0.065	0.048	0.158	0	0	0	0	0	0	0	0	0	0.091	0.2	0	0.056	0.083	0	0	0	0	0.077	0	0	0.111	0
Mesoridazine	0.333	0	0	0.029	0.091	0	0.133	0	0	0	0	0	0	0	0	0	0	0	0	0	0.133	0	0	0	0.071	0	0	0.125	0	0	0	0	0.04	0	0	0	0	0	0	0	0	0.2	0.095	0.333	0	0	0	0	0
Methadone	0	0	0.048	0.256	0.04	0.278	0	0.294	0	0.062	0.158	0	0.1	0	0	0	0	0	0.19	0	0.107	0.143	0	0.25	0.381	0.261	0.056	0	0	0	0	0.294	0.053	0	0	0.069	0.471	0.095	0.04	0.053	0	0.111	0	0	0.105	0.235	0	0.227	0
Methdilazine	0	0	0	0.03	0	0	0	0	0	0	0.167	0	0	0	0	0	0	0	0	0	0.067	0	0	0	0	0.077	0	0	0	0	0	0	0.042	0	0	0	0	0.143	0	0	0	0	0.048	0	0	0	0	0	0.167
Methotrimeprazine	0.1	0	0	0.262	0.2	0	0.4	0	0	0	0.04	0	0	0	0	0	0	0	0	0	0.25	0	0	0.023	0.031	0.138	0	0.08	0	0	0	0	0.257	0	0	0	0	0.038	0.111	0	0	0.091	0.577	0.1	0	0	0	0	0.13
Methyclothiazide	0	0	0	0	0	0	0	0	0	0	0	0	0	0.429	0.429	0	0	0.067	0	0.5	0	0	0.25	0	0	0	0	0	0.5	0	0	0	0	0	0	0	0	0	0	0	0	0	0	0	0	0	0	0	0
Metolazone	0	0	0	0	0	0	0	0	0	0	0	0	0	0.167	0.167	0	0	0	0	0.2	0	0	0	0	0	0	0	0	0	0	0	0	0	0	0	0	0	0	0	0	0	0	0	0	0	0	0	0	0
Metrizamide	0	0	0	0	0	0	0	0	0	0	0	0	0	0	0	0	0	0	0	0	0	0	0	0	0	0	0	0	0	0	0	0	0	0	0	0	0	0	0	0	0	0	0	0	0	0	0	0	0
Mexiletine	0	0	0	0.143	0.062	0.077	0	0.083	0	0.143	0	0	0.083	0	0	0	0	0	0.067	0	0.158	0	0	0.107	0.176	0.333	0	0	0	0	0	0.083	0.069	0	0	0.048	0.143	0.077	0.133	0.1	0	0.1	0	0	0.2	0.2	0.143	0.125	0
Mibefradil	0	0	0.167	0	0	0	0	0.05	0.042	0	0.05	0	0	0	0	0.043	0	0	0.043	0	0	0	0	0.054	0.037	0	0.059	0	0	0.036	0	0.05	0	0	0	0	0.043	0	0	0	0	0.056	0	0	0	0	0	0.04	0
Moricizine	0	0	0	0	0	0	0	0	0	0	0	0	0	0	0	0	0	0	0	0	0	0	0	0	0	0	0	0	0	0	0	0	0	0	0	0	0	0	0.1	0	0	0	0	0	0	0	1	0	0
Moxifloxacin	0	0	0	0	0	0	0	0	0	0	0	0	0	0	0	0	0	0	0	0	0	0	0	0	0	0	0	0	0	0	0	0	0	0	0	0	0	0	0	0	0	0	0	0	0	0	0	0	0
Nefazodone	0	0	0.062	0.158	0.235	0	0.182	0.062	0	0	0.062	0	0	0	0	0	0	0	0	0	0.182	0	0	0.029	0.091	0.2	0.077	0.286	0	0	0	0.062	0.129	0	0	0	0.053	0	0	0	0	0.071	0.333	0.083	0.231	0	0	0.048	0.308
Nelfinavir	0	0.04	0.053	0.205	0.043	0.312	0	0.333	0	0.071	0.176	0.067	0.111	0	0	0	0	0.04	0.15	0	0.16	0.158	0	0.267	0.35	0.286	0.062	0	0	0.037	0	0.25	0.056	0	0.056	0.16	0.437	0.105	0.091	0.059	0	0.125	0	0	0.118	0.267	0	0.316	0
Nicardipine	0	0	0	0.366	0.1	0.2	0	0.115	0	0.043	0.074	0	0.036	0	0	0.103	0	0	0.143	0	0.152	0.107	0	0.175	0.2	0.241	0	0	0	0	0	0.115	0.205	0	0	0.027	0.231	0.034	0.1	0	0	0.038	0.222	0.042	0.037	0.12	0	0.062	0.074
Nilotinib	0	0	0	0.027	0	0.091	0	0	0	0.2	0	0	0	0	0	0	0	0	0	0	0	0	0	0	0.059	0.059	0	0	0	0.187	0	0	0.036	0	0	0	0	0.091	0	0	0	0.125	0	0	0	0.111	0	0	0
Norfloxacin	0	0	0.154	0.024	0	0.067	0	0.154	0.056	0	0.154	0	0.071	0	0	0	0	0.05	0.125	0.077	0	0.062	0	0.138	0.158	0	0.091	0	0.077	0.045	0	0.154	0.065	0	0	0	0.125	0.067	0	0	0	0.083	0	0	0	0	0	0.111	0
Nortriptyline	0	0	0	0.588	0.24	0.12	0.059	0.174	0	0	0.08	0	0	0	0	0	0	0	0.071	0	0.286	0.115	0	0.154	0.214	0.36	0	0.12	0	0	0	0.125	0.364	0	0.04	0	0.154	0.077	0.148	0	0	0	0.448	0.045	0.182	0.13	0	0.067	0.227
Ofloxacin	0	0.053	0	0	0	0.071	0	0	0.059	0	0	0.111	0	0	0	0	0	0.053	0	0.083	0	0.067	0	0.103	0	0	0	0	0.083	0	0	0	0.067	0	0	0	0	0.071	0	0	0	0	0	0	0	0	0	0.056	0
Paroxetine	0	0	0	0.303	0.176	0.133	0.042	0	0	0.1	0	0	0	0	0	0	0	0	0.056	0	0.042	0	0	0.03	0.15	0.211	0	0.214	0	0	0	0.067	0.36	0	0	0	0.056	0.062	0.176	0	0	0.077	0.348	0	0.154	0.071	0	0	0.231
Penicillin_G	0	0.043	0	0	0	0	0	0	0	0	0	0	0	0	0	0	0	0.143	0	0.062	0	0.176	0	0.161	0	0	0	0	0.062	0	0	0	0.059	0	0	0.174	0	0.056	0	0	0	0	0	0	0	0	0	0	0
Pentamidine	0	0	0.083	0.081	0	0.273	0	0.182	0.062	0	0.083	0	0	0	0	0	0	0	0.231	0	0	0.071	0	0.107	0.176	0.053	0	0	0	0.05	0	0.3	0	0	0	0	0.231	0	0	0	0	0	0	0	0	0.091	0	0.059	0
Perflutren	0	0	0	0	0	0	0	0	0	0	0	0	0	0	0	0	0	0	0	0	0	0	0	0	0	0	0	0	0	0	0	0	0	0	0	0	0	0	0	0	0	0	0	0	0	0	0	0	0
Perphenazine	0.333	0	0	0.054	0.143	0.182	0.105	0	0	0.167	0	0	0	0	0	0.071	0	0	0.071	0	0.105	0	0	0.034	0.118	0.056	0	0	0	0	0	0.091	0.071	0	0	0	0.071	0.182	0	0	0	0.25	0.038	0.143	0	0.1	0	0	0
Pimozide	0.143	0	0.2	0.026	0.067	0	0.105	0.091	0	0	0.2	0	0	0	0	0.071	0	0	0	0	0.105	0	0	0.071	0.118	0.056	0.125	0	0	0	0	0.091	0.034	0	0	0	0.071	0	0	0.111	0	0.429	0.038	0.143	0	0	0	0.062	0
Pindolol	0	0	0.111	0.028	0	0	0.118	0	0	0	0	0	0	0	0	0	0	0	0	0	0.056	0	0	0	0	0	0	0	0	0	0	0	0.077	0	0	0	0	0	0	0	0	0	0.042	0	0	0	0	0	0
Pipotiazine	0.333	0.059	0	0.083	0.143	0	0.235	0	0	0	0	0	0	0	0	0	0	0	0	0	0.4	0	0	0.034	0.056	0	0	0.083	0	0	0	0	0.071	0	0.1	0	0	0.083	0.067	0	0	0.111	0.125	0.143	0	0	0	0	0
Polythiazide	0	0	0	0	0	0	0	0	0	0	0	0	0	0.167	0.167	0	0	0	0	0.2	0	0	0	0	0	0	0	0	0	0	0	0	0	0	0	0	0	0	0	0	0	0	0	0	0	0	0	0	0
Probucol	0	0	0	0	0	0	0	0	0	0	0	0	0	0	0	0	0	0	0	0	0	0	0	0	0	0	0	0	0	0	0	0	0	0	0	0	0	0	0	0	0	0	0	0	0	0	0	0	0
Procainamide	0	0.176	0	0	0	0	0	0	0	0	0	0	0	0	0	0	0	0	0	0	0.095	0	0	0.185	0	0	0	0	0	0	0	0	0.185	0	0	0	0	0.25	0.2	0	0	0	0	0	0	0	0.125	0	0
Prochlorperazine	0.25	0	0	0.059	0.182	0	0.059	0	0	0	0	0	0.125	0	0	0	0	0	0.091	0	0.125	0	0	0.038	0.067	0.143	0	0	0	0	0	0	0	0	0	0.059	0.2	0	0.083	0.167	0	0.167	0.043	0.25	0.143	0	0	0.077	0
Promazine	0.111	0	0	0.342	0.167	0.087	0.179	0.143	0	0	0.043	0	0.043	0	0	0	0	0	0	0	0.269	0.083	0	0.077	0.148	0.24	0	0.087	0	0	0	0.091	0.235	0	0	0.031	0.125	0.042	0.167	0.048	0	0.048	0.444	0.111	0.045	0.15	0	0.074	0.143
Promethazine	0.083	0	0	0.257	0.167	0.059	0.083	0	0	0.091	0.062	0	0	0	0	0.053	0	0	0	0	0.182	0	0	0	0.091	0.2	0	0.059	0	0	0	0	0.346	0	0	0	0	0.125	0.167	0	0	0.154	0.391	0.182	0	0.067	0	0	0.214
Propafenone	0	0	0.143	0	0	0	0	0	0	0	0.143	0	0	0	0	0	0	0	0	0	0	0	0	0	0.071	0	0	0	0	0	0	0	0	0	0	0	0	0	0.091	0.2	0	0	0	0	0	0	0.5	0	0
Propericiazine	0.25	0	0	0.029	0.182	0	0.125	0	0	0	0	0	0	0	0	0	0	0	0	0	0.125	0	0	0	0	0	0	0	0	0	0	0	0	0	0	0	0	0	0	0	0	0	0.091	0	0	0	0	0	0
Propiomazine	0.143	0	0	0.237	0.2	0	0.208	0	0	0	0.053	0	0	0	0	0	0	0	0	0	0.261	0	0	0	0.038	0.125	0	0.105	0	0	0	0	0.267	0	0	0	0	0.05	0.143	0	0	0.059	0.522	0.143	0	0	0	0	0.176
Propranolol	0	0.04	0.176	0.175	0.091	0.105	0.074	0.25	0.043	0	0.176	0	0.053	0	0	0	0	0	0.211	0	0.16	0.1	0	0.226	0.227	0.174	0.062	0	0	0.037	0	0.25	0.118	0	0	0.036	0.278	0.05	0.091	0	0	0.059	0.061	0	0.118	0.118	0	0.19	0
Protriptyline	0	0	0	0.121	0.273	0	0	0	0	0	0.111	0	0.111	0	0	0	0	0	0.182	0	0.118	0.091	0	0.077	0.062	0.308	0	0.222	0	0	0	0	0.077	0	0	0.056	0.182	0	0	0	0	0	0.087	0	0.5	0	0	0.071	0.25
Quetiapine	0.074	0	0.031	0.224	0.156	0	0.448	0.031	0	0	0.065	0	0	0	0	0	0	0	0	0	0.2	0	0	0.02	0.081	0.081	0.034	0.062	0	0	0	0.031	0.186	0	0	0	0.029	0.03	0.088	0	0.037	0.107	0.5	0.074	0	0	0	0.027	0.1
Quinethazone	0	0	0	0	0	0	0	0	0	0	0	0	0	0.375	0.375	0	0	0.133	0	0.429	0	0	0.2	0	0	0	0	0	0.25	0	0	0	0	0	0	0	0	0	0	0	0	0	0	0	0	0	0	0	0
Quinidine	0	0.107	0.136	0.083	0.036	0.083	0	0.042	0.074	0.053	0.087	0	0	0	0	0	0	0.069	0.077	0	0.097	0	0	0.265	0.143	0.067	0.048	0	0	0.031	0	0.087	0.194	0	0.043	0.133	0.077	0.182	0.16	0.045	0	0.095	0.026	0	0	0.043	0.053	0.071	0
Quinine	0	0.111	0.091	0.186	0.037	0.19	0	0.263	0.037	0	0.143	0	0.043	0	0	0	0	0.034	0.286	0	0.179	0.13	0	0.448	0.292	0.192	0.05	0	0	0.032	0	0.263	0.135	0	0.045	0.065	0.35	0.136	0.077	0	0	0.048	0	0	0.095	0.15	0	0.208	0
Ranolazine	0	0	0	0.057	0.077	0	0	0	0	0	0	0	0.111	0	0	0	0	0	0.083	0	0.056	0	0	0.037	0.062	0.133	0	0	0	0	0	0	0	0	0	0.056	0.182	0	0.167	0.143	0	0	0	0	0.125	0	0.25	0.071	0
Risperidone	0.125	0	0.048	0.14	0.182	0.045	0.55	0.1	0	0	0.158	0	0	0	0	0	0	0	0.042	0	0.292	0	0	0.053	0.115	0.074	0.056	0.095	0	0	0	0.1	0.081	0	0	0	0.087	0.045	0	0	0	0.176	0.37	0.125	0	0	0	0.08	0.1
Ritonavir	0	0	0.048	0.225	0.04	0.437	0	0.294	0.04	0.062	0.158	0.125	0.048	0	0	0	0	0.037	0.19	0	0.148	0.143	0	0.29	0.381	0.261	0.056	0	0	0.034	0	0.294	0.053	0	0.05	0.107	0.389	0.045	0	0	0	0.111	0	0	0.105	0.235	0	0.286	0
Saquinavir	0	0.045	0.062	0.048	0.05	0.125	0	0.062	0.05	0	0.062	0.182	0	0	0	0	0	0.045	0	0	0.083	0	0	0.061	0.043	0	0.077	0	0	0.042	0	0.062	0.061	0	0.231	0.13	0.053	0.059	0.105	0	0	0.071	0.032	0	0	0	0	0.158	0
Sertindole	0.111	0	0.077	0.079	0.125	0	0.15	0	0	0	0.077	0	0	0	0	0	0	0	0	0	0.211	0	0	0	0.105	0.05	0	0.154	0	0	0	0	0.067	0	0	0	0	0	0	0.091	0	0.091	0.261	0.25	0	0	0	0	0.077
Sotalol	0	0	0.286	0	0	0	0	0	0	0	0.125	0	0	0	0	0	0	0	0	0	0	0	0	0	0.067	0	0	0	0	0	0	0	0.08	0	0	0	0	0	0	0.167	0	0	0	0	0	0	0	0	0
Sparfloxacin	0	0	0	0	0	0	0	0	0.071	0	0	0	0	0	0	0	0	0	0	0	0	0	0	0.036	0	0	0	0	0	0	0	0	0.036	0	0	0	0	0.091	0	0	0	0	0	0	0	0	0	0	0
Sunitinib	0	0	0.059	0	0	0	0	0.059	0.048	0	0.059	0	0	0	0	0	0	0	0	0	0	0	0	0.029	0.042	0	0.071	0	0	0.13	0	0.059	0	0	0	0	0.05	0	0	0	0	0.067	0	0	0	0	0	0.045	0
Tacrolimus	0	0	0.111	0.028	0	0.1	0	0.25	0	0	0.25	0	0	0	0	0	0	0	0.083	0	0	0	0	0.077	0.133	0	0.167	0	0	0	0	0.25	0	0	0	0	0.182	0	0	0	0	0.143	0	0	0	0	0	0.154	0
Telithromycin	0	0	0.125	0.029	0	0.111	0	0.286	0	0	0.286	0	0.125	0	0	0	0	0	0.091	0	0	0	0	0.08	0.143	0	0.2	0	0	0	0	0.286	0	0	0	0	0.2	0	0	0	0	0.167	0	0	0	0	0	0.273	0
Terfenadine	0	0	0.133	0.222	0.05	0.2	0	0.214	0	0	0.545	0	0.133	0	0	0	0	0	0.25	0	0.13	0.118	0	0.207	0.333	0.2	0.077	0	0	0	0	0.214	0.061	0	0	0.083	0.538	0.059	0.105	0.154	0	0.071	0.067	0	0.067	0.067	0	0.222	0.062
Tetrabenazine	0.25	0	0	0	0.083	0	0.059	0	0	0	0	0	0	0	0	0	0	0	0	0	0.059	0	0	0	0	0	0	0	0	0	0	0	0	0	0	0	0	0	0	0	0	0.167	0.043	0.25	0	0	0	0	0
Theophylline	0	0	0.043	0.133	0.037	0.087	0	0.091	0.077	0	0	0	0.043	0	0	0	0	0.034	0.125	0	0.1	0.04	0	0.167	0.148	0.148	0.05	0	0	0.067	0	0.091	0.024	0	0	0.031	0.174	0	0.037	0.048	0	0	0	0	0.095	0.095	0	0.115	0
Thiethylperazine	0.667	0	0	0	0.182	0	0.2	0	0	0	0	0	0	0	0	0	0	0	0	0	0.125	0	0	0	0	0	0	0	0	0	0	0	0	0	0	0	0	0	0	0	0	0.167	0.043	0.25	0	0	0	0	0
Thioridazine	0.182	0	0.062	0.189	0.167	0.2	0.13	0.214	0	0	0.062	0	0	0	0	0	0	0	0.053	0	0.368	0.118	0	0.167	0.333	0.2	0	0.059	0	0	0	0.214	0.094	0	0	0	0.176	0	0	0.071	0	0.071	0.143	0.182	0.067	0.231	0	0.048	0.062
Thiothixene	0.4	0.062	0	0.056	0.154	0	0.176	0	0	0	0	0	0	0	0	0	0	0	0	0	0.333	0	0	0.036	0.059	0	0	0.091	0	0	0	0	0.074	0	0.111	0	0	0.091	0.071	0	0	0.125	0.083	0.167	0	0	0	0	0
Tocainide	0	0	0	0.029	0	0	0	0	0	0	0	0	0	0	0	0	0	0	0	0	0.062	0	0	0	0	0	0	0	0	0	0	0	0	0	0.167	0	0	0	0.091	0	0	0	0	0	0	0	0.5	0	0
Toremifene	0	0	0.111	0.057	0	0	0	0.111	0.077	0	0.111	0	0.111	0	0	0	0	0	0.182	0	0.118	0.091	0	0.077	0.062	0.133	0	0	0	0.059	0	0.111	0	0	0	0.056	0.083	0	0	0	0	0	0	0	0.125	0.125	0	0.154	0
Trichlormethiazide	0	0	0	0	0	0	0	0	0	0	0	0	0	0.5	0.333	0.071	0.167	0.059	0	0.375	0	0	0.167	0	0	0	0	0	0.375	0	0	0	0	0.167	0.1	0.05	0	0	0	0	0	0	0	0	0	0	0	0	0
Trifluoperazine	0.111	0	0	0.025	0.125	0	0.095	0	0	0	0	0	0	0	0	0.133	0	0	0	0	0.095	0	0	0	0	0.05	0	0	0	0	0	0	0.032	0	0	0	0	0	0	0	0	0.091	0.074	0.25	0	0	0	0	0.077
Triflupromazine	0.286	0	0	0.081	0.214	0	0.158	0	0	0	0.083	0	0.083	0	0	0	0	0	0.067	0	0.222	0.071	0	0.033	0	0.111	0	0.077	0	0	0	0	0.069	0	0	0.048	0.067	0	0.133	0	0	0.1	0.167	0.125	0	0	0	0.059	0.083
Trimeprazine	0	0	0	0.03	0	0	0	0	0	0	0.167	0	0	0	0	0	0	0	0	0	0.067	0	0	0	0	0.077	0	0	0	0	0	0	0.042	0	0	0	0	0.143	0	0	0	0	0.048	0	0	0	0	0	0.167
Trimethoprim	0	0	0	0.114	0	0.182	0	0.091	0	0	0.091	0	0.2	0	0	0	0	0	0.154	0	0.05	0.167	0	0.111	0.118	0.118	0	0	0	0	0	0.091	0	0	0	0.105	0.364	0	0.067	0.111	0	0	0	0	0	0.1	0	0.133	0
Trimipramine	0.167	0	0	0.184	0.294	0.056	0.227	0.059	0	0	0.059	0	0	0	0	0	0	0	0	0	0.35	0.053	0	0.029	0.087	0.316	0	0.187	0	0	0	0.059	0.161	0	0	0	0.05	0.056	0	0	0	0.067	0.375	0.167	0.214	0.062	0	0	0.385
Triprolidine	0	0	0	0.061	0.091	0	0	0	0	0	0.143	0	0	0	0	0	0	0	0.1	0	0.133	0	0	0.04	0.071	0.154	0	0	0	0	0	0	0.04	0	0	0	0.1	0.125	0	0	0	0	0.045	0	0.167	0	0	0	0.143
Troleandomycin	0	0	0	0	0	0	0	0	0	0	0	0	0.222	0	0	0	0	0	0	0	0	0	0	0	0.059	0	0	0	0	0	0	0	0.074	0	0	0	0	0.091	0	0	0	0	0	0	0	0	0	0.067	0
Vardenafil	0	0	0	0.028	0	0.1	0	0.111	0	0	0.111	0	0	0	0	0	0	0	0.083	0	0	0	0	0.037	0.062	0	0	0	0	0	0	0.111	0	0	0	0	0.083	0	0	0	0	0	0	0	0	0	0	0.071	0
Verapamil	0	0.043	0.049	0.129	0.022	0.158	0	0.132	0.022	0.027	0.103	0.026	0.024	0	0	0.022	0	0.021	0.07	0	0.083	0.071	0	0.22	0.19	0.111	0.026	0.023	0	0.02	0	0.132	0.109	0	0.024	0.083	0.15	0.1	0.044	0.025	0	0.051	0.018	0	0.05	0.105	0.027	0.143	0.024
Voriconazole	0	0	0.077	0.079	0	0.25	0	0.4	0	0	0.167	0	0	0	0	0	0	0	0.062	0	0	0.231	0	0.231	0.235	0.05	0.1	0	0	0.048	0	0.273	0	0	0	0	0.308	0.071	0	0	0	0.091	0	0	0	0.182	0	0.118	0
Vorinostat	0	0	0	0	0	0	0	0	0	0	0	0	0	0	0	0	0	0	0	0	0	0	0	0	0	0	0	0	0	0	0	0	0	0	0	0	0	0	0	0	0	0	0	0	0	0	0	0	0
Zafirlukast	0	0	0	0.158	0.05	0.2	0	0.214	0	0	0	0	0	0	0	0	0	0	0.111	0	0.13	0.187	0	0.207	0.263	0.2	0	0	0	0.042	0	0.214	0.029	0	0	0	0.25	0.059	0	0	0	0	0	0	0.143	0.231	0	0.048	0
Zileuton	0	0	0	0	0	0	0	0	0	0	0	0	0	0	0	0	0	0	0	0	0	0.1	0	0	0	0	0	0	0	0	0	0	0	0	0	0	0	0.111	0	0	0	0	0	0	0	0	0	0	0
Ziprasidone	0.067	0	0.029	0.286	0.176	0.028	0.406	0.091	0	0	0.091	0	0.029	0	0	0	0	0	0.054	0	0.25	0	0	0.08	0.162	0.162	0.031	0.057	0	0	0	0.091	0.174	0	0	0.023	0.114	0.028	0.111	0.03	0.033	0.097	0.417	0.067	0.061	0.029	0	0.108	0.091
Zuclopenthixol	0.333	0	0	0.083	0.333	0	0.312	0	0	0	0	0	0	0	0	0	0	0	0	0	0.235	0	0	0	0.056	0.056	0	0.083	0	0	0	0	0.071	0	0	0	0	0	0	0	0	0.111	0.174	0.333	0	0	0	0	0.091
[truncated: 113 more columns]

## Sheet: M2-DDIPF
Drug-drug interaction profile fingerprint (DDIPF) similarity (matrix M2e). The concept of drug-drug interaction profile fingerprints was introduced in a previous study [PLoS One 2013;8(3):e58321]. Each drug was represented as a vector that codifies the presence (code 1) or the absence (code 0) of the different drug-drug interactions, i.e., in our case we constructed DDIPFs with drug interaction i…
Note: values in the M2 diagonal are set 0 for the posterior calculation steps.
GENERIC_NAME	Acetophenazine	Amiloride	Amiodarone	Amitriptyline	Amoxapine	Amprenavir	Apomorphine	Aprepitant	Arsenic_trioxide	Artemether	Astemizole	Atazanavir	Azithromycin	Bendroflumethiazide	Benzthiazide	Bepridil	Bretylium	Bumetanide	Chloroquine	Chlorothiazide	Chlorpromazine	Chlorpropamide	Chlorthalidone	Cimetidine	Cisapride	Citalopram	Clarithromycin	Clomipramine	Cyclothiazide	Dasatinib	Degarelix	Delavirdine	Desipramine	Deslanoside	Digitoxin	Digoxin	Diltiazem	Diphenhydramine	Disopyramide	Dofetilide	Dolasetron	Domperidone	Doxepin	Droperidol	Duloxetine	Efavirenz	Encainide	Erythromycin	Escitalopram
Acetophenazine	0	0	0.028	0.107	0.118	0.027	0	0.034	0	0.019	0.022	0.01	0	0	0	0.071	0.04	0	0	0	0.306	0	0	0.02	0.011	0.017	0.019	0.111	0	0	0	0.027	0.095	0	0	0	0.038	0.167	0.03	0	0	0	0.108	0.192	0.026	0.05	0.067	0.028	0.02
Amiloride	0	0	0.012	0.011	0	0	0	0	0	0.009	0	0.009	0	0.065	0	0	0	0.053	0	0.074	0	0	0.062	0.009	0.01	0.014	0.017	0.011	0	0	0	0	0.011	0	0.027	0.024	0.032	0	0	0	0	0	0.011	0	0	0	0	0.017	0.017
Amiodarone	0.028	0.012	0	0.212	0.19	0.214	0.15	0.272	0.169	0.163	0.216	0.214	0.15	0.015	0.017	0.237	0.19	0.014	0.159	0.016	0.244	0.032	0.015	0.176	0.302	0.169	0.288	0.206	0.017	0.19	0.017	0.266	0.228	0	0.06	0.083	0.225	0.092	0.321	0.232	0.155	0.138	0.225	0.156	0.093	0.197	0.017	0.294	0.106
Amitriptyline	0.107	0.011	0.212	0	0.897	0.084	0.129	0.087	0.145	0.096	0.124	0.086	0.068	0	0	0.107	0.053	0	0.092	0	0.3	0.019	0	0.098	0.138	0.187	0.141	0.847	0	0.133	0.015	0.112	0.861	0	0.025	0.024	0.137	0.141	0.186	0.159	0.132	0.118	0.9286	0.2	0.179	0.067	0.015	0.18	0.195
Amoxapine	0.118	0	0.19	0.897	0	0.089	0.143	0.071	0.161	0.07	0.094	0.082	0.075	0	0	0.118	0.029	0	0.07	0	0.294	0.021	0	0.079	0.102	0.202	0.131	0.9091	0	0.147	0.016	0.109	0.868	0	0.014	0.017	0.098	0.121	0.175	0.128	0.148	0.131	0.9104	0.222	0.181	0.073	0.016	0.154	0.213
Amprenavir	0.027	0	0.214	0.084	0.089	0	0.029	0.277	0.043	0.085	0.057	0.465	0.075	0	0	0.041	0.043	0	0.118	0	0.089	0.031	0	0.172	0.102	0.115	0.396	0.105	0	0.068	0	0.452	0.114	0	0.042	0.071	0.202	0.042	0.075	0.073	0.045	0.03	0.094	0.041	0.076	0.275	0.016	0.287	0.078
Apomorphine	0	0	0.15	0.129	0.143	0.029	0	0.018	0.692	0.062	0.024	0.022	0.294	0	0	0.083	0	0	0.13	0	0.154	0.021	0	0.01	0.11	0.096	0.082	0.118	0	0.4	0.091	0.043	0.116	0	0.043	0.014	0.041	0	0.143	0.267	0.667	0.583	0.13	0.5	0	0.027	0	0.092	0.119
Aprepitant	0.034	0	0.272	0.087	0.071	0.277	0.018	0	0.018	0.062	0.167	0.206	0.077	0	0	0.071	0.077	0	0.071	0	0.056	0.038	0	0.175	0.157	0.152	0.241	0.078	0	0.069	0	0.247	0.099	0	0.036	0.082	0.181	0.036	0.126	0.091	0.019	0	0.087	0.017	0.045	0.22	0.022	0.226	0.066
Arsenic_trioxide	0	0	0.169	0.145	0.161	0.043	0.692	0.018	0	0.073	0.049	0.033	0.294	0	0	0.083	0	0	0.13	0	0.176	0.021	0	0.02	0.138	0.118	0.105	0.134	0	0.474	0.091	0.075	0.132	0	0.043	0.014	0.062	0	0.185	0.357	0.818	0.727	0.147	0.687	0.029	0.027	0	0.115	0.146
Artemether	0.019	0.009	0.163	0.096	0.07	0.085	0.062	0.062	0.073	0	0.107	0.128	0.03	0.01	0	0.039	0.096	0	0.039	0	0.093	0.016	0.01	0.09	0.246	0.053	0.12	0.075	0	0.079	0	0.041	0.075	0.01	0.05	0.078	0.073	0.019	0.151	0.133	0.074	0.064	0.097	0.08	0.074	0.053	0.011	0.146	0.041
Astemizole	0.022	0	0.216	0.124	0.094	0.057	0.024	0.167	0.049	0.107	0	0.094	0	0	0	0.175	0.194	0	0.093	0	0.066	0.014	0	0.025	0.287	0.083	0.086	0.09	0	0.043	0	0.12	0.101	0	0.071	0.095	0.143	0.047	0.133	0.204	0.025	0	0.125	0.043	0.037	0.135	0.031	0.103	0.03
Atazanavir	0.01	0.009	0.214	0.086	0.082	0.465	0.022	0.206	0.033	0.128	0.094	0	0.056	0	0	0.031	0.044	0	0.088	0	0.064	0.025	0	0.161	0.18	0.102	0.38	0.104	0	0.098	0	0.394	0.119	0	0.043	0.075	0.204	0.032	0.07	0.078	0.033	0.022	0.094	0.031	0.102	0.207	0.012	0.259	0.062
Azithromycin	0	0	0.15	0.068	0.075	0.075	0.294	0.077	0.294	0.03	0	0.056	0	0	0	0.083	0	0	0.083	0	0.091	0.021	0	0.042	0.123	0.163	0.105	0.056	0	0.167	0.091	0.043	0.055	0	0	0	0.02	0	0.067	0.118	0.25	0.267	0.068	0.227	0	0.027	0	0.115	0.093
Bendroflumethiazide	0	0.065	0.015	0	0	0	0	0	0	0.01	0	0	0	0	0.25	0	0	0.278	0	0.5	0	0.022	0.889	0.01	0	0.019	0.02	0	0.25	0	0	0	0	0	0	0	0.021	0	0	0	0	0	0	0	0	0	0	0.02	0.023
Benzthiazide	0	0	0.017	0	0	0	0	0	0	0	0	0	0	0.25	0	0	0	0.062	0	0.5	0	0	0.222	0	0	0	0.011	0	1	0	0	0	0	0	0	0	0	0	0	0	0	0	0	0	0	0	0	0.01	0
Bepridil	0.071	0	0.237	0.107	0.118	0.041	0.083	0.071	0.083	0.039	0.175	0.031	0.083	0	0	0	0.238	0	0.071	0	0.143	0	0	0.03	0.105	0.034	0.058	0.096	0	0.032	0.067	0.101	0.11	0	0	0.027	0.1	0	0.133	0.024	0.043	0.045	0.108	0.069	0	0.135	0.067	0.099	0.041
Bretylium	0.04	0	0.19	0.053	0.029	0.043	0	0.077	0	0.096	0.194	0.044	0	0	0	0.238	0	0	0.13	0	0.111	0	0	0	0.058	0.056	0.029	0.027	0	0.037	0	0.029	0.027	0	0.043	0.076	0.109	0.091	0.208	0.187	0	0	0.068	0	0.029	0.086	0.091	0.081	0.022
Bumetanide	0	0.053	0.014	0	0	0	0	0	0	0	0	0	0	0.278	0.062	0	0	0	0	0.187	0	0	0.263	0	0	0.017	0.009	0	0.062	0	0	0	0	0	0	0	0.019	0	0	0	0	0	0	0	0	0	0	0.009	0.02
Chloroquine	0	0	0.159	0.092	0.07	0.118	0.13	0.071	0.13	0.039	0.093	0.088	0.083	0	0	0.071	0.13	0	0	0	0.143	0.019	0	0.03	0.067	0.089	0.058	0.081	0	0.103	0.067	0.101	0.08	0	0.077	0.027	0.122	0.273	0.079	0.135	0.091	0.045	0.108	0.107	0.147	0.105	0	0.078	0.109
Chlorothiazide	0	0.074	0.016	0	0	0	0	0	0	0	0	0	0	0.5	0.5	0	0	0.187	0	0	0	0	0.444	0	0	0.02	0.01	0	0.5	0	0	0	0	0	0	0	0.023	0	0	0	0	0	0	0	0	0	0	0.01	0.026
Chlorpromazine	0.306	0	0.244	0.3	0.294	0.089	0.154	0.056	0.176	0.093	0.066	0.064	0.091	0	0	0.143	0.111	0	0.143	0	0	0.024	0	0.104	0.103	0.105	0.117	0.295	0	0.138	0.02	0.1	0.292	0	0	0.009	0.127	0.24	0.259	0.152	0.16	0.163	0.303	0.275	0.123	0.07	0.02	0.151	0.118
Chlorpropamide	0	0	0.032	0.019	0.021	0.031	0.021	0.038	0.021	0.016	0.014	0.025	0.021	0.022	0	0	0	0	0.019	0	0.024	0	0.022	0.041	0.026	0.063	0.031	0.02	0	0.038	0	0.021	0.02	0	0.02	0.032	0.099	0	0.282	0.016	0.022	0	0.019	0.019	0	0.016	0	0.031	0.057
Chlorthalidone	0	0.062	0.015	0	0	0	0	0	0	0.01	0	0	0	0.889	0.222	0	0	0.263	0	0.444	0	0.022	0	0.01	0	0.019	0.02	0	0.222	0	0	0	0	0	0	0	0.021	0	0	0	0	0	0	0	0	0	0	0.019	0.023
Cimetidine	0.02	0.009	0.176	0.098	0.079	0.172	0.01	0.175	0.02	0.09	0.025	0.161	0.042	0.01	0	0.03	0	0	0.03	0	0.104	0.041	0.01	0	0.166	0.107	0.173	0.108	0	0.029	0	0.119	0.115	0	0.01	0.042	0.122	0.074	0.109	0.036	0.021	0.021	0.091	0.029	0.097	0.105	0	0.149	0.059
Cisapride	0.011	0.01	0.302	0.138	0.102	0.102	0.11	0.157	0.138	0.246	0.287	0.18	0.123	0	0	0.105	0.058	0	0.067	0	0.103	0.026	0	0.166	0	0.135	0.192	0.098	0	0.115	0.013	0.128	0.106	0	0.033	0.077	0.121	0.022	0.147	0.189	0.112	0.1	0.131	0.129	0.083	0.092	0	0.197	0.064
Citalopram	0.017	0.014	0.169	0.187	0.202	0.115	0.096	0.152	0.118	0.053	0.083	0.102	0.163	0.019	0	0.034	0.056	0.017	0.089	0.02	0.105	0.063	0.019	0.107	0.135	0	0.12	0.194	0	0.105	0.022	0.081	0.179	0	0.035	0.071	0.089	0.035	0.125	0.123	0.1	0.08	0.202	0.127	0.186	0.074	0	0.136	0.783
Clarithromycin	0.019	0.017	0.288	0.141	0.131	0.396	0.082	0.241	0.105	0.12	0.086	0.38	0.105	0.02	0.011	0.058	0.029	0.009	0.058	0.01	0.117	0.031	0.02	0.173	0.192	0.12	0	0.152	0.011	0.121	0.011	0.422	0.176	0	0.039	0.069	0.252	0.029	0.14	0.131	0.096	0.085	0.15	0.1	0.054	0.222	0.011	0.624	0.092
Clomipramine	0.111	0.011	0.206	0.847	0.9091	0.105	0.118	0.078	0.134	0.075	0.09	0.104	0.056	0	0	0.096	0.027	0	0.081	0	0.295	0.02	0	0.108	0.098	0.194	0.152	0	0	0.139	0.015	0.125	0.899	0	0.026	0.033	0.117	0.147	0.168	0.122	0.138	0.123	0.886	0.191	0.219	0.082	0.015	0.158	0.202
Cyclothiazide	0	0	0.017	0	0	0	0	0	0	0	0	0	0	0.25	1	0	0	0.062	0	0.5	0	0	0.222	0	0	0	0.011	0	0	0	0	0	0	0	0	0	0	0	0	0	0	0	0	0	0	0	0	0.01	0
Dasatinib	0	0	0.19	0.133	0.147	0.068	0.4	0.069	0.474	0.079	0.043	0.098	0.167	0	0	0.032	0.037	0	0.103	0	0.138	0.038	0	0.029	0.115	0.105	0.121	0.139	0	0	0.059	0.114	0.137	0	0.071	0.041	0.075	0	0.25	0.294	0.529	0.471	0.151	0.375	0.025	0.048	0	0.108	0.128
Degarelix	0	0	0.017	0.015	0.016	0	0.091	0	0.091	0	0	0	0.091	0	0	0.067	0	0	0.067	0	0.02	0	0	0	0.013	0.022	0.011	0.015	0	0.059	0	0	0.015	0	0	0	0	0	0.019	0.037	0.111	0.125	0.015	0.062	0	0	0	0.01	0.028
Delavirdine	0.027	0	0.266	0.112	0.109	0.452	0.043	0.247	0.075	0.041	0.12	0.394	0.043	0	0	0.101	0.029	0	0.101	0	0.1	0.021	0	0.119	0.128	0.081	0.422	0.125	0	0.114	0	0	0.155	0	0.042	0.061	0.247	0.042	0.118	0.1	0.061	0.045	0.123	0.069	0.076	0.375	0.016	0.308	0.078
Desipramine	0.095	0.011	0.228	0.861	0.868	0.114	0.116	0.099	0.132	0.075	0.101	0.119	0.055	0	0	0.11	0.027	0	0.08	0	0.292	0.02	0	0.115	0.106	0.179	0.176	0.899	0	0.137	0.015	0.155	0	0	0.026	0.024	0.152	0.129	0.167	0.12	0.136	0.121	0.847	0.171	0.2	0.107	0.015	0.165	0.186
Deslanoside	0	0	0	0	0	0	0	0	0	0.01	0	0	0	0	0	0	0	0	0	0	0	0	0	0	0	0	0	0	0	0	0	0	0	0	0.615	0.133	0	0	0	0.167	0	0	0	0	0	0	0	0	0
Digitoxin	0	0.027	0.06	0.025	0.014	0.042	0.043	0.036	0.043	0.05	0.071	0.043	0	0	0	0	0.043	0	0.077	0	0	0.02	0	0.01	0.033	0.035	0.039	0.026	0	0.071	0	0.042	0.026	0.615	0	0.217	0.06	0	0.031	0.25	0.048	0	0.039	0.036	0	0.053	0	0.038	0.043
Digoxin	0	0.024	0.083	0.024	0.017	0.071	0.014	0.082	0.014	0.078	0.095	0.075	0	0	0	0.027	0.076	0	0.027	0	0.009	0.032	0	0.042	0.077	0.071	0.069	0.033	0	0.041	0	0.061	0.024	0.133	0.217	0	0.064	0	0.066	0.176	0.015	0	0.033	0.013	0.012	0.048	0	0.076	0.043
Diltiazem	0.038	0.032	0.225	0.137	0.098	0.202	0.041	0.181	0.062	0.073	0.143	0.204	0.02	0.021	0	0.1	0.109	0.019	0.122	0.023	0.127	0.099	0.021	0.122	0.121	0.089	0.252	0.117	0	0.075	0	0.247	0.152	0	0.06	0.064	0	0.082	0.208	0.117	0.043	0.021	0.151	0.057	0.067	0.288	0.025	0.259	0.101
Diphenhydramine	0.167	0	0.092	0.141	0.121	0.042	0	0.036	0	0.019	0.047	0.032	0	0	0	0	0.091	0	0.273	0	0.24	0	0	0.074	0.022	0.035	0.029	0.147	0	0	0	0.042	0.129	0	0	0	0.082	0	0.082	0.053	0	0	0.143	0.16	0.156	0.053	0	0.038	0.043
Disopyramide	0.03	0	0.321	0.186	0.175	0.075	0.143	0.126	0.185	0.151	0.133	0.07	0.067	0	0	0.133	0.208	0	0.079	0	0.259	0.282	0	0.109	0.147	0.125	0.14	0.168	0	0.25	0.019	0.118	0.167	0	0.031	0.066	0.208	0.082	0	0.25	0.17	0.151	0.2	0.169	0.027	0.067	0.019	0.173	0.112
Dofetilide	0	0	0.232	0.159	0.128	0.073	0.267	0.091	0.357	0.133	0.204	0.078	0.118	0	0	0.024	0.187	0	0.135	0	0.152	0.016	0	0.036	0.189	0.123	0.131	0.122	0	0.294	0.037	0.1	0.12	0.167	0.25	0.176	0.117	0.053	0.25	0	0.333	0.296	0.16	0.303	0.041	0.059	0	0.15	0.105
Dolasetron	0	0	0.155	0.132	0.148	0.045	0.667	0.019	0.818	0.074	0.025	0.033	0.25	0	0	0.043	0	0	0.091	0	0.16	0.022	0	0.021	0.112	0.1	0.096	0.138	0	0.529	0.111	0.061	0.136	0	0.048	0.015	0.043	0	0.17	0.333	0	0.889	0.134	0.562	0.031	0.029	0	0.094	0.125
Domperidone	0	0	0.138	0.118	0.131	0.03	0.583	0	0.727	0.064	0	0.022	0.267	0	0	0.045	0	0	0.045	0	0.163	0	0	0.021	0.1	0.08	0.085	0.123	0	0.471	0.125	0.045	0.121	0	0	0	0.021	0	0.151	0.296	0.889	0	0.119	0.5	0.032	0	0	0.083	0.1
Doxepin	0.108	0.011	0.225	0.9286	0.9104	0.094	0.13	0.087	0.147	0.097	0.125	0.094	0.068	0	0	0.108	0.068	0	0.108	0	0.303	0.019	0	0.091	0.131	0.202	0.15	0.886	0	0.151	0.015	0.123	0.847	0	0.039	0.033	0.151	0.143	0.2	0.16	0.134	0.119	0	0.203	0.197	0.08	0.015	0.19	0.212
Droperidol	0.192	0	0.156	0.2	0.222	0.041	0.5	0.017	0.687	0.08	0.043	0.031	0.227	0	0	0.069	0	0	0.107	0	0.275	0.019	0	0.029	0.129	0.127	0.1	0.191	0	0.375	0.062	0.069	0.171	0	0.036	0.013	0.057	0.16	0.169	0.303	0.562	0.5	0.203	0	0.053	0.024	0	0.109	0.156
Duloxetine	0.026	0	0.093	0.179	0.181	0.076	0	0.045	0.029	0.074	0.037	0.102	0	0	0	0	0.029	0	0.147	0	0.123	0	0	0.097	0.083	0.186	0.054	0.219	0	0.025	0	0.076	0.2	0	0	0.012	0.067	0.156	0.027	0.041	0.031	0.032	0.197	0.053	0	0.062	0	0.043	0.224
Efavirenz	0.05	0	0.197	0.067	0.073	0.275	0.027	0.22	0.027	0.053	0.135	0.207	0.027	0	0	0.135	0.086	0	0.105	0	0.07	0.016	0	0.105	0.092	0.074	0.222	0.082	0	0.048	0	0.375	0.107	0	0.053	0.048	0.288	0.053	0.067	0.059	0.029	0	0.08	0.024	0.062	0	0.037	0.183	0.068
Encainide	0.067	0	0.017	0.015	0.016	0.016	0	0.022	0	0.011	0.031	0.012	0	0	0	0.067	0.091	0	0	0	0.02	0	0	0	0	0	0.011	0.015	0	0	0	0.016	0.015	0	0	0	0.025	0	0.019	0	0	0	0.015	0	0	0.037	0	0.01	0
Erythromycin	0.028	0.017	0.294	0.18	0.154	0.287	0.092	0.226	0.115	0.146	0.103	0.259	0.115	0.02	0.01	0.099	0.081	0.009	0.078	0.01	0.151	0.031	0.019	0.149	0.197	0.136	0.624	0.158	0.01	0.108	0.01	0.308	0.165	0	0.038	0.076	0.259	0.038	0.173	0.15	0.094	0.083	0.19	0.109	0.043	0.183	0.01	0	0.1
Escitalopram	0.02	0.017	0.106	0.195	0.213	0.078	0.119	0.066	0.146	0.041	0.03	0.062	0.093	0.023	0	0.041	0.022	0.02	0.109	0.026	0.118	0.057	0.023	0.059	0.064	0.783	0.092	0.202	0	0.128	0.028	0.078	0.186	0	0.043	0.043	0.101	0.043	0.112	0.105	0.125	0.1	0.212	0.156	0.224	0.068	0	0.1	0
Ethacrynic_acid	0	0.053	0.014	0	0	0	0	0	0	0	0	0	0	0.278	0.062	0	0	1	0	0.187	0	0	0.263	0	0	0.017	0.009	0	0.062	0	0	0	0	0	0	0	0.019	0	0	0	0	0	0	0	0	0	0	0.009	0.02
Ethopropazine	0.5	0	0.014	0.067	0.074	0.014	0	0.018	0	0.02	0.023	0.011	0	0	0	0.038	0.045	0	0	0	0.22	0	0	0.02	0	0	0.01	0.069	0	0	0	0.014	0.068	0	0	0	0.02	0.087	0.048	0	0	0	0.068	0	0	0.026	0.083	0.019	0
Fexofenadine	0.333	0	0.016	0.074	0.082	0.015	0	0.02	0	0.01	0.028	0.011	0	0	0	0.053	0.067	0	0	0	0.102	0	0	0.011	0	0.02	0.01	0.077	0	0	0	0.015	0.06	0	0	0	0.023	0.286	0.018	0	0	0	0.075	0.235	0.036	0.032	0.2	0.01	0.025
Flecainide	0.059	0	0.254	0.254	0.224	0.079	0.391	0.065	0.524	0.108	0.178	0.082	0.185	0	0	0.2	0.103	0	0.2	0	0.25	0.017	0	0.028	0.202	0.098	0.139	0.194	0	0.31	0.048	0.123	0.225	0	0.03	0.038	0.196	0.062	0.233	0.371	0.429	0.381	0.239	0.423	0.071	0.091	0.048	0.17	0.118
Fluconazole	0.024	0.011	0.32	0.14	0.139	0.351	0.125	0.25	0.141	0.095	0.03	0.283	0.141	0	0	0.062	0.025	0	0.076	0	0.144	0.029	0	0.262	0.154	0.126	0.367	0.144	0	0.145	0.014	0.365	0.172	0	0.025	0.066	0.209	0.038	0.16	0.141	0.129	0.114	0.142	0.132	0.093	0.198	0.014	0.339	0.093
Fluoxetine	0.091	0.009	0.269	0.229	0.213	0.124	0.095	0.169	0.106	0.128	0.078	0.172	0.095	0.02	0.011	0.059	0.04	0.009	0.102	0.021	0.291	0.04	0.02	0.221	0.236	0.448	0.176	0.215	0.011	0.1	0.011	0.158	0.242	0	0.01	0.055	0.137	0.082	0.168	0.121	0.097	0.086	0.231	0.124	0.206	0.101	0	0.181	0.344
Flupenthixol	0.179	0	0.152	0.246	0.274	0.039	0.45	0.016	0.526	0.078	0.02	0.03	0.208	0	0	0.065	0	0	0.1	0	0.34	0.018	0	0.059	0.114	0.123	0.087	0.239	0	0.346	0.056	0.053	0.217	0	0.033	0.013	0.036	0.292	0.203	0.25	0.5	0.444	0.25	0.789	0.05	0.023	0	0.096	0.149
Fluphenazine	0.536	0	0.089	0.129	0.141	0.023	0	0.028	0	0.034	0.053	0.009	0	0	0	0.162	0.114	0	0.049	0	0.54	0	0	0.017	0.009	0.014	0.017	0.134	0	0	0	0.023	0.119	0	0	0.011	0.03	0.139	0.08	0	0	0	0.131	0.128	0.04	0.038	0.036	0.051	0.016
Fluvoxamine	0.107	0.01	0.133	0.177	0.149	0.103	0.011	0.118	0.023	0.083	0.019	0.133	0.047	0.024	0.013	0.022	0.023	0.011	0.045	0.025	0.198	0.009	0.024	0.219	0.129	0.333	0.124	0.153	0.013	0.033	0	0.094	0.161	0	0	0	0.073	0.058	0.074	0.04	0.024	0.024	0.179	0.044	0.214	0.071	0	0.137	0.281
Fosamprenavir	0.029	0	0.237	0.087	0.093	0.844	0.03	0.259	0.046	0.072	0.072	0.5	0.079	0	0	0.059	0.046	0	0.108	0	0.093	0.033	0	0.177	0.114	0.12	0.452	0.109	0	0.072	0	0.532	0.128	0	0.045	0.073	0.244	0.045	0.078	0.077	0.048	0.032	0.097	0.043	0.08	0.312	0.018	0.308	0.081
Foscarnet	0	0	0.161	0.139	0.154	0.042	0.562	0.017	0.786	0.082	0.045	0.032	0.25	0	0	0.074	0	0	0.115	0	0.167	0.02	0	0.02	0.133	0.111	0.102	0.129	0	0.409	0.071	0.071	0.127	0	0.038	0.014	0.059	0	0.175	0.323	0.643	0.571	0.141	0.579	0.056	0.025	0	0.111	0.136
Furosemide	0	0.048	0.069	0	0	0	0	0.067	0	0	0	0	0	0.227	0.05	0	0	0.789	0	0.15	0	0	0.217	0.038	0	0.016	0.027	0	0.05	0.029	0	0.026	0	0	0	0	0.017	0	0.059	0	0	0	0	0	0	0	0	0.009	0.019
Gadobutrol	0	0	0.034	0.029	0.033	0	0.182	0	0.182	0	0	0	0.182	0	0	0.133	0	0	0.133	0	0.041	0	0	0	0.025	0.043	0.011	0.015	0	0.056	0.5	0	0.015	0	0	0	0	0	0.019	0.036	0.1	0.111	0.03	0.125	0	0	0	0.021	0.056
Gadofosveset_trisodium	0	0	0.034	0.029	0.033	0	0.182	0	0.182	0	0	0	0.182	0	0	0.133	0	0	0.133	0	0.041	0	0	0	0.025	0.043	0.011	0.015	0	0.056	0.5	0	0.015	0	0	0	0	0	0.019	0.036	0.1	0.111	0.03	0.125	0	0	0	0.021	0.056
Gatifloxacin	0	0.017	0.136	0.109	0.08	0.08	0.154	0.013	0.216	0.145	0.082	0.073	0.071	0.024	0.029	0	0.047	0.021	0.114	0.027	0.107	0.029	0.024	0.025	0.31	0.039	0.123	0.088	0.029	0.159	0	0.067	0.087	0	0.044	0.033	0.104	0.044	0.145	0.196	0.194	0.167	0.11	0.19	0.036	0.017	0	0.14	0.045
Grepafloxacin	0.018	0.015	0.065	0.048	0.02	0.074	0	0.036	0.04	0.167	0.09	0.126	0.02	0	0	0.037	0.061	0	0.077	0	0.047	0.013	0	0.121	0.375	0.036	0.089	0.029	0	0.018	0	0.062	0.029	0	0.019	0.041	0.08	0.038	0.08	0.079	0.02	0.021	0.049	0.036	0.102	0.03	0	0.105	0.013
Halofantrine	0	0	0.23	0.164	0.147	0.068	0.474	0.033	0.647	0.112	0.14	0.052	0.217	0	0	0.067	0.12	0	0.231	0	0.2	0.019	0	0.029	0.183	0.125	0.121	0.123	0	0.417	0.059	0.099	0.122	0	0.111	0.041	0.118	0.071	0.228	0.467	0.529	0.471	0.183	0.5	0.051	0.048	0	0.153	0.152
Haloperidol	0.092	0	0.213	0.253	0.206	0.104	0.155	0.11	0.175	0.088	0.073	0.085	0.081	0.016	0.018	0.029	0.047	0	0.183	0.017	0.28	0.033	0.016	0.098	0.143	0.133	0.145	0.21	0.018	0.177	0.018	0.125	0.22	0	0.03	0.027	0.143	0.169	0.147	0.203	0.161	0.143	0.242	0.263	0.111	0.078	0	0.16	0.136
Halothane	0	0	0	0	0	0	0	0	0	0	0	0	0	0	0	0	0	0	0	0	0	0.026	0	0.022	0	0	0.011	0	0	0	0	0	0	0	0	0	0	0	0.019	0	0	0	0	0	0	0	0	0.01	0
Hydrochlorothiazide	0	0.062	0.015	0	0	0	0	0	0	0.01	0	0	0	0.889	0.222	0	0	0.263	0	0.444	0	0.022	1	0.01	0	0.019	0.02	0	0.222	0	0	0	0	0	0	0	0.021	0	0	0	0	0	0	0	0	0	0	0.019	0.023
Hydroflumethiazide	0	0.074	0.016	0	0	0	0	0	0	0	0	0	0	0.5	0.5	0	0	0.187	0	1	0	0	0.444	0	0	0.02	0.01	0	0.5	0	0	0	0	0	0	0	0.023	0	0	0	0	0	0	0	0	0	0	0.01	0.026
Ibutilide	0.038	0	0.207	0.159	0.177	0.074	0.643	0.036	0.769	0.095	0.048	0.055	0.278	0	0	0.125	0.095	0	0.125	0	0.196	0.02	0	0.02	0.122	0.115	0.116	0.149	0	0.45	0.083	0.074	0.147	0	0.042	0.029	0.083	0	0.204	0.345	0.75	0.667	0.162	0.556	0.029	0.054	0.083	0.125	0.143
Imatinib	0	0	0.289	0.083	0.068	0.375	0.034	0.362	0.053	0.052	0.11	0.33	0.091	0	0	0	0.053	0	0.085	0	0.077	0.036	0	0.16	0.132	0.173	0.375	0.086	0	0.119	0	0.41	0.106	0	0.051	0.079	0.203	0.051	0.133	0.134	0.055	0.036	0.084	0.048	0.09	0.169	0	0.239	0.09
Imipramine	0.103	0.011	0.229	0.9577	0.859	0.1	0.123	0.094	0.139	0.094	0.12	0.099	0.065	0	0	0.103	0.051	0	0.117	0	0.319	0.019	0	0.119	0.135	0.194	0.154	0.889	0	0.128	0.014	0.128	0.877	0	0.024	0.031	0.144	0.167	0.181	0.153	0.127	0.113	0.89	0.192	0.203	0.077	0.014	0.184	0.202
Indapamide	0	0.049	0.169	0.132	0.145	0.039	0.45	0.016	0.526	0.078	0.02	0.03	0.208	0.444	0.111	0.065	0	0.179	0.1	0.222	0.155	0.037	0.421	0.029	0.114	0.123	0.109	0.122	0.111	0.346	0.056	0.053	0.12	0	0.033	0.013	0.055	0	0.145	0.25	0.5	0.444	0.133	0.417	0.024	0.023	0	0.118	0.149
Indinavir	0.023	0	0.211	0.101	0.089	0.588	0.024	0.253	0.049	0.078	0.093	0.491	0.049	0	0	0.047	0.049	0	0.085	0	0.079	0.028	0	0.226	0.132	0.111	0.424	0.103	0	0.096	0	0.436	0.12	0	0.036	0.081	0.2	0.036	0.095	0.098	0.038	0.025	0.102	0.047	0.065	0.232	0.014	0.278	0.068
Iohexol	0	0	0	0	0	0.016	0	0	0	0.011	0	0.012	0	0	0	0	0	0	0	0	0	0	0	0	0.013	0	0.011	0	0	0	0	0	0	0	0	0.017	0.025	0	0	0	0	0	0	0	0	0	0	0.01	0
Isradipine	0	0.026	0.197	0.137	0.152	0.056	0.529	0.034	0.733	0.081	0.093	0.053	0.238	0.045	0	0.111	0.04	0.034	0.154	0.056	0.164	0.019	0.043	0.02	0.159	0.151	0.124	0.127	0	0.455	0.067	0.101	0.141	0	0.077	0.027	0.146	0	0.214	0.355	0.6	0.533	0.155	0.55	0.026	0.077	0	0.121	0.186
Itraconazole	0.016	0.015	0.228	0.079	0.069	0.405	0.008	0.262	0.017	0.081	0.068	0.43	0.043	0.017	0.009	0.042	0.043	0.008	0.051	0.009	0.06	0.014	0.017	0.207	0.092	0.107	0.471	0.087	0.009	0.086	0	0.36	0.108	0	0.025	0.076	0.192	0.025	0.102	0.062	0.017	0.017	0.086	0.016	0.047	0.162	0.009	0.358	0.058
Josamycin	0.062	0	0.106	0.095	0.066	0.169	0	0.174	0	0.067	0.097	0.091	0.022	0.023	0.027	0.133	0.146	0.02	0.041	0.026	0.09	0.014	0.023	0.087	0.045	0.025	0.238	0.063	0.027	0.019	0	0.169	0.074	0	0	0.032	0.206	0.043	0.099	0.05	0	0	0.096	0	0.017	0.212	0.028	0.375	0.014
Ketoconazole	0.022	0.014	0.2	0.105	0.096	0.366	0.031	0.21	0.039	0.103	0.062	0.451	0.047	0.008	0	0.038	0.023	0	0.054	0	0.082	0.019	0.008	0.206	0.122	0.098	0.44	0.113	0	0.086	0	0.356	0.133	0	0.031	0.064	0.182	0.038	0.074	0.072	0.04	0.032	0.112	0.045	0.066	0.164	0.008	0.363	0.075
Lapatinib	0	0	0.271	0.164	0.182	0.114	0.474	0.107	0.556	0.079	0.043	0.098	0.217	0	0	0.067	0.037	0	0.231	0	0.222	0.019	0	0.06	0.128	0.167	0.156	0.171	0	0.417	0.059	0.13	0.186	0	0.071	0.027	0.14	0.071	0.167	0.294	0.529	0.471	0.183	0.435	0.108	0.158	0	0.153	0.205
Levofloxacin	0	0.015	0.235	0.134	0.108	0.12	0.205	0.074	0.262	0.155	0.104	0.105	0.233	0	0	0.036	0.06	0	0.14	0	0.138	0.039	0	0.065	0.435	0.158	0.162	0.103	0	0.18	0.024	0.084	0.102	0	0.038	0.052	0.093	0.038	0.173	0.232	0.214	0.19	0.135	0.234	0.031	0.015	0	0.19	0.083
Lidocaine	0.024	0	0.133	0.092	0.1	0.086	0.056	0.091	0.086	0.026	0.073	0.078	0	0	0	0.024	0.027	0	0.167	0	0.134	0.25	0	0.115	0.049	0.106	0.1	0.122	0	0.073	0	0.1	0.134	0	0.053	0.036	0.241	0.111	0.25	0.102	0.059	0.029	0.106	0.103	0.109	0.149	0	0.06	0.125
Loxapine	0.179	0	0.152	0.246	0.274	0.039	0.45	0.016	0.526	0.078	0.02	0.03	0.208	0	0	0.065	0	0	0.1	0	0.34	0.018	0	0.059	0.114	0.123	0.087	0.239	0	0.346	0.056	0.053	0.217	0	0.033	0.013	0.036	0.292	0.203	0.25	0.5	0.444	0.25	0.789	0.05	0.023	0	0.096	0.149
Lumefantrine	0.024	0.01	0.193	0.12	0.09	0.09	0.092	0.045	0.107	0.726	0.106	0.13	0.038	0	0	0.048	0.107	0	0.061	0	0.131	0.019	0	0.088	0.246	0.063	0.137	0.105	0	0.112	0	0.056	0.104	0.013	0.062	0.082	0.087	0.037	0.179	0.165	0.11	0.096	0.121	0.114	0.091	0.042	0.014	0.159	0.059
Maprotiline	0.132	0	0.211	0.391	0.391	0.085	0.3	0.058	0.345	0.091	0.071	0.067	0.147	0	0	0.075	0.083	0	0.194	0	0.426	0.031	0	0.083	0.125	0.233	0.119	0.348	0	0.25	0.036	0.099	0.324	0	0.025	0.011	0.133	0.323	0.246	0.25	0.321	0.286	0.397	0.467	0.238	0.078	0.036	0.138	0.28
Mefloquine	0	0	0.29	0.154	0.169	0.153	0.375	0.136	0.435	0.086	0.059	0.128	0.375	0	0	0.088	0.031	0	0.121	0	0.145	0.053	0	0.057	0.186	0.193	0.184	0.145	0	0.393	0.045	0.137	0.143	0	0.061	0.038	0.088	0	0.172	0.256	0.409	0.364	0.171	0.357	0.022	0.043	0	0.18	0.137
Mesoridazine	0.211	0.011	0.194	0.23	0.234	0.065	0.123	0.064	0.139	0.244	0.096	0.076	0.079	0.013	0	0.117	0.065	0	0.036	0	0.5	0.038	0.013	0.111	0.228	0.104	0.138	0.225	0	0.114	0.014	0.056	0.212	0	0.037	0.065	0.078	0.091	0.216	0.114	0.127	0.113	0.232	0.208	0.08	0.043	0.014	0.176	0.092
Methadone	0.016	0	0.289	0.182	0.183	0.089	0.176	0.146	0.2	0.06	0.141	0.118	0.091	0	0	0.103	0.017	0	0.123	0	0.153	0.024	0	0.078	0.152	0.105	0.172	0.187	0	0.245	0.02	0.209	0.211	0	0.033	0.028	0.127	0.069	0.2	0.169	0.184	0.163	0.196	0.204	0.09	0.07	0	0.133	0.118
Methdilazine	0.588	0	0.029	0.081	0.09	0.028	0	0.036	0	0.01	0.023	0.011	0	0	0	0.08	0.045	0	0	0	0.245	0	0	0.031	0.011	0	0.019	0.085	0	0	0	0.028	0.083	0	0	0	0.04	0.087	0.066	0	0	0	0.082	0	0	0.054	0.083	0.029	0
Methotrimeprazine	0.208	0	0.148	0.207	0.224	0.072	0.149	0.048	0.125	0.047	0.056	0.067	0.102	0	0	0.16	0.08	0	0.074	0	0.484	0.013	0	0.048	0.06	0.112	0.105	0.2	0	0.091	0.023	0.106	0.198	0	0.018	0.02	0.064	0.077	0.171	0.077	0.106	0.085	0.209	0.113	0.063	0.061	0.023	0.121	0.129
Methyclothiazide	0	0.074	0.016	0	0	0	0	0	0	0	0	0	0	0.5	0.5	0	0	0.187	0	1	0	0	0.444	0	0	0.02	0.01	0	0.5	0	0	0	0	0	0	0	0.023	0	0	0	0	0	0	0	0	0	0	0.01	0.026
Metolazone	0	0.065	0.015	0	0	0	0	0	0	0.01	0	0	0	0.778	0.25	0	0	0.278	0	0.5	0	0	0.889	0.01	0	0.019	0.02	0	0.25	0	0	0	0	0	0	0	0.021	0	0	0	0	0	0	0	0	0	0	0.02	0.023
Metrizamide	0	0	0.03	0.026	0	0	0	0	0	0.041	0.05	0	0	0	0	0	0.105	0	0.087	0	0.035	0	0	0	0.111	0	0	0	0	0	0	0	0	0	0	0	0.042	0.095	0.033	0.057	0	0	0.027	0	0.03	0	0	0.019	0
Mexiletine	0.071	0	0.123	0.078	0.086	0.027	0.04	0.111	0.04	0.019	0.022	0.021	0	0	0	0.034	0	0	0.034	0	0.067	0.019	0	0.095	0.033	0	0.069	0.081	0	0.103	0	0.056	0.08	0	0	0.014	0.038	0.037	0.115	0.024	0.043	0.045	0.079	0.069	0.083	0.024	0	0.047	0
Mibefradil	0.111	0	0.068	0.043	0.048	0.065	0.067	0.064	0.067	0.021	0.028	0.023	0	0	0	0.176	0.067	0	0.053	0	0.059	0	0	0.033	0.037	0	0.042	0.045	0	0.048	0	0.065	0.044	0	0	0	0.071	0.059	0.055	0.032	0.077	0.083	0.043	0.05	0	0.103	0.2	0.041	0
Moricizine	0	0	0.069	0.014	0.016	0.048	0.071	0.065	0.071	0.032	0.059	0.048	0	0	0	0	0.154	0	0.118	0	0	0.024	0	0	0.037	0.042	0.032	0.015	0	0.105	0	0.032	0.014	0	0.133	0.049	0.073	0	0.056	0.107	0.083	0	0.029	0.053	0	0.069	0	0.031	0.053
Moxifloxacin	0	0.019	0.243	0.128	0.125	0.139	0.29	0.088	0.379	0.12	0.089	0.119	0.333	0	0	0.048	0.026	0	0.128	0	0.13	0.047	0	0.073	0.267	0.19	0.183	0.119	0	0.243	0.034	0.098	0.118	0	0.05	0.06	0.078	0	0.171	0.244	0.31	0.276	0.129	0.324	0.019	0.018	0	0.19	0.102
Nefazodone	0.041	0.012	0.133	0.162	0.162	0.356	0.029	0.165	0.043	0.048	0.045	0.306	0.014	0	0	0.041	0.029	0	0.086	0	0.111	0.01	0	0.079	0.052	0.259	0.396	0.178	0	0.054	0	0.386	0.198	0	0.042	0.034	0.232	0.057	0.056	0.06	0.045	0.03	0.174	0.055	0.197	0.222	0.016	0.266	0.293
Nelfinavir	0.024	0.021	0.217	0.078	0.073	0.63	0.025	0.247	0.038	0.087	0.04	0.422	0.065	0	0	0.036	0.038	0	0.062	0	0.081	0.028	0	0.221	0.094	0.114	0.486	0.097	0	0.06	0	0.389	0.105	0	0.05	0.074	0.22	0.037	0.069	0.065	0.039	0.026	0.087	0.036	0.067	0.241	0.014	0.336	0.081
Nicardipine	0.02	0.017	0.192	0.073	0.079	0.333	0.045	0.159	0.095	0.033	0.063	0.28	0.022	0.024	0	0.042	0.022	0.02	0.111	0.026	0.105	0.014	0.023	0.078	0.085	0.11	0.29	0.099	0	0.083	0	0.5	0.122	0	0.067	0.056	0.21	0.067	0.086	0.127	0.073	0.049	0.085	0.085	0.113	0.17	0	0.17	0.109
Nilotinib	0	0	0.254	0.151	0.167	0.1	0.5	0.07	0.588	0.08	0.043	0.087	0.227	0	0	0.069	0.038	0	0.292	0	0.226	0.019	0	0.05	0.129	0.148	0.146	0.174	0	0.435	0.062	0.116	0.171	0	0.074	0.027	0.098	0.115	0.169	0.303	0.562	0.5	0.169	0.455	0.111	0.103	0	0.143	0.182
Norfloxacin	0.023	0	0.275	0.153	0.167	0.167	0.281	0.136	0.323	0.07	0.016	0.129	0.281	0	0	0.047	0	0	0.184	0	0.197	0.03	0	0.144	0.146	0.206	0.181	0.159	0	0.237	0.033	0.138	0.171	0	0.024	0.011	0.094	0.075	0.122	0.187	0.3	0.267	0.155	0.314	0.08	0.096	0	0.189	0.138
Nortriptyline	0.11	0.011	0.192	0.9706	0.9242	0.085	0.132	0.088	0.149	0.082	0.101	0.087	0.069	0	0	0.11	0.027	0	0.066	0	0.278	0.02	0	0.099	0.123	0.191	0.143	0.871	0	0.137	0.015	0.114	0.886	0	0.026	0.024	0.116	0.113	0.167	0.134	0.136	0.121	0.9	0.206	0.169	0.069	0.015	0.165	0.2
Ofloxacin	0.034	0.026	0.123	0.038	0.027	0.086	0.04	0.071	0.04	0.039	0	0.076	0.182	0	0	0	0	0	0.071	0	0.032	0.019	0	0.083	0.08	0.07	0.058	0.039	0	0.032	0	0.041	0.038	0	0.037	0.014	0.019	0.037	0.015	0.024	0.043	0.045	0.038	0.069	0	0	0	0.057	0
Paroxetine	0.106	0.012	0.149	0.178	0.167	0.112	0.015	0.096	0.03	0.042	0.034	0.101	0.078	0.015	0	0.014	0.03	0.014	0.106	0.016	0.289	0.043	0.015	0.114	0.078	0.507	0.109	0.183	0	0.027	0	0.092	0.204	0	0	0.017	0.114	0.127	0.078	0.049	0.031	0.031	0.179	0.042	0.242	0.062	0	0.1	0.469
Penicillin_G	0	0	0.029	0.026	0	0.028	0	0.036	0	0.04	0.048	0	0	0	0	0	0.095	0	0.08	0	0.034	0	0	0	0.022	0	0	0	0	0	0	0	0	0	0	0.014	0.04	0.087	0.032	0.054	0	0	0.026	0	0.029	0	0	0.019	0
Pentamidine	0	0	0.197	0.169	0.152	0.041	0.529	0.017	0.733	0.092	0.093	0.031	0.238	0	0	0.071	0.083	0	0.2	0	0.208	0.019	0	0.03	0.159	0.13	0.101	0.143	0	0.391	0.067	0.07	0.125	0	0.037	0.027	0.1	0.077	0.214	0.4	0.6	0.533	0.171	0.55	0.054	0.024	0	0.133	0.159
Perflutren	0	0	0.172	0.147	0.164	0.044	0.75	0.019	0.9091	0.074	0.024	0.033	0.312	0	0	0.087	0	0	0.136	0	0.18	0.021	0	0.021	0.125	0.12	0.095	0.136	0	0.5	0.1	0.06	0.134	0	0.045	0.014	0.042	0	0.167	0.321	0.9	0.8	0.149	0.625	0.03	0.028	0	0.104	0.15
Perphenazine	0.484	0	0.085	0.165	0.179	0.022	0	0.027	0	0.034	0.05	0.009	0	0	0	0.15	0.105	0	0.045	0	0.6	0	0	0.043	0.009	0.013	0.016	0.171	0	0	0	0.022	0.155	0	0	0.011	0.029	0.222	0.12	0	0	0	0.167	0.119	0.038	0.036	0.032	0.05	0.015
Pimozide	0.091	0	0.287	0.256	0.218	0.039	0.191	0.139	0.217	0.142	0.351	0.066	0.098	0	0	0.132	0.098	0	0.111	0	0.253	0.012	0	0.081	0.33	0.152	0.149	0.196	0	0.192	0.022	0.116	0.194	0	0.036	0.071	0.118	0.184	0.21	0.286	0.2	0.178	0.244	0.326	0.045	0.108	0	0.156	0.11
Pindolol	0	0.015	0.041	0.11	0.095	0.03	0	0.011	0	0.031	0.027	0.041	0.019	0.02	0	0	0.038	0.055	0.036	0.022	0.022	0	0.02	0.023	0.042	0.011	0.062	0.091	0	0	0	0.072	0.09	0	0.018	0.03	0.038	0.037	0.021	0.045	0	0	0.111	0	0.015	0.061	0	0.094	0.013
Pipotiazine	0.05	0	0.032	0.072	0.081	0.031	0.062	0.041	0.062	0.021	0.056	0.023	0	0	0	0	0.062	0	0.167	0	0.078	0.023	0	0.022	0.024	0.061	0.02	0.076	0	0.095	0	0.031	0.075	0	0.118	0.031	0.045	0.187	0.073	0.065	0.071	0	0.09	0.1	0.071	0.065	0	0.02	0.077
Polythiazide	0	0.074	0.016	0	0	0	0	0	0	0	0	0	0	0.5	0.5	0	0	0.187	0	1	0	0	0.444	0	0	0.02	0.01	0	0.5	0	0	0	0	0	0	0	0.023	0	0	0	0	0	0	0	0	0	0	0.01	0.026
Probucol	0	0	0.172	0.147	0.164	0.044	0.75	0.019	0.9091	0.074	0.024	0.033	0.312	0	0	0.087	0	0	0.136	0	0.18	0.021	0	0.021	0.125	0.12	0.095	0.136	0	0.5	0.1	0.06	0.134	0	0.045	0.014	0.042	0	0.167	0.321	0.9	0.8	0.149	0.625	0.03	0.028	0	0.104	0.15
Procainamide	0.049	0.019	0.265	0.263	0.236	0.099	0.3	0.043	0.345	0.132	0.091	0.098	0.147	0	0	0.132	0.147	0	0.162	0	0.305	0.015	0	0.064	0.161	0.088	0.14	0.224	0	0.286	0.036	0.099	0.221	0	0.051	0.048	0.153	0.139	0.286	0.341	0.321	0.286	0.267	0.294	0.083	0.058	0.036	0.181	0.103
Prochlorperazine	0.517	0	0.074	0.155	0.169	0.023	0	0.028	0	0.034	0.052	0.009	0	0	0	0.158	0.111	0	0	0	0.592	0	0	0.044	0.009	0.014	0.017	0.16	0	0	0	0.023	0.145	0	0	0.011	0.03	0.2	0.123	0	0	0	0.157	0.125	0.019	0.037	0.034	0.05	0.016
Promazine	0.5	0	0.074	0.092	0.101	0.027	0	0.034	0	0.019	0.044	0.01	0	0	0	0.2	0.182	0	0	0	0.306	0	0	0.03	0.011	0	0.019	0.096	0	0	0	0.027	0.095	0	0	0.014	0.038	0.077	0.115	0	0	0	0.093	0	0	0.05	0.067	0.047	0
Promethazine	0.368	0	0.105	0.25	0.273	0.065	0	0.051	0.021	0.032	0.045	0.043	0	0	0	0.13	0.091	0	0.04	0	0.593	0	0	0.068	0.017	0.107	0.048	0.259	0	0.019	0	0.065	0.241	0	0	0.01	0.055	0.19	0.125	0.016	0.022	0.023	0.253	0.104	0.173	0.067	0.027	0.073	0.123
Propafenone	0.039	0.016	0.352	0.262	0.222	0.138	0.225	0.122	0.256	0.102	0.111	0.13	0.225	0.022	0.026	0.128	0.065	0.019	0.152	0.024	0.225	0.07	0.022	0.114	0.204	0.183	0.234	0.212	0.026	0.222	0.026	0.138	0.238	0	0.041	0.032	0.2	0.062	0.23	0.204	0.237	0.211	0.25	0.227	0.069	0.066	0.026	0.252	0.138
Propericiazine	0.32	0	0.013	0.075	0.082	0.013	0	0.016	0	0	0	0	0	0	0	0.031	0	0	0	0	0.367	0	0	0.039	0.01	0	0.009	0.078	0	0	0	0.013	0.077	0	0	0	0.018	0.107	0.06	0	0	0	0.076	0	0	0.023	0	0.009	0
Propiomazine	0.556	0	0.076	0.066	0.072	0.028	0	0.036	0	0.019	0.047	0.01	0	0	0	0.217	0.2	0	0	0	0.265	0	0	0.01	0.011	0	0.019	0.068	0	0	0	0.028	0.068	0	0	0.014	0.039	0	0.082	0	0	0	0.067	0	0	0.053	0.077	0.048	0
Propranolol	0	0	0.055	0.135	0.123	0.035	0	0.02	0	0.071	0.047	0.052	0.015	0	0	0	0.03	0.028	0.043	0	0.029	0.011	0	0.021	0.053	0.01	0.094	0.118	0	0.027	0	0.082	0.117	0	0.014	0.035	0.032	0.029	0.037	0.049	0	0	0.136	0	0.038	0.049	0	0.124	0.011
Protriptyline	0.151	0.014	0.209	0.676	0.726	0.103	0.187	0.071	0.213	0.078	0.083	0.092	0.096	0	0	0.109	0.036	0	0.089	0	0.319	0.024	0	0.089	0.115	0.227	0.157	0.682	0	0.189	0.022	0.115	0.647	0	0.035	0.019	0.117	0.135	0.179	0.159	0.196	0.174	0.687	0.292	0.228	0.09	0.022	0.154	0.242
Quetiapine	0.135	0	0.25	0.234	0.239	0.048	0.31	0.143	0.407	0.102	0.113	0.047	0.152	0	0	0.05	0.086	0	0.105	0	0.288	0.016	0	0.105	0.163	0.159	0.12	0.211	0	0.333	0.037	0.1	0.192	0	0.053	0.048	0.063	0.212	0.333	0.35	0.333	0.296	0.237	0.593	0.041	0.059	0	0.108	0.145
Quinethazone	0	0	0.017	0	0	0	0	0	0	0	0	0	0	0.25	1	0	0	0.062	0	0.5	0	0	0.222	0	0	0	0.011	0	1	0	0	0	0	0	0	0	0	0	0	0	0	0	0	0	0	0	0	0.01	0
Quinidine	0.017	0	0.381	0.177	0.161	0.23	0.074	0.2	0.094	0.152	0.142	0.312	0.084	0.018	0.009	0.111	0.105	0.017	0.091	0.009	0.185	0.021	0.018	0.19	0.267	0.119	0.301	0.164	0.009	0.109	0.01	0.277	0.179	0	0.026	0.078	0.16	0.083	0.234	0.168	0.075	0.066	0.178	0.09	0.103	0.1	0.01	0.248	0.076
Quinine	0.022	0.018	0.309	0.138	0.122	0.136	0.235	0.152	0.235	0.07	0.068	0.095	0.273	0.083	0.031	0.095	0.077	0.07	0.278	0.061	0.194	0.03	0.081	0.081	0.181	0.167	0.168	0.129	0.031	0.2	0.032	0.108	0.128	0	0.048	0.022	0.109	0.158	0.151	0.208	0.212	0.182	0.153	0.205	0.078	0.115	0	0.187	0.117
Ranolazine	0	0.015	0.478	0.179	0.141	0.117	0.196	0.156	0.222	0.172	0.226	0.153	0.122	0.04	0.022	0.135	0.078	0.017	0.157	0.021	0.177	0.025	0.039	0.099	0.363	0.125	0.255	0.16	0.022	0.196	0.023	0.193	0.183	0	0.075	0.095	0.2	0.075	0.169	0.291	0.205	0.182	0.168	0.2	0.079	0.183	0	0.228	0.111
Risperidone	0.143	0	0.153	0.257	0.265	0.036	0.385	0.045	0.385	0.083	0.075	0.038	0.161	0	0	0.053	0	0	0.111	0	0.298	0.016	0	0.065	0.129	0.109	0.123	0.233	0	0.273	0.04	0.075	0.23	0	0.027	0.024	0.048	0.187	0.164	0.238	0.36	0.32	0.26	0.577	0.065	0.04	0	0.131	0.13
Ritonavir	0.019	0.017	0.198	0.11	0.092	0.439	0.03	0.2	0.051	0.149	0.096	0.383	0.02	0.01	0.011	0.038	0.04	0.009	0.059	0.01	0.084	0.016	0.01	0.255	0.185	0.086	0.438	0.113	0.011	0.058	0	0.339	0.128	0	0.039	0.085	0.209	0.039	0.081	0.101	0.041	0.031	0.111	0.048	0.114	0.188	0.011	0.331	0.075
Saquinavir	0.028	0.012	0.208	0.105	0.102	0.566	0.045	0.212	0.062	0.056	0.098	0.406	0.015	0	0	0.074	0.045	0	0.09	0	0.103	0.021	0	0.157	0.104	0.083	0.448	0.118	0	0.087	0.017	0.451	0.138	0	0.044	0.073	0.21	0.044	0.088	0.104	0.063	0.048	0.106	0.057	0.079	0.269	0.017	0.273	0.093
Sertindole	0	0	0.034	0.029	0	0	0	0	0	0.022	0.062	0	0	0	0	0	0.182	0	0.133	0	0.041	0	0	0	0.025	0	0	0	0	0	0	0	0	0	0	0	0.05	0.154	0.038	0.074	0	0	0.03	0	0.04	0	0	0.021	0
Sotalol	0.034	0.014	0.268	0.213	0.202	0.092	0.187	0.071	0.213	0.14	0.114	0.074	0.118	0.019	0	0.151	0.239	0.052	0.109	0.02	0.203	0.012	0.019	0.031	0.156	0.122	0.157	0.181	0	0.189	0.022	0.103	0.179	0	0.035	0.071	0.117	0.035	0.269	0.259	0.196	0.174	0.228	0.192	0.029	0.123	0.022	0.214	0.108
Sparfloxacin	0.021	0.018	0.197	0.161	0.133	0.08	0.257	0.054	0.294	0.225	0.083	0.125	0.158	0	0	0.091	0.073	0	0.116	0	0.171	0.014	0	0.109	0.412	0.097	0.124	0.126	0	0.22	0.03	0.068	0.125	0	0.045	0.045	0.106	0.045	0.178	0.25	0.273	0.242	0.163	0.256	0.118	0.053	0	0.152	0.095
Sunitinib	0	0	0.273	0.19	0.176	0.087	0.321	0.183	0.37	0.083	0.16	0.089	0.156	0	0	0.079	0.057	0	0.108	0	0.136	0.032	0	0.065	0.205	0.125	0.188	0.152	0	0.433	0.038	0.16	0.165	0	0.054	0.049	0.1	0	0.215	0.325	0.346	0.308	0.192	0.312	0.02	0.128	0	0.151	0.127
Tacrolimus	0.022	0.007	0.255	0.136	0.101	0.088	0.063	0.134	0.08	0.44	0.191	0.162	0.047	0.008	0	0.094	0.08	0.045	0.045	0	0.102	0.025	0.008	0.115	0.333	0.069	0.204	0.099	0	0.102	0.008	0.121	0.111	0.008	0.038	0.076	0.101	0.015	0.172	0.153	0.064	0.056	0.13	0.085	0.057	0.071	0.008	0.209	0.053
Telithromycin	0.02	0.01	0.207	0.104	0.088	0.24	0.048	0.196	0.053	0.148	0.095	0.255	0.059	0.016	0.005	0.047	0.026	0.01	0.041	0.005	0.093	0.027	0.016	0.179	0.181	0.089	0.419	0.096	0.005	0.062	0.005	0.253	0.105	0	0.02	0.06	0.146	0.02	0.101	0.081	0.048	0.043	0.1	0.057	0.034	0.126	0.005	0.367	0.062
Terfenadine	0.012	0.011	0.21	0.114	0.074	0.066	0.013	0.118	0.039	0.238	0.464	0.177	0.013	0	0	0.091	0.096	0	0.05	0	0.054	0.019	0	0.105	0.62	0.065	0.109	0.081	0	0.036	0	0.102	0.089	0	0.065	0.103	0.112	0.025	0.109	0.143	0.026	0.013	0.106	0.037	0.107	0.079	0.014	0.122	0.029
Tetrabenazine	0.017	0	0.146	0.204	0.193	0.05	0.222	0.035	0.222	0.153	0.056	0.041	0.1	0	0	0.035	0.058	0	0.135	0	0.162	0.012	0	0.031	0.181	0.233	0.095	0.172	0	0.196	0.023	0.05	0.17	0	0.036	0.03	0.063	0.056	0.141	0.203	0.205	0.182	0.22	0.224	0.133	0.029	0	0.129	0.231
Theophylline	0.012	0	0.112	0.069	0.065	0.056	0.012	0.137	0.012	0.058	0.12	0.062	0	0.013	0.014	0.036	0.051	0	0.036	0.014	0.043	0.09	0.013	0.067	0.079	0.073	0.065	0.079	0.014	0.06	0	0.109	0.079	0	0.037	0.074	0.099	0.012	0.17	0.065	0.013	0	0.087	0.024	0.056	0.043	0	0.064	0.039
Thiethylperazine	0.556	0	0.076	0.066	0.072	0.028	0	0.036	0	0.019	0.047	0.01	0	0	0	0.217	0.2	0	0	0	0.265	0	0	0.01	0.011	0	0.019	0.068	0	0	0	0.028	0.068	0	0	0.014	0.039	0	0.082	0	0	0	0.067	0	0	0.053	0.077	0.048	0
Thioridazine	0.183	0.009	0.239	0.25	0.243	0.1	0.107	0.085	0.12	0.243	0.096	0.107	0.069	0.011	0	0.102	0.081	0	0.102	0	0.506	0.034	0.011	0.132	0.218	0.133	0.166	0.267	0	0.112	0.012	0.083	0.254	0	0.044	0.084	0.109	0.131	0.216	0.124	0.11	0.098	0.252	0.181	0.128	0.069	0.012	0.195	0.124
Thiothixene	0.082	0	0.175	0.179	0.153	0.063	0.086	0.055	0.098	0.542	0.109	0.123	0.063	0.01	0	0.071	0.11	0	0.061	0	0.198	0.016	0.01	0.126	0.241	0.088	0.115	0.148	0	0.092	0.011	0.041	0.13	0.01	0.04	0.071	0.066	0.084	0.182	0.158	0.088	0.077	0.18	0.152	0.118	0.045	0.011	0.155	0.077
Tocainide	0.062	0	0.034	0.029	0.033	0.033	0	0.044	0	0	0	0.012	0	0	0	0.062	0	0	0	0	0.02	0.026	0	0.011	0.012	0	0.021	0.031	0	0.056	0	0.033	0.03	0	0	0	0.05	0	0.038	0	0	0	0.03	0	0	0.036	0	0.021	0
Toremifene	0.024	0.011	0.231	0.15	0.12	0.092	0.11	0.065	0.125	0.653	0.109	0.158	0.08	0.013	0	0.09	0.141	0	0.076	0	0.144	0.029	0.013	0.104	0.282	0.094	0.155	0.116	0	0.13	0.014	0.065	0.115	0.013	0.064	0.092	0.1	0.025	0.206	0.183	0.113	0.099	0.151	0.132	0.093	0.054	0.014	0.194	0.082
Trichlormethiazide	0	0.067	0.016	0	0	0	0	0	0	0.01	0	0	0	0.5	0.286	0	0	0.158	0	0.571	0	0	0.455	0.011	0	0.019	0.02	0	0.286	0	0	0	0	0	0	0.015	0.022	0	0	0	0	0	0	0	0	0	0	0.02	0.024
Trifluoperazine	0.5	0	0.073	0.153	0.167	0.022	0	0.027	0	0.034	0.051	0.009	0	0	0	0.154	0.108	0	0	0	0.58	0	0	0.044	0.009	0.013	0.016	0.173	0	0	0	0.022	0.143	0	0	0.011	0.029	0.194	0.122	0	0	0	0.169	0.122	0.038	0.036	0.033	0.05	0.015
Triflupromazine	0.5	0	0.074	0.092	0.101	0.027	0	0.034	0	0.019	0.044	0.01	0	0	0	0.2	0.182	0	0	0	0.306	0	0	0.03	0.011	0	0.019	0.096	0	0	0	0.027	0.095	0	0	0.014	0.038	0.077	0.115	0	0	0	0.093	0	0	0.05	0.067	0.047	0
Trimeprazine	0.824	0	0.028	0.135	0.149	0.027	0	0.034	0	0.009	0.021	0.01	0	0	0	0.069	0.038	0	0	0	0.327	0	0	0.04	0.011	0.016	0.019	0.141	0	0	0	0.027	0.123	0	0	0	0.037	0.261	0.062	0	0	0	0.137	0.143	0.026	0.049	0.062	0.028	0.02
Trimethoprim	0	0.019	0.048	0.032	0.011	0.023	0	0.057	0	0.025	0.034	0.018	0	0.057	0	0	0	0.1	0	0.031	0	0.047	0.056	0.054	0.038	0	0.034	0.011	0	0.045	0	0.047	0.011	0	0	0.023	0.015	0	0.038	0.018	0	0	0.011	0	0	0	0	0.016	0
Trimipramine	0.057	0.005	0.187	0.308	0.276	0.079	0.052	0.08	0.052	0.33	0.128	0.134	0.034	0.011	0.006	0.076	0.065	0	0.045	0.006	0.159	0.015	0.011	0.121	0.232	0.161	0.163	0.277	0.006	0.069	0.006	0.1	0.269	0.006	0.022	0.065	0.088	0.052	0.144	0.101	0.047	0.041	0.295	0.081	0.109	0.077	0.006	0.209	0.151
Triprolidine	0.024	0	0.062	0.091	0.075	0.075	0.025	0.052	0.02	0.103	0.022	0.093	0.01	0	0	0	0.01	0	0.019	0	0.093	0	0	0.212	0.099	0.057	0.106	0.074	0	0.029	0	0.079	0.082	0	0	0.008	0.044	0.045	0.055	0.028	0.02	0.02	0.086	0.039	0.062	0.032	0	0.081	0.05
Troleandomycin	0.067	0.024	0.042	0.062	0.054	0.099	0.037	0.088	0.037	0.048	0.065	0.063	0	0	0	0.103	0.037	0	0	0	0.048	0	0	0.05	0.043	0.033	0.181	0.051	0	0.03	0	0.114	0.064	0	0	0	0.096	0	0.045	0.023	0.04	0.042	0.063	0.031	0	0.158	0.059	0.177	0.039
Vardenafil	0	0.016	0.187	0.05	0.032	0.054	0.021	0.155	0.021	0.075	0.302	0.08	0	0	0	0.106	0.067	0	0.061	0	0.012	0.014	0	0.059	0.206	0.051	0.092	0.052	0	0.038	0	0.101	0.062	0	0.064	0.102	0.116	0.02	0.047	0.103	0.022	0	0.051	0.019	0.017	0.143	0	0.064	0.028
Verapamil	0.01	0.029	0.216	0.094	0.067	0.143	0.022	0.185	0.033	0.08	0.173	0.152	0.011	0.058	0.024	0.065	0.044	0.032	0.043	0.036	0.056	0.131	0.057	0.139	0.164	0.084	0.255	0.08	0.024	0.064	0	0.231	0.104	0	0.032	0.083	0.337	0.021	0.214	0.089	0.022	0.011	0.087	0.031	0.029	0.183	0	0.209	0.072
Voriconazole	0.017	0.008	0.189	0.099	0.077	0.177	0.034	0.136	0.039	0.267	0.087	0.23	0.03	0.013	0.004	0.06	0.043	0.017	0.038	0.004	0.094	0.015	0.013	0.172	0.192	0.057	0.316	0.084	0.004	0.055	0.004	0.207	0.096	0.004	0.021	0.062	0.124	0.021	0.105	0.071	0.034	0.035	0.096	0.042	0.054	0.103	0.004	0.298	0.051
Vorinostat	0.024	0.011	0.219	0.131	0.101	0.074	0.11	0.055	0.125	0.687	0.109	0.141	0.066	0.013	0	0.09	0.141	0	0.076	0	0.144	0.019	0.013	0.104	0.293	0.094	0.139	0.098	0	0.115	0.014	0.048	0.097	0.013	0.064	0.092	0.089	0.025	0.206	0.183	0.113	0.099	0.132	0.132	0.093	0.054	0.014	0.177	0.082
Zafirlukast	0.033	0	0.042	0.037	0.013	0.041	0	0.07	0	0.029	0.091	0.02	0.038	0	0	0.033	0.08	0	0	0	0.016	0.038	0	0.04	0.055	0.033	0.028	0.013	0	0	0	0.027	0.012	0	0	0.027	0.018	0	0.03	0.049	0	0	0.012	0	0	0.024	0.062	0.028	0
Zileuton	0	0	0	0	0	0.048	0	0.02	0	0.01	0	0.047	0	0	0	0	0	0	0	0	0	0	0	0.011	0	0.02	0.042	0	0	0	0	0.031	0	0	0	0	0	0	0	0	0	0	0	0	0	0.067	0	0.041	0.025
Ziprasidone	0.053	0.009	0.192	0.168	0.123	0.066	0.091	0.066	0.103	0.624	0.104	0.127	0.055	0.011	0	0.075	0.116	0	0.064	0	0.175	0.017	0.011	0.137	0.269	0.083	0.14	0.119	0	0.097	0.012	0.05	0.127	0.011	0.054	0.082	0.087	0.065	0.2	0.167	0.093	0.081	0.16	0.135	0.09	0.047	0.012	0.183	0.071
Zuclopenthixol	0.07	0.009	0.172	0.168	0.142	0.07	0.073	0.054	0.084	0.6	0.107	0.128	0.04	0.01	0	0.059	0.096	0	0.059	0	0.175	0.016	0.01	0.117	0.255	0.07	0.12	0.138	0	0.079	0	0.041	0.129	0.01	0.05	0.078	0.082	0.082	0.169	0.133	0.074	0.064	0.169	0.137	0.094	0.044	0.011	0.175	0.058
[truncated: 113 more columns]

## Sheet: M2-ATC
ATC-codes fingerprint similarity (matrix M2f). We used the Anatomical Therapeutic Chemical (ATC) Classification System to calculate similarities between drugs. We considered four levels in the ATC codes, involving information in different categories: location (organ or system), therapeutic, pharmacological, and chemical properties. The different groups in each level were represented as vector pos…
Note: values in the M2 diagonal are set 0 for the posterior calculation steps.
GENERIC_NAME	Acetophenazine	Amiloride	Amiodarone	Amitriptyline	Amoxapine	Amprenavir	Apomorphine	Aprepitant	Arsenic_trioxide	Artemether	Astemizole	Atazanavir	Azithromycin	Bendroflumethiazide	Benzthiazide	Bepridil	Bretylium	Bumetanide	Chloroquine	Chlorothiazide	Chlorpromazine	Chlorpropamide	Chlorthalidone	Cimetidine	Cisapride	Citalopram	Clarithromycin	Clomipramine	Cyclothiazide	Dasatinib	Degarelix	Delavirdine	Desipramine	Deslanoside	Digitoxin	Digoxin	Diltiazem	Diphenhydramine	Disopyramide	Dofetilide	Dolasetron	Domperidone	Doxepin	Droperidol	Duloxetine	Efavirenz	Encainide	Erythromycin	Escitalopram
Acetophenazine	0	0	0	0.143	0.143	0	0.143	0	0	0	0	0	0	0	0	0	0	0	0	0	0.6	0	0	0	0	0.143	0	0.143	0	0	0	0	0.143	0	0	0	0	0	0	0	0	0	0.143	0.143	0.143	0	0	0	0.143
Amiloride	0	0	0.143	0	0	0	0	0	0	0	0	0	0	0.333	0.333	0.143	0.143	0.333	0	0.333	0	0	0.333	0	0	0	0	0	0.333	0	0	0	0	0.143	0.143	0.143	0.143	0	0.143	0.143	0	0	0	0	0	0	0.143	0	0
Amiodarone	0	0.143	0	0	0	0	0	0	0	0	0	0	0	0.143	0.143	0.143	1	0.143	0	0.143	0	0	0.143	0	0	0	0	0	0.143	0	0	0	0	0.333	0.333	0.333	0.143	0	0.6	1	0	0	0	0	0	0	0.6	0	0
Amitriptyline	0.143	0	0	0	1	0	0.143	0	0	0	0	0	0	0	0	0	0	0	0	0	0.143	0	0	0	0	0.6	0	1	0	0	0	0	1	0	0	0	0	0	0	0	0	0	1	0.143	0.6	0	0	0	0.6
Amoxapine	0.143	0	0	1	0	0	0.143	0	0	0	0	0	0	0	0	0	0	0	0	0	0.143	0	0	0	0	0.6	0	1	0	0	0	0	1	0	0	0	0	0	0	0	0	0	1	0.143	0.6	0	0	0	0.6
Amprenavir	0	0	0	0	0	0	0	0	0	0	0	1	0.143	0	0	0	0	0	0	0	0	0	0	0	0	0	0.143	0	0	0	0	0.6	0	0	0	0	0	0	0	0	0	0	0	0	0	0.6	0	0.143	0
Apomorphine	0.143	0	0	0.143	0.143	0	0	0	0	0	0	0	0	0	0	0	0	0	0	0	0.143	0	0	0	0	0.143	0	0.143	0	0	0	0	0.143	0	0	0	0	0	0	0	0	0	0.143	0.143	0.143	0	0	0	0.143
Aprepitant	0	0	0	0	0	0	0	0	0	0	0	0	0	0	0	0	0	0	0	0	0	0.143	0	0.143	0.143	0	0	0	0	0	0	0	0	0	0	0	0	0	0	0	0.6	0.143	0	0	0	0	0	0	0
Arsenic_trioxide	0	0	0	0	0	0	0	0	0	0	0	0	0	0	0	0	0	0	0	0	0	0	0	0	0	0	0	0	0	0.6	0.143	0	0	0	0	0	0	0	0	0	0	0	0	0	0	0	0	0	0
Artemether	0	0	0	0	0	0	0	0	0	0	0	0	0	0	0	0	0	0	0.6	0	0	0	0	0	0	0	0	0	0	0	0	0	0	0	0	0	0	0	0	0	0	0	0	0	0	0	0	0	0
Astemizole	0	0	0	0	0	0	0	0	0	0	0	0	0	0	0	0	0	0	0	0	0	0	0	0	0	0	0	0	0	0	0	0	0	0	0	0	0	0.6	0	0	0	0	0	0	0	0	0	0	0
Atazanavir	0	0	0	0	0	1	0	0	0	0	0	0	0.143	0	0	0	0	0	0	0	0	0	0	0	0	0	0.143	0	0	0	0	0.6	0	0	0	0	0	0	0	0	0	0	0	0	0	0.6	0	0.143	0
Azithromycin	0	0	0	0	0	0.143	0	0	0	0	0	0.143	0	0	0	0	0	0	0	0	0	0	0	0	0	0	1	0	0	0	0	0.143	0	0	0	0	0	0	0	0	0	0	0	0	0	0.143	0	1	0
Bendroflumethiazide	0	0.333	0.143	0	0	0	0	0	0	0	0	0	0	0	1	0.143	0.143	0.333	0	1	0	0	0.333	0	0	0	0	0	1	0	0	0	0	0.143	0.143	0.143	0.143	0	0.143	0.143	0	0	0	0	0	0	0.143	0	0
Benzthiazide	0	0.333	0.143	0	0	0	0	0	0	0	0	0	0	1	0	0.143	0.143	0.333	0	1	0	0	0.333	0	0	0	0	0	1	0	0	0	0	0.143	0.143	0.143	0.143	0	0.143	0.143	0	0	0	0	0	0	0.143	0	0
Bepridil	0	0.143	0.143	0	0	0	0	0	0	0	0	0	0	0.143	0.143	0	0.143	0.143	0	0.143	0	0	0.143	0	0	0	0	0	0.143	0	0	0	0	0.143	0.143	0.143	0.333	0	0.143	0.143	0	0	0	0	0	0	0.143	0	0
Bretylium	0	0.143	1	0	0	0	0	0	0	0	0	0	0	0.143	0.143	0.143	0	0.143	0	0.143	0	0	0.143	0	0	0	0	0	0.143	0	0	0	0	0.333	0.333	0.333	0.143	0	0.6	1	0	0	0	0	0	0	0.6	0	0
Bumetanide	0	0.333	0.143	0	0	0	0	0	0	0	0	0	0	0.333	0.333	0.143	0.143	0	0	0.333	0	0	0.6	0	0	0	0	0	0.333	0	0	0	0	0.143	0.143	0.143	0.143	0	0.143	0.143	0	0	0	0	0	0	0.143	0	0
Chloroquine	0	0	0	0	0	0	0	0	0	0.6	0	0	0	0	0	0	0	0	0	0	0	0	0	0	0	0	0	0	0	0	0	0	0	0	0	0	0	0	0	0	0	0	0	0	0	0	0	0	0
Chlorothiazide	0	0.333	0.143	0	0	0	0	0	0	0	0	0	0	1	1	0.143	0.143	0.333	0	0	0	0	0.333	0	0	0	0	0	1	0	0	0	0	0.143	0.143	0.143	0.143	0	0.143	0.143	0	0	0	0	0	0	0.143	0	0
Chlorpromazine	0.6	0	0	0.143	0.143	0	0.143	0	0	0	0	0	0	0	0	0	0	0	0	0	0	0	0	0	0	0.143	0	0.143	0	0	0	0	0.143	0	0	0	0	0	0	0	0	0	0.143	0.143	0.143	0	0	0	0.143
Chlorpropamide	0	0	0	0	0	0	0	0.143	0	0	0	0	0	0	0	0	0	0	0	0	0	0	0	0.143	0.143	0	0	0	0	0	0	0	0	0	0	0	0	0	0	0	0.143	0.143	0	0	0	0	0	0	0
Chlorthalidone	0	0.333	0.143	0	0	0	0	0	0	0	0	0	0	0.333	0.333	0.143	0.143	0.6	0	0.333	0	0	0	0	0	0	0	0	0.333	0	0	0	0	0.143	0.143	0.143	0.143	0	0.143	0.143	0	0	0	0	0	0	0.143	0	0
Cimetidine	0	0	0	0	0	0	0	0.143	0	0	0	0	0	0	0	0	0	0	0	0	0	0.143	0	0	0.143	0	0	0	0	0	0	0	0	0	0	0	0	0	0	0	0.143	0.143	0	0	0	0	0	0	0
Cisapride	0	0	0	0	0	0	0	0.143	0	0	0	0	0	0	0	0	0	0	0	0	0	0.143	0	0.143	0	0	0	0	0	0	0	0	0	0	0	0	0	0	0	0	0.143	1	0	0	0	0	0	0	0
Citalopram	0.143	0	0	0.6	0.6	0	0.143	0	0	0	0	0	0	0	0	0	0	0	0	0	0.143	0	0	0	0	0	0	0.6	0	0	0	0	0.6	0	0	0	0	0	0	0	0	0	0.6	0.143	0.6	0	0	0	1
Clarithromycin	0	0	0	0	0	0.143	0	0	0	0	0	0.143	1	0	0	0	0	0	0	0	0	0	0	0	0	0	0	0	0	0	0	0.143	0	0	0	0	0	0	0	0	0	0	0	0	0	0.143	0	1	0
Clomipramine	0.143	0	0	1	1	0	0.143	0	0	0	0	0	0	0	0	0	0	0	0	0	0.143	0	0	0	0	0.6	0	0	0	0	0	0	1	0	0	0	0	0	0	0	0	0	1	0.143	0.6	0	0	0	0.6
Cyclothiazide	0	0.333	0.143	0	0	0	0	0	0	0	0	0	0	1	1	0.143	0.143	0.333	0	1	0	0	0.333	0	0	0	0	0	0	0	0	0	0	0.143	0.143	0.143	0.143	0	0.143	0.143	0	0	0	0	0	0	0.143	0	0
Dasatinib	0	0	0	0	0	0	0	0	0.6	0	0	0	0	0	0	0	0	0	0	0	0	0	0	0	0	0	0	0	0	0	0.143	0	0	0	0	0	0	0	0	0	0	0	0	0	0	0	0	0	0
Degarelix	0	0	0	0	0	0	0	0	0.143	0	0	0	0	0	0	0	0	0	0	0	0	0	0	0	0	0	0	0	0	0.143	0	0	0	0	0	0	0	0	0	0	0	0	0	0	0	0	0	0	0
Delavirdine	0	0	0	0	0	0.6	0	0	0	0	0	0.6	0.143	0	0	0	0	0	0	0	0	0	0	0	0	0	0.143	0	0	0	0	0	0	0	0	0	0	0	0	0	0	0	0	0	0	1	0	0.143	0
Desipramine	0.143	0	0	1	1	0	0.143	0	0	0	0	0	0	0	0	0	0	0	0	0	0.143	0	0	0	0	0.6	0	1	0	0	0	0	0	0	0	0	0	0	0	0	0	0	1	0.143	0.6	0	0	0	0.6
Deslanoside	0	0.143	0.333	0	0	0	0	0	0	0	0	0	0	0.143	0.143	0.143	0.333	0.143	0	0.143	0	0	0.143	0	0	0	0	0	0.143	0	0	0	0	0	1	1	0.143	0	0.333	0.333	0	0	0	0	0	0	0.333	0	0
Digitoxin	0	0.143	0.333	0	0	0	0	0	0	0	0	0	0	0.143	0.143	0.143	0.333	0.143	0	0.143	0	0	0.143	0	0	0	0	0	0.143	0	0	0	0	1	0	1	0.143	0	0.333	0.333	0	0	0	0	0	0	0.333	0	0
Digoxin	0	0.143	0.333	0	0	0	0	0	0	0	0	0	0	0.143	0.143	0.143	0.333	0.143	0	0.143	0	0	0.143	0	0	0	0	0	0.143	0	0	0	0	1	1	0	0.143	0	0.333	0.333	0	0	0	0	0	0	0.333	0	0
Diltiazem	0	0.143	0.143	0	0	0	0	0	0	0	0	0	0	0.143	0.143	0.333	0.143	0.143	0	0.143	0	0	0.143	0	0	0	0	0	0.143	0	0	0	0	0.143	0.143	0.143	0	0	0.143	0.143	0	0	0	0	0	0	0.143	0	0
Diphenhydramine	0	0	0	0	0	0	0	0	0	0	0.6	0	0	0	0	0	0	0	0	0	0	0	0	0	0	0	0	0	0	0	0	0	0	0	0	0	0	0	0	0	0	0	0	0	0	0	0	0	0
Disopyramide	0	0.143	0.6	0	0	0	0	0	0	0	0	0	0	0.143	0.143	0.143	0.6	0.143	0	0.143	0	0	0.143	0	0	0	0	0	0.143	0	0	0	0	0.333	0.333	0.333	0.143	0	0	0.6	0	0	0	0	0	0	0.6	0	0
Dofetilide	0	0.143	1	0	0	0	0	0	0	0	0	0	0	0.143	0.143	0.143	1	0.143	0	0.143	0	0	0.143	0	0	0	0	0	0.143	0	0	0	0	0.333	0.333	0.333	0.143	0	0.6	0	0	0	0	0	0	0	0.6	0	0
Dolasetron	0	0	0	0	0	0	0	0.6	0	0	0	0	0	0	0	0	0	0	0	0	0	0.143	0	0.143	0.143	0	0	0	0	0	0	0	0	0	0	0	0	0	0	0	0	0.143	0	0	0	0	0	0	0
Domperidone	0	0	0	0	0	0	0	0.143	0	0	0	0	0	0	0	0	0	0	0	0	0	0.143	0	0.143	1	0	0	0	0	0	0	0	0	0	0	0	0	0	0	0	0.143	0	0	0	0	0	0	0	0
Doxepin	0.143	0	0	1	1	0	0.143	0	0	0	0	0	0	0	0	0	0	0	0	0	0.143	0	0	0	0	0.6	0	1	0	0	0	0	1	0	0	0	0	0	0	0	0	0	0	0.143	0.6	0	0	0	0.6
Droperidol	0.143	0	0	0.143	0.143	0	0.143	0	0	0	0	0	0	0	0	0	0	0	0	0	0.143	0	0	0	0	0.143	0	0.143	0	0	0	0	0.143	0	0	0	0	0	0	0	0	0	0.143	0	0.143	0	0	0	0.143
Duloxetine	0.143	0	0	0.6	0.6	0	0.143	0	0	0	0	0	0	0	0	0	0	0	0	0	0.143	0	0	0	0	0.6	0	0.6	0	0	0	0	0.6	0	0	0	0	0	0	0	0	0	0.6	0.143	0	0	0	0	0.6
Efavirenz	0	0	0	0	0	0.6	0	0	0	0	0	0.6	0.143	0	0	0	0	0	0	0	0	0	0	0	0	0	0.143	0	0	0	0	1	0	0	0	0	0	0	0	0	0	0	0	0	0	0	0	0.143	0
Encainide	0	0.143	0.6	0	0	0	0	0	0	0	0	0	0	0.143	0.143	0.143	0.6	0.143	0	0.143	0	0	0.143	0	0	0	0	0	0.143	0	0	0	0	0.333	0.333	0.333	0.143	0	0.6	0.6	0	0	0	0	0	0	0	0	0
Erythromycin	0	0	0	0	0	0.143	0	0	0	0	0	0.143	1	0	0	0	0	0	0	0	0	0	0	0	0	0	1	0	0	0	0	0.143	0	0	0	0	0	0	0	0	0	0	0	0	0	0.143	0	0	0
Escitalopram	0.143	0	0	0.6	0.6	0	0.143	0	0	0	0	0	0	0	0	0	0	0	0	0	0.143	0	0	0	0	1	0	0.6	0	0	0	0	0.6	0	0	0	0	0	0	0	0	0	0.6	0.143	0.6	0	0	0	0
Ethacrynic_acid	0	0.333	0.143	0	0	0	0	0	0	0	0	0	0	0.333	0.333	0.143	0.143	0.6	0	0.333	0	0	0.333	0	0	0	0	0	0.333	0	0	0	0	0.143	0.143	0.143	0.143	0	0.143	0.143	0	0	0	0	0	0	0.143	0	0
Ethopropazine	0.143	0	0	0.143	0.143	0	0.333	0	0	0	0	0	0	0	0	0	0	0	0	0	0.143	0	0	0	0	0.143	0	0.143	0	0	0	0	0.143	0	0	0	0	0	0	0	0	0	0.143	0.143	0.143	0	0	0	0.143
Fexofenadine	0	0	0	0	0	0	0	0	0	0	1	0	0	0	0	0	0	0	0	0	0	0	0	0	0	0	0	0	0	0	0	0	0	0	0	0	0	0.6	0	0	0	0	0	0	0	0	0	0	0
Flecainide	0	0.143	0.6	0	0	0	0	0	0	0	0	0	0	0.143	0.143	0.143	0.6	0.143	0	0.143	0	0	0.143	0	0	0	0	0	0.143	0	0	0	0	0.333	0.333	0.333	0.143	0	0.6	0.6	0	0	0	0	0	0	1	0	0
Fluconazole	0	0	0	0	0	0.143	0	0	0	0	0	0.143	0.143	0	0	0	0	0	0	0	0	0	0	0	0	0	0.143	0	0	0	0	0.143	0	0	0	0	0	0	0	0	0	0	0	0	0	0.143	0	0.143	0
Fluoxetine	0.143	0	0	0.6	0.6	0	0.143	0	0	0	0	0	0	0	0	0	0	0	0	0	0.143	0	0	0	0	1	0	0.6	0	0	0	0	0.6	0	0	0	0	0	0	0	0	0	0.6	0.143	0.6	0	0	0	1
Flupenthixol	0.6	0	0	0.143	0.143	0	0.143	0	0	0	0	0	0	0	0	0	0	0	0	0	0.6	0	0	0	0	0.143	0	0.143	0	0	0	0	0.143	0	0	0	0	0	0	0	0	0	0.143	0.143	0.143	0	0	0	0.143
Fluphenazine	1	0	0	0.143	0.143	0	0.143	0	0	0	0	0	0	0	0	0	0	0	0	0	0.6	0	0	0	0	0.143	0	0.143	0	0	0	0	0.143	0	0	0	0	0	0	0	0	0	0.143	0.143	0.143	0	0	0	0.143
Fluvoxamine	0.143	0	0	0.6	0.6	0	0.143	0	0	0	0	0	0	0	0	0	0	0	0	0	0.143	0	0	0	0	1	0	0.6	0	0	0	0	0.6	0	0	0	0	0	0	0	0	0	0.6	0.143	0.6	0	0	0	1
Fosamprenavir	0	0	0	0	0	1	0	0	0	0	0	1	0.143	0	0	0	0	0	0	0	0	0	0	0	0	0	0.143	0	0	0	0	0.6	0	0	0	0	0	0	0	0	0	0	0	0	0	0.6	0	0.143	0
Foscarnet	0	0	0	0	0	0.6	0	0	0	0	0	0.6	0.143	0	0	0	0	0	0	0	0	0	0	0	0	0	0.143	0	0	0	0	0.6	0	0	0	0	0	0	0	0	0	0	0	0	0	0.6	0	0.143	0
Furosemide	0	0.333	0.143	0	0	0	0	0	0	0	0	0	0	0.333	0.333	0.143	0.143	1	0	0.333	0	0	0.6	0	0	0	0	0	0.333	0	0	0	0	0.143	0.143	0.143	0.143	0	0.143	0.143	0	0	0	0	0	0	0.143	0	0
Gadobutrol	0	0	0	0	0	0	0	0	0	0	0	0	0	0	0	0	0	0	0	0	0	0	0	0	0	0	0	0	0	0	0	0	0	0	0	0	0	0	0	0	0	0	0	0	0	0	0	0	0
Gadofosveset_trisodium	0	0	0	0	0	0	0	0	0	0	0	0	0	0	0	0	0	0	0	0	0	0	0	0	0	0	0	0	0	0	0	0	0	0	0	0	0	0	0	0	0	0	0	0	0	0	0	0	0
Gatifloxacin	0	0	0	0	0	0.143	0	0	0	0	0	0.143	0.333	0	0	0	0	0	0	0	0	0	0	0	0	0	0.333	0	0	0	0	0.143	0	0	0	0	0	0	0	0	0	0	0	0	0	0.143	0	0.333	0
Grepafloxacin	0	0	0	0	0	0.143	0	0	0	0	0	0.143	0.333	0	0	0	0	0	0	0	0	0	0	0	0	0	0.333	0	0	0	0	0.143	0	0	0	0	0	0	0	0	0	0	0	0	0	0.143	0	0.333	0
Halofantrine	0	0	0	0	0	0	0	0	0	0.6	0	0	0	0	0	0	0	0	0.6	0	0	0	0	0	0	0	0	0	0	0	0	0	0	0	0	0	0	0	0	0	0	0	0	0	0	0	0	0	0
Haloperidol	0.6	0	0	0.143	0.143	0	0.143	0	0	0	0	0	0	0	0	0	0	0	0	0	0.6	0	0	0	0	0.143	0	0.143	0	0	0	0	0.143	0	0	0	0	0	0	0	0	0	0.143	0.143	0.143	0	0	0	0.143
Halothane	0.143	0	0	0.143	0.143	0	0.143	0	0	0	0	0	0	0	0	0	0	0	0	0	0.143	0	0	0	0	0.143	0	0.143	0	0	0	0	0.143	0	0	0	0	0	0	0	0	0	0.143	0.6	0.143	0	0	0	0.143
Hydrochlorothiazide	0	0.333	0.143	0	0	0	0	0	0	0	0	0	0	1	1	0.143	0.143	0.333	0	1	0	0	0.333	0	0	0	0	0	1	0	0	0	0	0.143	0.143	0.143	0.143	0	0.143	0.143	0	0	0	0	0	0	0.143	0	0
Hydroflumethiazide	0	0.333	0.143	0	0	0	0	0	0	0	0	0	0	1	1	0.143	0.143	0.333	0	1	0	0	0.333	0	0	0	0	0	1	0	0	0	0	0.143	0.143	0.143	0.143	0	0.143	0.143	0	0	0	0	0	0	0.143	0	0
Ibutilide	0	0.143	1	0	0	0	0	0	0	0	0	0	0	0.143	0.143	0.143	1	0.143	0	0.143	0	0	0.143	0	0	0	0	0	0.143	0	0	0	0	0.333	0.333	0.333	0.143	0	0.6	1	0	0	0	0	0	0	0.6	0	0
Imatinib	0	0	0	0	0	0	0	0	0.6	0	0	0	0	0	0	0	0	0	0	0	0	0	0	0	0	0	0	0	0	1	0.143	0	0	0	0	0	0	0	0	0	0	0	0	0	0	0	0	0	0
Imipramine	0.143	0	0	1	1	0	0.143	0	0	0	0	0	0	0	0	0	0	0	0	0	0.143	0	0	0	0	0.6	0	1	0	0	0	0	1	0	0	0	0	0	0	0	0	0	1	0.143	0.6	0	0	0	0.6
Indapamide	0	0.333	0.143	0	0	0	0	0	0	0	0	0	0	0.333	0.333	0.143	0.143	0.6	0	0.333	0	0	1	0	0	0	0	0	0.333	0	0	0	0	0.143	0.143	0.143	0.143	0	0.143	0.143	0	0	0	0	0	0	0.143	0	0
Indinavir	0	0	0	0	0	1	0	0	0	0	0	1	0.143	0	0	0	0	0	0	0	0	0	0	0	0	0	0.143	0	0	0	0	0.6	0	0	0	0	0	0	0	0	0	0	0	0	0	0.6	0	0.143	0
Iohexol	0	0	0	0	0	0	0	0	0	0	0	0	0	0	0	0	0	0	0	0	0	0	0	0	0	0	0	0	0	0	0	0	0	0	0	0	0	0	0	0	0	0	0	0	0	0	0	0	0
Isradipine	0	0.143	0.143	0	0	0	0	0	0	0	0	0	0	0.143	0.143	0.333	0.143	0.143	0	0.143	0	0	0.143	0	0	0	0	0	0.143	0	0	0	0	0.143	0.143	0.143	0.333	0	0.143	0.143	0	0	0	0	0	0	0.143	0	0
Itraconazole	0	0	0	0	0	0.143	0	0	0	0	0	0.143	0.143	0	0	0	0	0	0	0	0	0	0	0	0	0	0.143	0	0	0	0	0.143	0	0	0	0	0	0	0	0	0	0	0	0	0	0.143	0	0.143	0
Josamycin	0	0	0	0	0	0.143	0	0	0	0	0	0.143	1	0	0	0	0	0	0	0	0	0	0	0	0	0	1	0	0	0	0	0.143	0	0	0	0	0	0	0	0	0	0	0	0	0	0.143	0	1	0
Ketoconazole	0	0	0	0	0	0.143	0	0	0	0	0	0.143	0.143	0	0	0	0	0	0	0	0	0	0	0	0	0	0.143	0	0	0	0	0.143	0	0	0	0	0	0	0	0	0	0	0	0	0	0.143	0	0.143	0
Lapatinib	0	0	0	0	0	0	0	0	0.6	0	0	0	0	0	0	0	0	0	0	0	0	0	0	0	0	0	0	0	0	1	0.143	0	0	0	0	0	0	0	0	0	0	0	0	0	0	0	0	0	0
Levofloxacin	0	0	0	0	0	0.143	0	0	0	0	0	0.143	0.333	0	0	0	0	0	0	0	0	0	0	0	0	0	0.333	0	0	0	0	0.143	0	0	0	0	0	0	0	0	0	0	0	0	0	0.143	0	0.333	0
Lidocaine	0.143	0	0	0.143	0.143	0	0.143	0	0	0	0	0	0	0	0	0	0	0	0	0	0.143	0	0	0	0	0.143	0	0.143	0	0	0	0	0.143	0	0	0	0	0	0	0	0	0	0.143	0.333	0.143	0	0	0	0.143
Loxapine	0.6	0	0	0.143	0.143	0	0.143	0	0	0	0	0	0	0	0	0	0	0	0	0	0.6	0	0	0	0	0.143	0	0.143	0	0	0	0	0.143	0	0	0	0	0	0	0	0	0	0.143	0.143	0.143	0	0	0	0.143
Lumefantrine	0	0	0	0	0	0	0	0	0	1	0	0	0	0	0	0	0	0	0.6	0	0	0	0	0	0	0	0	0	0	0	0	0	0	0	0	0	0	0	0	0	0	0	0	0	0	0	0	0	0
Maprotiline	0.143	0	0	1	1	0	0.143	0	0	0	0	0	0	0	0	0	0	0	0	0	0.143	0	0	0	0	0.6	0	1	0	0	0	0	1	0	0	0	0	0	0	0	0	0	1	0.143	0.6	0	0	0	0.6
Mefloquine	0	0	0	0	0	0	0	0	0	0.6	0	0	0	0	0	0	0	0	0.6	0	0	0	0	0	0	0	0	0	0	0	0	0	0	0	0	0	0	0	0	0	0	0	0	0	0	0	0	0	0
Mesoridazine	0.6	0	0	0.143	0.143	0	0.143	0	0	0	0	0	0	0	0	0	0	0	0	0	0.6	0	0	0	0	0.143	0	0.143	0	0	0	0	0.143	0	0	0	0	0	0	0	0	0	0.143	0.143	0.143	0	0	0	0.143
Methadone	0.143	0	0	0.143	0.143	0	0.143	0	0	0	0	0	0	0	0	0	0	0	0	0	0.143	0	0	0	0	0.143	0	0.143	0	0	0	0	0.143	0	0	0	0	0	0	0	0	0	0.143	0.143	0.143	0	0	0	0.143
Methdilazine	0	0	0	0	0	0	0	0	0	0	0.6	0	0	0	0	0	0	0	0	0	0	0	0	0	0	0	0	0	0	0	0	0	0	0	0	0	0	0.6	0	0	0	0	0	0	0	0	0	0	0
Methotrimeprazine	0.6	0	0	0.143	0.143	0	0.143	0	0	0	0	0	0	0	0	0	0	0	0	0	1	0	0	0	0	0.143	0	0.143	0	0	0	0	0.143	0	0	0	0	0	0	0	0	0	0.143	0.143	0.143	0	0	0	0.143
Methyclothiazide	0	0.333	0.143	0	0	0	0	0	0	0	0	0	0	1	1	0.143	0.143	0.333	0	1	0	0	0.333	0	0	0	0	0	1	0	0	0	0	0.143	0.143	0.143	0.143	0	0.143	0.143	0	0	0	0	0	0	0.143	0	0
Metolazone	0	0.333	0.143	0	0	0	0	0	0	0	0	0	0	0.333	0.333	0.143	0.143	0.6	0	0.333	0	0	1	0	0	0	0	0	0.333	0	0	0	0	0.143	0.143	0.143	0.143	0	0.143	0.143	0	0	0	0	0	0	0.143	0	0
Metrizamide	0	0	0	0	0	0	0	0	0	0	0	0	0	0	0	0	0	0	0	0	0	0	0	0	0	0	0	0	0	0	0	0	0	0	0	0	0	0	0	0	0	0	0	0	0	0	0	0	0
Mexiletine	0	0.143	0.6	0	0	0	0	0	0	0	0	0	0	0.143	0.143	0.143	0.6	0.143	0	0.143	0	0	0.143	0	0	0	0	0	0.143	0	0	0	0	0.333	0.333	0.333	0.143	0	0.6	0.6	0	0	0	0	0	0	0.6	0	0
Mibefradil	0	0.143	0.143	0	0	0	0	0	0	0	0	0	0	0.143	0.143	0.333	0.143	0.143	0	0.143	0	0	0.143	0	0	0	0	0	0.143	0	0	0	0	0.143	0.143	0.143	0.333	0	0.143	0.143	0	0	0	0	0	0	0.143	0	0
Moricizine	0	0.143	0.6	0	0	0	0	0	0	0	0	0	0	0.143	0.143	0.143	0.6	0.143	0	0.143	0	0	0.143	0	0	0	0	0	0.143	0	0	0	0	0.333	0.333	0.333	0.143	0	0.6	0.6	0	0	0	0	0	0	0.6	0	0
Moxifloxacin	0	0	0	0	0	0.143	0	0	0	0	0	0.143	0.333	0	0	0	0	0	0	0	0	0	0	0	0	0	0.333	0	0	0	0	0.143	0	0	0	0	0	0	0	0	0	0	0	0	0	0.143	0	0.333	0
Nefazodone	0.143	0	0	0.6	0.6	0	0.143	0	0	0	0	0	0	0	0	0	0	0	0	0	0.143	0	0	0	0	0.6	0	0.6	0	0	0	0	0.6	0	0	0	0	0	0	0	0	0	0.6	0.143	1	0	0	0	0.6
Nelfinavir	0	0	0	0	0	1	0	0	0	0	0	1	0.143	0	0	0	0	0	0	0	0	0	0	0	0	0	0.143	0	0	0	0	0.6	0	0	0	0	0	0	0	0	0	0	0	0	0	0.6	0	0.143	0
Nicardipine	0	0.143	0.143	0	0	0	0	0	0	0	0	0	0	0.143	0.143	0.333	0.143	0.143	0	0.143	0	0	0.143	0	0	0	0	0	0.143	0	0	0	0	0.143	0.143	0.143	0.333	0	0.143	0.143	0	0	0	0	0	0	0.143	0	0
Nilotinib	0	0	0	0	0	0	0	0	0.6	0	0	0	0	0	0	0	0	0	0	0	0	0	0	0	0	0	0	0	0	1	0.143	0	0	0	0	0	0	0	0	0	0	0	0	0	0	0	0	0	0
Norfloxacin	0	0	0	0	0	0.143	0	0	0	0	0	0.143	0.333	0	0	0	0	0	0	0	0	0	0	0	0	0	0.333	0	0	0	0	0.143	0	0	0	0	0	0	0	0	0	0	0	0	0	0.143	0	0.333	0
Nortriptyline	0.143	0	0	1	1	0	0.143	0	0	0	0	0	0	0	0	0	0	0	0	0	0.143	0	0	0	0	0.6	0	1	0	0	0	0	1	0	0	0	0	0	0	0	0	0	1	0.143	0.6	0	0	0	0.6
Ofloxacin	0	0	0	0	0	0.143	0	0	0	0	0	0.143	0.333	0	0	0	0	0	0	0	0	0	0	0	0	0	0.333	0	0	0	0	0.143	0	0	0	0	0	0	0	0	0	0	0	0	0	0.143	0	0.333	0
Paroxetine	0.143	0	0	0.6	0.6	0	0.143	0	0	0	0	0	0	0	0	0	0	0	0	0	0.143	0	0	0	0	1	0	0.6	0	0	0	0	0.6	0	0	0	0	0	0	0	0	0	0.6	0.143	0.6	0	0	0	1
Penicillin_G	0	0	0	0	0	0.143	0	0	0	0	0	0.143	0.333	0	0	0	0	0	0	0	0	0	0	0	0	0	0.333	0	0	0	0	0.143	0	0	0	0	0	0	0	0	0	0	0	0	0	0.143	0	0.333	0
Pentamidine	0	0	0	0	0	0	0	0	0	0.333	0	0	0	0	0	0	0	0	0.333	0	0	0	0	0	0	0	0	0	0	0	0	0	0	0	0	0	0	0	0	0	0	0	0	0	0	0	0	0	0
Perflutren	0	0	0	0	0	0	0	0	0	0	0	0	0	0	0	0	0	0	0	0	0	0	0	0	0	0	0	0	0	0	0	0	0	0	0	0	0	0	0	0	0	0	0	0	0	0	0	0	0
Perphenazine	1	0	0	0.143	0.143	0	0.143	0	0	0	0	0	0	0	0	0	0	0	0	0	0.6	0	0	0	0	0.143	0	0.143	0	0	0	0	0.143	0	0	0	0	0	0	0	0	0	0.143	0.143	0.143	0	0	0	0.143
Pimozide	0.6	0	0	0.143	0.143	0	0.143	0	0	0	0	0	0	0	0	0	0	0	0	0	0.6	0	0	0	0	0.143	0	0.143	0	0	0	0	0.143	0	0	0	0	0	0	0	0	0	0.143	0.143	0.143	0	0	0	0.143
Pindolol	0	0.143	0.143	0	0	0	0	0	0	0	0	0	0	0.143	0.143	0.143	0.143	0.143	0	0.143	0	0	0.143	0	0	0	0	0	0.143	0	0	0	0	0.143	0.143	0.143	0.143	0	0.143	0.143	0	0	0	0	0	0	0.143	0	0
Pipotiazine	0.6	0	0	0.143	0.143	0	0.143	0	0	0	0	0	0	0	0	0	0	0	0	0	0.6	0	0	0	0	0.143	0	0.143	0	0	0	0	0.143	0	0	0	0	0	0	0	0	0	0.143	0.143	0.143	0	0	0	0.143
Polythiazide	0	0.333	0.143	0	0	0	0	0	0	0	0	0	0	1	1	0.143	0.143	0.333	0	1	0	0	0.333	0	0	0	0	0	1	0	0	0	0	0.143	0.143	0.143	0.143	0	0.143	0.143	0	0	0	0	0	0	0.143	0	0
Probucol	0	0.143	0.143	0	0	0	0	0	0	0	0	0	0	0.143	0.143	0.143	0.143	0.143	0	0.143	0	0	0.143	0	0	0	0	0	0.143	0	0	0	0	0.143	0.143	0.143	0.143	0	0.143	0.143	0	0	0	0	0	0	0.143	0	0
Procainamide	0	0.143	0.6	0	0	0	0	0	0	0	0	0	0	0.143	0.143	0.143	0.6	0.143	0	0.143	0	0	0.143	0	0	0	0	0	0.143	0	0	0	0	0.333	0.333	0.333	0.143	0	1	0.6	0	0	0	0	0	0	0.6	0	0
Prochlorperazine	1	0	0	0.143	0.143	0	0.143	0	0	0	0	0	0	0	0	0	0	0	0	0	0.6	0	0	0	0	0.143	0	0.143	0	0	0	0	0.143	0	0	0	0	0	0	0	0	0	0.143	0.143	0.143	0	0	0	0.143
Promazine	0.6	0	0	0.143	0.143	0	0.143	0	0	0	0	0	0	0	0	0	0	0	0	0	1	0	0	0	0	0.143	0	0.143	0	0	0	0	0.143	0	0	0	0	0	0	0	0	0	0.143	0.143	0.143	0	0	0	0.143
Promethazine	0	0	0	0	0	0	0	0	0	0	0.6	0	0	0	0	0	0	0	0	0	0	0	0	0	0	0	0	0	0	0	0	0	0	0	0	0	0	0.6	0	0	0	0	0	0	0	0	0	0	0
Propafenone	0	0.143	0.6	0	0	0	0	0	0	0	0	0	0	0.143	0.143	0.143	0.6	0.143	0	0.143	0	0	0.143	0	0	0	0	0	0.143	0	0	0	0	0.333	0.333	0.333	0.143	0	0.6	0.6	0	0	0	0	0	0	1	0	0
Propericiazine	0.6	0	0	0.143	0.143	0	0.143	0	0	0	0	0	0	0	0	0	0	0	0	0	0.6	0	0	0	0	0.143	0	0.143	0	0	0	0	0.143	0	0	0	0	0	0	0	0	0	0.143	0.143	0.143	0	0	0	0.143
Propiomazine	0.333	0	0	0.143	0.143	0	0.143	0	0	0	0	0	0	0	0	0	0	0	0	0	0.333	0	0	0	0	0.143	0	0.143	0	0	0	0	0.143	0	0	0	0	0	0	0	0	0	0.143	0.143	0.143	0	0	0	0.143
Propranolol	0	0.143	0.143	0	0	0	0	0	0	0	0	0	0	0.143	0.143	0.143	0.143	0.143	0	0.143	0	0	0.143	0	0	0	0	0	0.143	0	0	0	0	0.143	0.143	0.143	0.143	0	0.143	0.143	0	0	0	0	0	0	0.143	0	0
Protriptyline	0.143	0	0	1	1	0	0.143	0	0	0	0	0	0	0	0	0	0	0	0	0	0.143	0	0	0	0	0.6	0	1	0	0	0	0	1	0	0	0	0	0	0	0	0	0	1	0.143	0.6	0	0	0	0.6
Quetiapine	0.6	0	0	0.143	0.143	0	0.143	0	0	0	0	0	0	0	0	0	0	0	0	0	0.6	0	0	0	0	0.143	0	0.143	0	0	0	0	0.143	0	0	0	0	0	0	0	0	0	0.143	0.143	0.143	0	0	0	0.143
Quinethazone	0	0.333	0.143	0	0	0	0	0	0	0	0	0	0	0.333	0.333	0.143	0.143	0.6	0	0.333	0	0	1	0	0	0	0	0	0.333	0	0	0	0	0.143	0.143	0.143	0.143	0	0.143	0.143	0	0	0	0	0	0	0.143	0	0
Quinidine	0	0.143	0.6	0	0	0	0	0	0	0	0	0	0	0.143	0.143	0.143	0.6	0.143	0	0.143	0	0	0.143	0	0	0	0	0	0.143	0	0	0	0	0.333	0.333	0.333	0.143	0	1	0.6	0	0	0	0	0	0	0.6	0	0
Quinine	0	0	0	0	0	0	0	0	0	0.6	0	0	0	0	0	0	0	0	0.6	0	0	0	0	0	0	0	0	0	0	0	0	0	0	0	0	0	0	0	0	0	0	0	0	0	0	0	0	0	0
Ranolazine	0	0.143	0.333	0	0	0	0	0	0	0	0	0	0	0.143	0.143	0.143	0.333	0.143	0	0.143	0	0	0.143	0	0	0	0	0	0.143	0	0	0	0	0.333	0.333	0.333	0.143	0	0.333	0.333	0	0	0	0	0	0	0.333	0	0
Risperidone	0.6	0	0	0.143	0.143	0	0.143	0	0	0	0	0	0	0	0	0	0	0	0	0	0.6	0	0	0	0	0.143	0	0.143	0	0	0	0	0.143	0	0	0	0	0	0	0	0	0	0.143	0.143	0.143	0	0	0	0.143
Ritonavir	0	0	0	0	0	1	0	0	0	0	0	1	0.143	0	0	0	0	0	0	0	0	0	0	0	0	0	0.143	0	0	0	0	0.6	0	0	0	0	0	0	0	0	0	0	0	0	0	0.6	0	0.143	0
Saquinavir	0	0	0	0	0	1	0	0	0	0	0	1	0.143	0	0	0	0	0	0	0	0	0	0	0	0	0	0.143	0	0	0	0	0.6	0	0	0	0	0	0	0	0	0	0	0	0	0	0.6	0	0.143	0
Sertindole	0.6	0	0	0.143	0.143	0	0.143	0	0	0	0	0	0	0	0	0	0	0	0	0	0.6	0	0	0	0	0.143	0	0.143	0	0	0	0	0.143	0	0	0	0	0	0	0	0	0	0.143	0.143	0.143	0	0	0	0.143
Sotalol	0	0.143	0.143	0	0	0	0	0	0	0	0	0	0	0.143	0.143	0.143	0.143	0.143	0	0.143	0	0	0.143	0	0	0	0	0	0.143	0	0	0	0	0.143	0.143	0.143	0.143	0	0.143	0.143	0	0	0	0	0	0	0.143	0	0
Sparfloxacin	0	0	0	0	0	0.143	0	0	0	0	0	0.143	0.333	0	0	0	0	0	0	0	0	0	0	0	0	0	0.333	0	0	0	0	0.143	0	0	0	0	0	0	0	0	0	0	0	0	0	0.143	0	0.333	0
Sunitinib	0	0	0	0	0	0	0	0	0.6	0	0	0	0	0	0	0	0	0	0	0	0	0	0	0	0	0	0	0	0	1	0.143	0	0	0	0	0	0	0	0	0	0	0	0	0	0	0	0	0	0
Tacrolimus	0	0	0	0	0	0	0	0	0.143	0	0	0	0	0	0	0	0	0	0	0	0	0	0	0	0	0	0	0	0	0.143	0.143	0	0	0	0	0	0	0	0	0	0	0	0	0	0	0	0	0	0
Telithromycin	0	0	0	0	0	0.143	0	0	0	0	0	0.143	1	0	0	0	0	0	0	0	0	0	0	0	0	0	1	0	0	0	0	0.143	0	0	0	0	0	0	0	0	0	0	0	0	0	0.143	0	1	0
Terfenadine	0	0	0	0	0	0	0	0	0	0	1	0	0	0	0	0	0	0	0	0	0	0	0	0	0	0	0	0	0	0	0	0	0	0	0	0	0	0.6	0	0	0	0	0	0	0	0	0	0	0
Tetrabenazine	0.143	0	0	0.143	0.143	0	0.143	0	0	0	0	0	0	0	0	0	0	0	0	0	0.143	0	0	0	0	0.143	0	0.143	0	0	0	0	0.143	0	0	0	0	0	0	0	0	0	0.143	0.143	0.143	0	0	0	0.143
Theophylline	0	0	0	0	0	0	0	0	0	0	0.143	0	0	0	0	0	0	0	0	0	0	0	0	0	0	0	0	0	0	0	0	0	0	0	0	0	0	0.143	0	0	0	0	0	0	0	0	0	0	0
Thiethylperazine	0	0	0	0	0	0	0	0	0	0	0.6	0	0	0	0	0	0	0	0	0	0	0	0	0	0	0	0	0	0	0	0	0	0	0	0	0	0	0.6	0	0	0	0	0	0	0	0	0	0	0
Thioridazine	0.6	0	0	0.143	0.143	0	0.143	0	0	0	0	0	0	0	0	0	0	0	0	0	0.6	0	0	0	0	0.143	0	0.143	0	0	0	0	0.143	0	0	0	0	0	0	0	0	0	0.143	0.143	0.143	0	0	0	0.143
Thiothixene	0.6	0	0	0.143	0.143	0	0.143	0	0	0	0	0	0	0	0	0	0	0	0	0	0.6	0	0	0	0	0.143	0	0.143	0	0	0	0	0.143	0	0	0	0	0	0	0	0	0	0.143	0.143	0.143	0	0	0	0.143
Tocainide	0	0.143	0.6	0	0	0	0	0	0	0	0	0	0	0.143	0.143	0.143	0.6	0.143	0	0.143	0	0	0.143	0	0	0	0	0	0.143	0	0	0	0	0.333	0.333	0.333	0.143	0	0.6	0.6	0	0	0	0	0	0	0.6	0	0
Toremifene	0	0	0	0	0	0	0	0	0.143	0	0	0	0	0	0	0	0	0	0	0	0	0	0	0	0	0	0	0	0	0.143	0.6	0	0	0	0	0	0	0	0	0	0	0	0	0	0	0	0	0	0
Trichlormethiazide	0	0.333	0.143	0	0	0	0	0	0	0	0	0	0	1	1	0.143	0.143	0.333	0	1	0	0	0.333	0	0	0	0	0	1	0	0	0	0	0.143	0.143	0.143	0.143	0	0.143	0.143	0	0	0	0	0	0	0.143	0	0
Trifluoperazine	1	0	0	0.143	0.143	0	0.143	0	0	0	0	0	0	0	0	0	0	0	0	0	0.6	0	0	0	0	0.143	0	0.143	0	0	0	0	0.143	0	0	0	0	0	0	0	0	0	0.143	0.143	0.143	0	0	0	0.143
Triflupromazine	0.6	0	0	0.143	0.143	0	0.143	0	0	0	0	0	0	0	0	0	0	0	0	0	1	0	0	0	0	0.143	0	0.143	0	0	0	0	0.143	0	0	0	0	0	0	0	0	0	0.143	0.143	0.143	0	0	0	0.143
Trimeprazine	0	0	0	0	0	0	0	0	0	0	0.6	0	0	0	0	0	0	0	0	0	0	0	0	0	0	0	0	0	0	0	0	0	0	0	0	0	0	0.6	0	0	0	0	0	0	0	0	0	0	0
Trimethoprim	0	0	0	0	0	0.143	0	0	0	0	0	0.143	0.333	0	0	0	0	0	0	0	0	0	0	0	0	0	0.333	0	0	0	0	0.143	0	0	0	0	0	0	0	0	0	0	0	0	0	0.143	0	0.333	0
Trimipramine	0.143	0	0	1	1	0	0.143	0	0	0	0	0	0	0	0	0	0	0	0	0	0.143	0	0	0	0	0.6	0	1	0	0	0	0	1	0	0	0	0	0	0	0	0	0	1	0.143	0.6	0	0	0	0.6
Triprolidine	0	0	0	0	0	0	0	0	0	0	1	0	0	0	0	0	0	0	0	0	0	0	0	0	0	0	0	0	0	0	0	0	0	0	0	0	0	0.6	0	0	0	0	0	0	0	0	0	0	0
Troleandomycin	0	0	0	0	0	0.143	0	0	0	0	0	0.143	1	0	0	0	0	0	0	0	0	0	0	0	0	0	1	0	0	0	0	0.143	0	0	0	0	0	0	0	0	0	0	0	0	0	0.143	0	1	0
Vardenafil	0	0	0	0	0	0	0	0	0	0	0	0	0	0	0	0	0	0	0	0	0	0	0	0	0	0	0	0	0	0	0	0	0	0	0	0	0	0	0	0	0	0	0	0	0	0	0	0	0
Verapamil	0	0.143	0.143	0	0	0	0	0	0	0	0	0	0	0.143	0.143	0.6	0.143	0.143	0	0.143	0	0	0.143	0	0	0	0	0	0.143	0	0	0	0	0.143	0.143	0.143	0.6	0	0.143	0.143	0	0	0	0	0	0	0.143	0	0
Voriconazole	0	0	0	0	0	0.143	0	0	0	0	0	0.143	0.143	0	0	0	0	0	0	0	0	0	0	0	0	0	0.143	0	0	0	0	0.143	0	0	0	0	0	0	0	0	0	0	0	0	0	0.143	0	0.143	0
Vorinostat	0	0	0	0	0	0	0	0	1	0	0	0	0	0	0	0	0	0	0	0	0	0	0	0	0	0	0	0	0	0.6	0.143	0	0	0	0	0	0	0	0	0	0	0	0	0	0	0	0	0	0
Zafirlukast	0	0	0	0	0	0	0	0	0	0	0.143	0	0	0	0	0	0	0	0	0	0	0	0	0	0	0	0	0	0	0	0	0	0	0	0	0	0	0.143	0	0	0	0	0	0	0	0	0	0	0
Zileuton	0	0	0	0	0	0	0	0	0	0	0	0	0	0	0	0	0	0	0	0	0	0	0	0	0	0	0	0	0	0	0	0	0	0	0	0	0	0	0	0	0	0	0	0	0	0	0	0	0
Ziprasidone	0.6	0	0	0.143	0.143	0	0.143	0	0	0	0	0	0	0	0	0	0	0	0	0	0.6	0	0	0	0	0.143	0	0.143	0	0	0	0	0.143	0	0	0	0	0	0	0	0	0	0.143	0.143	0.143	0	0	0	0.143
Zuclopenthixol	0.6	0	0	0.143	0.143	0	0.143	0	0	0	0	0	0	0	0	0	0	0	0	0	0.6	0	0	0	0	0.143	0	0.143	0	0	0	0	0.143	0	0	0	0	0	0	0	0	0	0.143	0.143	0.143	0	0	0	0.143
[truncated: 113 more columns]
