# Supplementary material for: Improving Detection of Arrhythmia Drug-Drug Interactions in Pharmacovigilance Data through the Implementation of Similarity-Based Modeling
Source: PLoS One. 2015 Jun 12;10(6):e0129974. doi: 10.1371/journal.pone.0129974 (PMC4466327; doi:10.1371/journal.pone.0129974)
Supplement: S4 Table — (XLSX) [file pone.0129974.s005.xlsx]

## Sheet: List-M3
List of DDIs extracted from the different M3 matrices using six different similarity measures. The interactions are scored using the different models, from 1 (maximum score) to 0 (minimum score). In the column Reference standard: label 1 if the interaction is described in our initial reference standard and 0 if the interaction is not described in the reference standard.
drug_A	drug_B	Tc_2DMACCS	3D_score	Tc_ADEPF	Tc_TPF	Tc_DDIPF	Tc_ATC	Reference standard (intersection DrugBank and Veterans)
Acetophenazine	Cisapride	0.849	0.891606	0	0.4	0.536	1	1
Amiloride	Quinidine	0.403	0.413681	0.19	0	0.017	0.143	1
Amiodarone	Atazanavir	0.584	0.455265	0.24	0.083	0.259	0.143	1
Amiodarone	Cisapride	0.761	0.696171	0.262	0.333	0.435	1	1
Amiodarone	Erythromycin	0.583	0.62041	0.262	0.286	0.381	1	1
Amiodarone	Gatifloxacin	0.9054	0.866384	0.303	0.333	0.727	1	1
Amiodarone	Levofloxacin	0.849	0.852014	0.122	0.5	0.727	1	1
Amiodarone	Moxifloxacin	0.9054	0.866384	0.303	0.6	0.651	1	1
Amiodarone	Ranolazine	0.761	0.696171	0.262	0.286	0.381	1	1
Amiodarone	Sparfloxacin	0.847	0.817685	0.182	0.6	0.471	1	1
Amiodarone	Thioridazine	0.575	0.620439	0.181	0.333	0.478	0.6	1
Amiodarone	Vardenafil	0.546	0.604674	0.221	0.071	0.286	0.6	1
Amiodarone	Ziprasidone	0.575	0.677695	0.262	0.286	0.478	1	1
Amitriptyline	Cisapride	0.757	0.953892	0.687	0.588	0.9706	1	1
Amitriptyline	Fluconazole	0.75	0.953892	0.628	0.588	0.9706	1	1
Amitriptyline	Ziprasidone	0.757	0.953892	0.628	0.588	0.9706	1	1
Amoxapine	Cisapride	0.656	0.793738	0.613	0.294	0.9242	1	1
Aprepitant	Astemizole	0.738	0.611689	0.157	0.545	0.464	1	1
Aprepitant	Cisapride	0.709	0.61365	0.283	0.5	0.62	0	1
Aprepitant	Pimozide	0.738	0.617662	0.283	0.4	0.351	0	1
Aprepitant	Terfenadine	0.479	0.617662	0	0.545	0.62	1	1
Arsenic_trioxide	Ziprasidone	0.157	0.111225	0.255	0.074	0.818	0.143	1
Astemizole	Aprepitant	0.738	0.611689	0.157	0.545	0.464	1	1
Astemizole	Efavirenz	0.622	0.567206	0.157	0.375	0.287	0	1
Atazanavir	Amiodarone	0.584	0.455265	0.24	0.083	0.259	0.143	1
Bepridil	Cisapride	0.638	0.744485	0	0.154	0.238	0.143	1
Bretylium	Cisapride	0.489	0.705282	0.176	0.111	0.239	1	1
Chlorpromazine	Cisapride	0.907	0.892461	0.674	0.375	0.6	1	1
Chlorpromazine	Ziprasidone	0.792	0.832719	0.355	0.368	0.506	0.6	1
Chlorpropamide	Voriconazole	0.345	0.457931	0.153	0.105	0.032	0.143	1
Cisapride	Acetophenazine	0.849	0.891606	0	0.4	0.536	1	1
Cisapride	Amiodarone	0.761	0.696171	0.262	0.333	0.435	1	1
Cisapride	Amitriptyline	0.757	0.953892	0.687	0.588	0.9706	1	1
Cisapride	Amoxapine	0.656	0.793738	0.613	0.294	0.9242	1	1
Cisapride	Aprepitant	0.709	0.61365	0.283	0.5	0.62	0	1
Cisapride	Bepridil	0.638	0.744485	0	0.154	0.238	0.143	1
Cisapride	Bretylium	0.489	0.705282	0.176	0.111	0.239	1	1
Cisapride	Chlorpromazine	0.907	0.892461	0.674	0.375	0.6	1	1
Cisapride	Clarithromycin	0.9808	0.760583	0.272	0.2	0.624	1	1
Cisapride	Clomipramine	0.9	0.926753	0.327	0.222	0.9091	1	1
Cisapride	Delavirdine	0.659	0.627314	0.369	0.5	0.451	1	1
Cisapride	Desipramine	0.85	0.946531	0.677	0.594	0.899	1	1
Cisapride	Disopyramide	0.761	0.801745	0.314	0.276	0.412	1	1
Cisapride	Doxepin	0.757	0.941132	0.245	0.448	0.9286	1	1
Cisapride	Efavirenz	0.622	0.744046	0.278	0.375	0.375	1	1
Cisapride	Encainide	0.618	0.74029	0	0.5	0.091	1	1
Cisapride	Erythromycin	0.9808	0.760583	0.213	0.333	0.624	1	1
Cisapride	Flecainide	0.59	0.727458	0.314	0.5	0.531	1	1
Cisapride	Fluconazole	0.878	0.753873	0.269	0.455	0.422	1	1
Cisapride	Fluphenazine	0.9038	0.86472	0.478	0.375	0.9032	1	1
Cisapride	Ibutilide	0.761	0.696171	0.194	0.162	0.5	1	1
Cisapride	Imipramine	0.9	0.946531	0.847	0.594	0.9577	1	1
Cisapride	Indinavir	0.892	0.574124	0.25	0.687	0.63	1	1
Cisapride	Itraconazole	0.785	0.546402	0.287	0.357	0.711	1	1
Cisapride	Ketoconazole	0.785	0.629688	0.187	0.357	0.711	0.6	1
Cisapride	Maprotiline	0.774	0.862787	0	0.538	0.48	1	1
Cisapride	Nelfinavir	0.838	0.574124	0.269	0.687	0.633	1	1
Cisapride	Nortriptyline	0.828	0.953892	0.833	0.588	0.9706	1	1
Cisapride	Perphenazine	0.9038	0.891606	0.544	0.333	0.9355	1	1
Cisapride	Procainamide	0.761	0.7465	0.216	0.227	0.531	1	1
Cisapride	Prochlorperazine	0.894	0.868467	0.869	0.25	0.9667	1	1
Cisapride	Promazine	0.907	0.928361	0	0.455	0.517	1	1
Cisapride	Promethazine	0.854	0.928361	0.239	0.538	0.744	0	1
Cisapride	Propafenone	0.59	0.739259	0.271	0.5	0.439	1	1
Cisapride	Protriptyline	0.828	0.927177	0.847	0.273	0.726	1	1
Cisapride	Quinidine	0.761	0.730746	0.265	0.25	0.381	1	1
Cisapride	Ritonavir	0.658	0.554761	0.369	0.667	0.533	1	1
Cisapride	Saquinavir	0.892	0.537375	0.309	0.412	0.633	1	1
Cisapride	Sotalol	0.761	0.7465	0.248	0.286	0.363	0.143	1
Cisapride	Telithromycin	0.69	0.546402	0.267	0.286	0.685	1	1
Cisapride	Thioridazine	0.864	0.849005	0.426	0.389	0.506	0.6	1
Cisapride	Thiothixene	0.659	0.772704	0.47	0.4	0.804	0.6	1
Cisapride	Trifluoperazine	0.894	0.872135	0.869	0.187	0.9667	1	1
Cisapride	Trimipramine	0.892	0.925182	0	0.375	0.409	1	1
Cisapride	Voriconazole	0.878	0.753873	0.324	0.455	0.685	1	1
Cisapride	Ziprasidone	0.761	0.718889	0.299	0.455	0.804	0.6	1
Clarithromycin	Cisapride	0.9808	0.760583	0.272	0.2	0.624	1	1
Clarithromycin	Disopyramide	0.9808	0.760583	0.214	0.167	0.624	1	1
Clarithromycin	Pimozide	0.9808	0.760583	0.272	0.2	0.624	1	1
Clarithromycin	Quinidine	0.9808	0.760583	0.214	0.167	0.624	1	1
Clarithromycin	Tacrolimus	0.9808	0.760583	0.266	0.167	0.624	1	1
Clarithromycin	Ziprasidone	0.9808	0.760583	0.266	0.167	0.624	1	1
Clomipramine	Cisapride	0.9	0.926753	0.327	0.222	0.9091	1	1
Delavirdine	Cisapride	0.659	0.627314	0.369	0.5	0.451	1	1
Desipramine	Cisapride	0.85	0.946531	0.677	0.594	0.899	1	1
Desipramine	Ziprasidone	0.85	0.946531	0.661	0.594	0.886	1	1
Disopyramide	Cisapride	0.761	0.801745	0.314	0.276	0.412	1	1
Disopyramide	Clarithromycin	0.9808	0.760583	0.214	0.167	0.624	1	1
Disopyramide	Erythromycin	0.9808	0.760583	0.248	0.167	0.624	1	1
Disopyramide	Gatifloxacin	0.847	0.802883	0.213	0.25	0.426	1	1
Disopyramide	Ranolazine	0.761	0.723838	0.216	0.2	0.363	1	1
Disopyramide	Sparfloxacin	0.847	0.802883	0.182	0.25	0.426	1	1
Disopyramide	Ziprasidone	0.54	0.801745	0.275	0.276	0.321	1	1
Dofetilide	Erythromycin	0.676	0.688925	0.241	0.167	0.286	1	1
Dofetilide	Hydrochlorothiazide	0.425	0.349865	0.269	0	0.057	0.143	1
Dofetilide	Ranolazine	0.797	0.688925	0.247	0.167	0.345	1	1
Dofetilide	Verapamil	0.567	0.671195	0.269	0.143	0.245	0.143	1
Dofetilide	Ziprasidone	0.797	0.687724	0.247	0.167	0.4	1	1
Dolasetron	Ziprasidone	0.577	0.757292	0.253	0.077	0.818	0.143	1
Doxepin	Cisapride	0.757	0.941132	0.245	0.448	0.9286	1	1
Doxepin	Ziprasidone	0.757	0.941132	0.239	0.448	0.9286	1	1
Droperidol	Ziprasidone	0.879	0.72538	0.156	0.333	0.687	0.143	1
Duloxetine	Thioridazine	0.7	0.781377	0.399	0.3	0.242	0.6	1
Efavirenz	Astemizole	0.622	0.567206	0.157	0.375	0.287	0	1
Efavirenz	Cisapride	0.622	0.744046	0.278	0.375	0.375	1	1
Encainide	Cisapride	0.618	0.74029	0	0.5	0.091	1	1
Erythromycin	Amiodarone	0.583	0.62041	0.262	0.286	0.381	1	1
Erythromycin	Cisapride	0.9808	0.760583	0.213	0.333	0.624	1	1
Erythromycin	Disopyramide	0.9808	0.760583	0.248	0.167	0.624	1	1
Erythromycin	Dofetilide	0.676	0.688925	0.241	0.167	0.286	1	1
Erythromycin	Mesoridazine	0.843	0.914583	0.131	0.278	0.866	1	1
Erythromycin	Moxifloxacin	0.667	0.666227	0.353	0.108	0.294	0	1
Erythromycin	Pimozide	0.9808	0.760583	0.241	0.273	0.624	1	1
Erythromycin	Quinidine	0.9808	0.760583	0.262	0.273	0.624	1	1
Erythromycin	Sotalol	0.676	0.569355	0.241	0.286	0.269	0.333	1
Erythromycin	Tacrolimus	0.9808	0.760583	0.353	0.267	0.624	1	1
Erythromycin	Thioridazine	0.843	0.914583	0.241	0.333	0.866	1	1
Erythromycin	Verapamil	0.583	0.671195	0.248	0.273	0.237	0.143	1
Erythromycin	Ziprasidone	0.9808	0.760583	0.266	0.267	0.624	1	1
Flecainide	Cisapride	0.59	0.727458	0.314	0.5	0.531	1	1
Flecainide	Ritonavir	0.634	0.554761	0	0.381	0.202	0	1
Fluconazole	Amitriptyline	0.75	0.953892	0.628	0.588	0.9706	1	1
Fluconazole	Cisapride	0.878	0.753873	0.269	0.455	0.422	1	1
Fluconazole	Imipramine	0.667	0.90099	0.772	0.5	0.9577	1	1
Fluconazole	Nortriptyline	0.75	0.953892	0.772	0.588	0.9706	1	1
Fluconazole	Pimozide	0.878	0.753873	0.259	0.455	0.422	1	1
Fluconazole	Tacrolimus	0.878	0.753873	0.266	0.455	0.493	1	1
Fluconazole	Ziprasidone	0.697	0.677695	0.266	0.308	0.493	0.6	1
Fluoxetine	Mesoridazine	0.843	0.914583	0.476	0.538	0.866	1	1
Fluoxetine	Thioridazine	0.843	0.914583	0.476	0.538	0.866	1	1
Fluoxetine	Trimipramine	0.674	0.743735	0	0.353	0.266	0.143	1
Fluphenazine	Cisapride	0.9038	0.86472	0.478	0.375	0.9032	1	1
Fluvoxamine	Mesoridazine	0.843	0.914583	0.427	0.538	0.866	1	1
Fluvoxamine	Thioridazine	0.843	0.914583	0.427	0.538	0.866	1	1
Gatifloxacin	Amiodarone	0.9054	0.866384	0.303	0.333	0.727	1	1
Gatifloxacin	Disopyramide	0.847	0.802883	0.213	0.25	0.426	1	1
Gatifloxacin	Perphenazine	0.7	0.678335	0.219	0.087	0.31	0.6	1
Gatifloxacin	Quinidine	0.7	0.689254	0.266	0.16	0.381	1	1
Gatifloxacin	Sotalol	0.7	0.547803	0.193	0.286	0.31	0.333	1
Gatifloxacin	Ziprasidone	0.9054	0.866384	0.303	0.333	0.432	1	1
Hydrochlorothiazide	Dofetilide	0.425	0.349865	0.269	0	0.057	0.143	1
Ibutilide	Cisapride	0.761	0.696171	0.194	0.162	0.5	1	1
Ibutilide	Ranolazine	0.797	0.696171	0.247	0.115	0.429	1	1
Ibutilide	Ziprasidone	0.797	0.703377	0.247	0.162	0.769	1	1
Imipramine	Cisapride	0.9	0.946531	0.847	0.594	0.9577	1	1
Imipramine	Fluconazole	0.667	0.90099	0.772	0.5	0.9577	1	1
Imipramine	Thioridazine	0.486	0.74228	0.29	0.333	0.325	0.6	1
Imipramine	Ziprasidone	0.85	0.946531	0.772	0.594	0.9577	1	1
Indinavir	Cisapride	0.892	0.574124	0.25	0.687	0.63	1	1
Itraconazole	Cisapride	0.785	0.546402	0.287	0.357	0.711	1	1
Itraconazole	Pimozide	0.785	0.546402	0.283	0.357	0.711	1	1
Ketoconazole	Cisapride	0.785	0.629688	0.187	0.357	0.711	0.6	1
Ketoconazole	Pimozide	0.785	0.629688	0.187	0.357	0.711	0.6	1
Levofloxacin	Amiodarone	0.849	0.852014	0.122	0.5	0.727	1	1
Levofloxacin	Mesoridazine	0.843	0.914583	0.108	0.182	0.866	1	1
Levofloxacin	Thioridazine	0.843	0.914583	0.122	0.182	0.866	1	1
Maprotiline	Cisapride	0.774	0.862787	0	0.538	0.48	1	1
Mefloquine	Ziprasidone	0.538	0.745744	0.271	0.182	0.435	0.333	1
Mesoridazine	Erythromycin	0.843	0.914583	0.131	0.278	0.866	1	1
Mesoridazine	Fluoxetine	0.843	0.914583	0.476	0.538	0.866	1	1
Mesoridazine	Fluvoxamine	0.843	0.914583	0.427	0.538	0.866	1	1
Mesoridazine	Levofloxacin	0.843	0.914583	0.108	0.182	0.866	1	1
Mesoridazine	Paroxetine	0.843	0.914583	0.476	0.182	0.866	1	1
Mesoridazine	Ziprasidone	0.843	0.914583	0.338	0.333	0.866	1	1
Moxifloxacin	Amiodarone	0.9054	0.866384	0.303	0.6	0.651	1	1
Moxifloxacin	Erythromycin	0.667	0.666227	0.353	0.108	0.294	0	1
Moxifloxacin	Ziprasidone	0.9054	0.866384	0.353	0.6	0.432	1	1
Nelfinavir	Cisapride	0.838	0.574124	0.269	0.687	0.633	1	1
Nortriptyline	Cisapride	0.828	0.953892	0.833	0.588	0.9706	1	1
Nortriptyline	Fluconazole	0.75	0.953892	0.772	0.588	0.9706	1	1
Nortriptyline	Ziprasidone	0.75	0.953892	0.772	0.588	0.9706	1	1
Paroxetine	Mesoridazine	0.843	0.914583	0.476	0.182	0.866	1	1
Paroxetine	Pimozide	0.554	0.673856	0.327	0.214	0.221	0.6	1
Paroxetine	Thioridazine	0.843	0.914583	0.476	0.321	0.866	1	1
Pentamidine	Ziprasidone	0.424	0.72538	0	0.176	0.733	0.333	1
Perphenazine	Cisapride	0.9038	0.891606	0.544	0.333	0.9355	1	1
Perphenazine	Gatifloxacin	0.7	0.678335	0.219	0.087	0.31	0.6	1
Pimozide	Aprepitant	0.738	0.617662	0.283	0.4	0.351	0	1
Pimozide	Clarithromycin	0.9808	0.760583	0.272	0.2	0.624	1	1
Pimozide	Erythromycin	0.9808	0.760583	0.241	0.273	0.624	1	1
Pimozide	Fluconazole	0.878	0.753873	0.259	0.455	0.422	1	1
Pimozide	Itraconazole	0.785	0.546402	0.283	0.357	0.711	1	1
Pimozide	Ketoconazole	0.785	0.629688	0.187	0.357	0.711	0.6	1
Pimozide	Paroxetine	0.554	0.673856	0.327	0.214	0.221	0.6	1
Pimozide	Telithromycin	0.69	0.546402	0.259	0.286	0.685	1	1
Pimozide	Voriconazole	0.878	0.753873	0.327	0.455	0.685	1	1
Pimozide	Zileuton	0.337	0.659955	0	0.1	0.056	0	1
Pimozide	Ziprasidone	0.879	0.656744	0.299	0.214	0.391	0.6	1
Pindolol	Thioridazine	0.833	0.858025	0.29	0.286	0.712	1	1
Procainamide	Cisapride	0.761	0.7465	0.216	0.227	0.531	1	1
Procainamide	Ranolazine	0.761	0.7465	0.216	0.227	0.429	1	1
Procainamide	Trimethoprim	0.486	0.496876	0.075	0.118	0.082	0	1
Procainamide	Vardenafil	0.546	0.604674	0.179	0.062	0.286	0.6	1
Procainamide	Ziprasidone	0.541	0.7465	0.216	0.227	0.429	1	1
Prochlorperazine	Cisapride	0.894	0.868467	0.869	0.25	0.9667	1	1
Promazine	Cisapride	0.907	0.928361	0	0.455	0.517	1	1
Promethazine	Cisapride	0.854	0.928361	0.239	0.538	0.744	0	1
Propafenone	Cisapride	0.59	0.739259	0.271	0.5	0.439	1	1
Propranolol	Thioridazine	0.833	0.858025	0.267	0.368	0.712	1	1
Protriptyline	Cisapride	0.828	0.927177	0.847	0.273	0.726	1	1
Quinidine	Amiloride	0.403	0.413681	0.19	0	0.017	0.143	1
Quinidine	Cisapride	0.761	0.730746	0.265	0.25	0.381	1	1
Quinidine	Clarithromycin	0.9808	0.760583	0.214	0.167	0.624	1	1
Quinidine	Erythromycin	0.9808	0.760583	0.262	0.273	0.624	1	1
Quinidine	Gatifloxacin	0.7	0.689254	0.266	0.16	0.381	1	1
Quinidine	Ranolazine	0.761	0.708319	0.262	0.227	0.381	1	1
Quinidine	Voriconazole	0.554	0.64832	0.299	0.235	0.316	0.333	1
Quinidine	Ziprasidone	0.577	0.757292	0.299	0.227	0.381	1	1
Ranolazine	Amiodarone	0.761	0.696171	0.262	0.286	0.381	1	1
Ranolazine	Disopyramide	0.761	0.723838	0.216	0.2	0.363	1	1
Ranolazine	Dofetilide	0.797	0.688925	0.247	0.167	0.345	1	1
Ranolazine	Ibutilide	0.797	0.696171	0.247	0.115	0.429	1	1
Ranolazine	Procainamide	0.761	0.7465	0.216	0.227	0.429	1	1
Ranolazine	Quinidine	0.761	0.708319	0.262	0.227	0.381	1	1
Ranolazine	Sotalol	0.761	0.7465	0.241	0.286	0.363	0.143	1
Ranolazine	Thioridazine	0.761	0.723838	0.223	0.171	0.478	0.6	1
Ranolazine	Voriconazole	0.761	0.696171	0.299	0.118	0.391	0.333	1
Ranolazine	Ziprasidone	0.761	0.697192	0.299	0.182	0.478	0.6	1
Ritonavir	Cisapride	0.658	0.554761	0.369	0.667	0.533	1	1
Ritonavir	Flecainide	0.634	0.554761	0	0.381	0.202	0	1
Saquinavir	Cisapride	0.892	0.537375	0.309	0.412	0.633	1	1
Sotalol	Cisapride	0.761	0.7465	0.248	0.286	0.363	0.143	1
Sotalol	Erythromycin	0.676	0.569355	0.241	0.286	0.269	0.333	1
Sotalol	Gatifloxacin	0.7	0.547803	0.193	0.286	0.31	0.333	1
Sotalol	Ranolazine	0.761	0.7465	0.241	0.286	0.363	0.143	1
Sotalol	Ziprasidone	0.723	0.7465	0.257	0.286	0.276	0.143	1
Sparfloxacin	Amiodarone	0.847	0.817685	0.182	0.6	0.471	1	1
Sparfloxacin	Disopyramide	0.847	0.802883	0.182	0.25	0.426	1	1
Sparfloxacin	Ziprasidone	0.847	0.817685	0.163	0.6	0.426	1	1
Sunitinib	Voriconazole	0.594	0.647229	0.175	0.069	0.346	0.143	1
Tacrolimus	Clarithromycin	0.9808	0.760583	0.266	0.167	0.624	1	1
Tacrolimus	Erythromycin	0.9808	0.760583	0.353	0.267	0.624	1	1
Tacrolimus	Fluconazole	0.878	0.753873	0.266	0.455	0.493	1	1
Tacrolimus	Voriconazole	0.878	0.753873	0.299	0.455	0.333	1	1
Tacrolimus	Ziprasidone	0.672	0.530821	0.353	0.2	0.333	0.143	1
Telithromycin	Cisapride	0.69	0.546402	0.267	0.286	0.685	1	1
Telithromycin	Pimozide	0.69	0.546402	0.259	0.286	0.685	1	1
Terfenadine	Aprepitant	0.479	0.617662	0	0.545	0.62	1	1
Thioridazine	Amiodarone	0.575	0.620439	0.181	0.333	0.478	0.6	1
Thioridazine	Cisapride	0.864	0.849005	0.426	0.389	0.506	0.6	1
Thioridazine	Duloxetine	0.7	0.781377	0.399	0.3	0.242	0.6	1
Thioridazine	Erythromycin	0.843	0.914583	0.241	0.333	0.866	1	1
Thioridazine	Fluoxetine	0.843	0.914583	0.476	0.538	0.866	1	1
Thioridazine	Fluvoxamine	0.843	0.914583	0.427	0.538	0.866	1	1
Thioridazine	Imipramine	0.486	0.74228	0.29	0.333	0.325	0.6	1
Thioridazine	Levofloxacin	0.843	0.914583	0.122	0.182	0.866	1	1
Thioridazine	Paroxetine	0.843	0.914583	0.476	0.321	0.866	1	1
Thioridazine	Pindolol	0.833	0.858025	0.29	0.286	0.712	1	1
Thioridazine	Propranolol	0.833	0.858025	0.267	0.368	0.712	1	1
Thioridazine	Ranolazine	0.761	0.723838	0.223	0.171	0.478	0.6	1
Thioridazine	Ziprasidone	0.843	0.914583	0.355	0.368	0.866	1	1
Thiothixene	Cisapride	0.659	0.772704	0.47	0.4	0.804	0.6	1
Trifluoperazine	Cisapride	0.894	0.872135	0.869	0.187	0.9667	1	1
Trimethoprim	Procainamide	0.486	0.496876	0.075	0.118	0.082	0	1
Trimipramine	Cisapride	0.892	0.925182	0	0.375	0.409	1	1
Trimipramine	Fluoxetine	0.674	0.743735	0	0.353	0.266	0.143	1
Vardenafil	Amiodarone	0.546	0.604674	0.221	0.071	0.286	0.6	1
Vardenafil	Procainamide	0.546	0.604674	0.179	0.062	0.286	0.6	1
Verapamil	Dofetilide	0.567	0.671195	0.269	0.143	0.245	0.143	1
Verapamil	Erythromycin	0.583	0.671195	0.248	0.273	0.237	0.143	1
Voriconazole	Chlorpropamide	0.345	0.457931	0.153	0.105	0.032	0.143	1
Voriconazole	Cisapride	0.878	0.753873	0.324	0.455	0.685	1	1
Voriconazole	Pimozide	0.878	0.753873	0.327	0.455	0.685	1	1
Voriconazole	Quinidine	0.554	0.64832	0.299	0.235	0.316	0.333	1
Voriconazole	Ranolazine	0.761	0.696171	0.299	0.118	0.391	0.333	1
Voriconazole	Sunitinib	0.594	0.647229	0.175	0.069	0.346	0.143	1
Voriconazole	Tacrolimus	0.878	0.753873	0.299	0.455	0.333	1	1
Zileuton	Pimozide	0.337	0.659955	0	0.1	0.056	0	1
Ziprasidone	Amiodarone	0.575	0.677695	0.262	0.286	0.478	1	1
Ziprasidone	Amitriptyline	0.757	0.953892	0.628	0.588	0.9706	1	1
Ziprasidone	Arsenic_trioxide	0.157	0.111225	0.255	0.074	0.818	0.143	1
Ziprasidone	Chlorpromazine	0.792	0.832719	0.355	0.368	0.506	0.6	1
Ziprasidone	Cisapride	0.761	0.718889	0.299	0.455	0.804	0.6	1
Ziprasidone	Clarithromycin	0.9808	0.760583	0.266	0.167	0.624	1	1
Ziprasidone	Desipramine	0.85	0.946531	0.661	0.594	0.886	1	1
Ziprasidone	Disopyramide	0.54	0.801745	0.275	0.276	0.321	1	1
Ziprasidone	Dofetilide	0.797	0.687724	0.247	0.167	0.4	1	1
Ziprasidone	Dolasetron	0.577	0.757292	0.253	0.077	0.818	0.143	1
Ziprasidone	Doxepin	0.757	0.941132	0.239	0.448	0.9286	1	1
Ziprasidone	Droperidol	0.879	0.72538	0.156	0.333	0.687	0.143	1
Ziprasidone	Erythromycin	0.9808	0.760583	0.266	0.267	0.624	1	1
Ziprasidone	Fluconazole	0.697	0.677695	0.266	0.308	0.493	0.6	1
Ziprasidone	Gatifloxacin	0.9054	0.866384	0.303	0.333	0.432	1	1
Ziprasidone	Ibutilide	0.797	0.703377	0.247	0.162	0.769	1	1
Ziprasidone	Imipramine	0.85	0.946531	0.772	0.594	0.9577	1	1
Ziprasidone	Mefloquine	0.538	0.745744	0.271	0.182	0.435	0.333	1
Ziprasidone	Mesoridazine	0.843	0.914583	0.338	0.333	0.866	1	1
Ziprasidone	Moxifloxacin	0.9054	0.866384	0.353	0.6	0.432	1	1
Ziprasidone	Nortriptyline	0.75	0.953892	0.772	0.588	0.9706	1	1
Ziprasidone	Pentamidine	0.424	0.72538	0	0.176	0.733	0.333	1
Ziprasidone	Pimozide	0.879	0.656744	0.299	0.214	0.391	0.6	1
Ziprasidone	Procainamide	0.541	0.7465	0.216	0.227	0.429	1	1
Ziprasidone	Quinidine	0.577	0.757292	0.299	0.227	0.381	1	1
Ziprasidone	Ranolazine	0.761	0.697192	0.299	0.182	0.478	0.6	1
Ziprasidone	Sotalol	0.723	0.7465	0.257	0.286	0.276	0.143	1
Ziprasidone	Sparfloxacin	0.847	0.817685	0.163	0.6	0.426	1	1
Ziprasidone	Tacrolimus	0.672	0.530821	0.353	0.2	0.333	0.143	1
Ziprasidone	Thioridazine	0.843	0.914583	0.355	0.368	0.866	1	1
Acetophenazine	Amiloride	0.579	0.602028	0	0	0.017	0	0
Acetophenazine	Amiodarone	0.643	0.812278	0	0.182	0.302	0.6	0
Acetophenazine	Amitriptyline	0.528	0.636793	0	0.211	0.138	0.6	0
Acetophenazine	Amoxapine	0.52	0.569459	0	0.045	0.102	0	0
Acetophenazine	Amprenavir	0.49	0.552285	0	0.333	0.102	0	0
Acetophenazine	Apomorphine	0.493	0.457258	0	0.037	0.11	0	0
Acetophenazine	Aprepitant	0.589	0.569459	0	0.357	0.157	0.6	0
Acetophenazine	Arsenic_trioxide	0.528	0.636793	0	0.067	0.138	0.6	0
Acetophenazine	Artemether	0.325	0.429508	0	0.077	0.246	0	0
Acetophenazine	Astemizole	0.622	0.567206	0	0.187	0.287	0	0
Acetophenazine	Atazanavir	0.512	0.567719	0	0	0.18	0	0
Acetophenazine	Azithromycin	0.551	0.397596	0	0.056	0.123	0	0
Acetophenazine	Bendroflumethiazide	0.366	0.518731	0	0	0	0	0
Acetophenazine	Benzthiazide	0.404	0.508471	0	0	0	0	0
Acetophenazine	Bepridil	0.52	0.570346	0	0	0.105	0	0
Acetophenazine	Bretylium	0.52	0.569459	0	0	0.058	0	0
Acetophenazine	Bumetanide	0.44	0.502044	0	0	0	0	0
Acetophenazine	Chloroquine	0.535	0.499507	0	0.158	0.067	0	0
Acetophenazine	Chlorothiazide	0.348	0.35044	0	0	0	0	0
Acetophenazine	Chlorpromazine	0.528	0.636793	0	0.12	0.103	0.6	0
Acetophenazine	Chlorpropamide	0.477	0.582966	0	0.105	0.026	0.143	0
Acetophenazine	Chlorthalidone	0.37	0.49408	0	0	0	0	0
Acetophenazine	Cimetidine	0.35	0.349065	0	0.233	0.166	0.143	0
Acetophenazine	Citalopram	0.48	0.618715	0	0.182	0.135	0	0
Acetophenazine	Clarithromycin	0.579	0.641766	0	0.143	0.192	0.6	0
Acetophenazine	Clomipramine	0.522	0.569459	0	0.053	0.098	0	0
Acetophenazine	Cyclothiazide	0.351	0.500533	0	0	0	0	0
Acetophenazine	Dasatinib	0.63	0.596863	0	0	0.115	0	0
Acetophenazine	Degarelix	0.69	0.137301	0	0	0.013	0	0
Acetophenazine	Delavirdine	0.52	0.584402	0	0.357	0.128	0	0
Acetophenazine	Desipramine	0.528	0.636793	0	0.088	0.106	0.6	0
Acetophenazine	Deslanoside	0.388	0.37934	0	0	0	0	0
Acetophenazine	Digitoxin	0.373	0.425417	0	0	0.033	0	0
Acetophenazine	Digoxin	0.369	0.413515	0	0	0.077	0	0
Acetophenazine	Diltiazem	0.55	0.566293	0	0.375	0.121	0	0
Acetophenazine	Diphenhydramine	0.418	0.471501	0	0.053	0.022	0	0
Acetophenazine	Disopyramide	0.627	0.636793	0	0.067	0.147	0.6	0
Acetophenazine	Dofetilide	0.627	0.636793	0	0.067	0.189	0.6	0
Acetophenazine	Dolasetron	0.528	0.636793	0	0.077	0.112	0.6	0
Acetophenazine	Domperidone	0.592	0.615286	0	0.133	0.1	1	0
Acetophenazine	Doxepin	0.528	0.636793	0	0.067	0.131	0.6	0
Acetophenazine	Droperidol	0.557	0.718889	0	0.067	0.129	0.6	0
Acetophenazine	Duloxetine	0.643	0.812278	0	0.182	0.183	0.6	0
Acetophenazine	Efavirenz	0.552	0.569459	0	0.286	0.092	0	0
Acetophenazine	Encainide	0.687	0.664881	0	0	0.011	0	0
Acetophenazine	Erythromycin	0.643	0.812278	0	0.333	0.211	0.6	0
Acetophenazine	Escitalopram	0.48	0.618715	0	0	0.064	0	0
Acetophenazine	Ethacrynic_acid	0.338	0.447753	0	0	0	0	0
Acetophenazine	Ethopropazine	0.387	0.463746	0	0	0	0	0
Acetophenazine	Fexofenadine	0.521	0.534197	0	0	0	0	0
Acetophenazine	Flecainide	0.634	0.569459	0	0	0.202	0	0
Acetophenazine	Fluconazole	0.538	0.680064	0	0.235	0.154	0.6	0
Acetophenazine	Fluoxetine	0.643	0.812278	0	0.333	0.236	0.6	0
Acetophenazine	Flupenthixol	0.437	0.520412	0	0.056	0.114	0	0
Acetophenazine	Fluphenazine	0.52	0.632285	0	0.111	0.011	0	0
Acetophenazine	Fluvoxamine	0.643	0.812278	0	0.389	0.211	0.6	0
Acetophenazine	Fosamprenavir	0.475	0.523805	0	0	0.114	0	0
Acetophenazine	Foscarnet	0.101	0.068292	0	0	0.133	0	0
Acetophenazine	Furosemide	0.376	0.455394	0	0	0	0	0
Acetophenazine	Gadobutrol	0.48	0.419023	0	0	0.025	0	0
Acetophenazine	Gadofosveset_trisodium	0.475	0.439197	0	0	0.025	0	0
Acetophenazine	Gatifloxacin	0.849	0.891606	0	0.333	0.484	1	0
Acetophenazine	Grepafloxacin	0.625	0.485713	0	0.045	0.375	0	0
Acetophenazine	Halofantrine	0.493	0.504935	0	0.067	0.183	0	0
Acetophenazine	Haloperidol	0.565	0.660923	0	0.333	0.143	0	0
Acetophenazine	Halothane	0.059	0.212046	0	0.062	0	0	0
Acetophenazine	Hydrochlorothiazide	0.4	0.530858	0	0	0	0	0
Acetophenazine	Hydroflumethiazide	0.351	0.344024	0	0	0	0	0
Acetophenazine	Ibutilide	0.627	0.636793	0	0.067	0.122	0.6	0
Acetophenazine	Imatinib	0.568	0.519792	0	0.214	0.132	0	0
Acetophenazine	Imipramine	0.643	0.812278	0	0.182	0.183	0.6	0
Acetophenazine	Indapamide	0.391	0.57229	0	0	0.114	0	0
Acetophenazine	Indinavir	0.628	0.569459	0	0.238	0.132	0	0
Acetophenazine	Iohexol	0.569	0.49423	0	0	0.013	0	0
Acetophenazine	Isradipine	0.299	0.477575	0	0	0.159	0	0
Acetophenazine	Itraconazole	0.64	0.569459	0	0.143	0.092	0.6	0
Acetophenazine	Josamycin	0.481	0.384601	0	0	0.045	0	0
Acetophenazine	Ketoconazole	0.711	0.569459	0	0.182	0.122	0.6	0
Acetophenazine	Lapatinib	0.562	0.533017	0	0	0.128	0	0
Acetophenazine	Levofloxacin	0.654	0.812278	0	0.333	0.435	0.6	0
Acetophenazine	Lidocaine	0.464	0.451482	0	0.381	0.049	0	0
Acetophenazine	Loxapine	0.539	0.491195	0	0.062	0.114	0	0
Acetophenazine	Lumefantrine	0.459	0.490473	0	0	0.246	0	0
Acetophenazine	Maprotiline	0.52	0.569459	0	0	0.125	0	0
Acetophenazine	Mefloquine	0.528	0.636793	0	0.067	0.186	0.6	0
Acetophenazine	Mesoridazine	0.548	0.636793	0	0.071	0.228	0.6	0
Acetophenazine	Methadone	0.338	0.500105	0	0.381	0.152	0	0
Acetophenazine	Methdilazine	0.432	0.467409	0	0	0.011	0	0
Acetophenazine	Methotrimeprazine	0.473	0.48256	0	0.031	0.06	0	0
Acetophenazine	Methyclothiazide	0.451	0.395518	0	0	0	0	0
Acetophenazine	Metolazone	0.429	0.5428	0	0	0	0	0
Acetophenazine	Metrizamide	0.605	0.551668	0	0	0.111	0	0
Acetophenazine	Mexiletine	0.373	0.385475	0	0.176	0.033	0	0
Acetophenazine	Mibefradil	0.605	0.56506	0	0.037	0.037	0	0
Acetophenazine	Moricizine	0.61	0.503108	0	0	0.037	0	0
Acetophenazine	Moxifloxacin	0.667	0.636793	0	0.067	0.267	0.6	0
Acetophenazine	Nefazodone	0.637	0.599582	0	0.091	0.052	0	0
Acetophenazine	Nelfinavir	0.62	0.569459	0	0.35	0.094	0	0
Acetophenazine	Nicardipine	0.506	0.580496	0	0.2	0.085	0	0
Acetophenazine	Nilotinib	0.44	0.49356	0	0.059	0.129	0	0
Acetophenazine	Norfloxacin	0.608	0.455351	0	0.158	0.146	0	0
Acetophenazine	Nortriptyline	0.528	0.636793	0	0.214	0.123	0.6	0
Acetophenazine	Ofloxacin	0.654	0.494354	0	0	0.08	0	0
Acetophenazine	Paroxetine	0.643	0.812278	0	0.333	0.211	0.6	0
Acetophenazine	Penicillin_G	0.41	0.506952	0	0	0.022	0	0
Acetophenazine	Pentamidine	0.528	0.639848	0	0.176	0.159	0.6	0
Acetophenazine	Perflutren	0.045	0.264296	0	0	0.125	0	0
Acetophenazine	Perphenazine	0.538	0.597751	0	0.118	0.011	0	0
Acetophenazine	Pimozide	0.547	0.636793	0	0.118	0.33	0.6	0
Acetophenazine	Pindolol	0.643	0.812278	0	0.182	0.183	0.6	0
Acetophenazine	Pipotiazine	0.435	0.548048	0	0.056	0.024	0	0
Acetophenazine	Polythiazide	0.478	0.509156	0	0	0	0	0
Acetophenazine	Probucol	0.23	0.438534	0	0	0.125	0	0
Acetophenazine	Procainamide	0.627	0.636793	0	0.067	0.161	0.6	0
Acetophenazine	Prochlorperazine	0.52	0.569459	0	0.067	0.011	0	0
Acetophenazine	Promazine	0.52	0.569459	0	0.148	0.011	0	0
Acetophenazine	Promethazine	0.52	0.569459	0	0.091	0.017	0	0
Acetophenazine	Propafenone	0.542	0.592243	0	0.071	0.204	0	0
Acetophenazine	Propericiazine	0.507	0.533763	0	0	0.01	0	0
Acetophenazine	Propiomazine	0.408	0.501218	0	0.038	0.011	0	0
Acetophenazine	Propranolol	0.643	0.812278	0	0.227	0.183	0.6	0
Acetophenazine	Protriptyline	0.52	0.569459	0	0.062	0.115	0	0
Acetophenazine	Quetiapine	0.451	0.534474	0	0.081	0.163	0	0
Acetophenazine	Quinethazone	0.398	0.427487	0	0	0	0	0
Acetophenazine	Quinidine	0.627	0.636793	0	0.143	0.267	0.6	0
Acetophenazine	Quinine	0.472	0.529161	0	0.292	0.181	0	0
Acetophenazine	Ranolazine	0.761	0.812278	0	0.182	0.363	0.6	0
Acetophenazine	Risperidone	0.524	0.730013	0	0.115	0.129	0	0
Acetophenazine	Ritonavir	0.52	0.633774	0	0.381	0.185	0	0
Acetophenazine	Saquinavir	0.615	0.569459	0	0.043	0.104	0	0
Acetophenazine	Sertindole	0.545	0.594058	0	0.105	0.025	0	0
Acetophenazine	Sotalol	0.627	0.636793	0	0.067	0.156	0.6	0
Acetophenazine	Sparfloxacin	0.608	0.641766	0	0.067	0.412	0.6	0
Acetophenazine	Sunitinib	0.55	0.647229	0	0.042	0.205	0	0
Acetophenazine	Tacrolimus	0.582	0.636793	0	0.133	0.333	0.6	0
Acetophenazine	Telithromycin	0.581	0.569459	0	0.143	0.181	0.6	0
Acetophenazine	Terfenadine	0.479	0.549871	0	0.333	0.62	0	0
Acetophenazine	Tetrabenazine	0.586	0.508283	0	0	0.181	0	0
Acetophenazine	Theophylline	0.447	0.278187	0	0.148	0.079	0	0
Acetophenazine	Thiethylperazine	0.44	0.543735	0	0	0.011	0	0
Acetophenazine	Thioridazine	0.627	0.680064	0	0.333	0.218	0.6	0
Acetophenazine	Thiothixene	0.52	0.569459	0	0.059	0.241	0	0
Acetophenazine	Tocainide	0.324	0.396603	0	0	0.012	0	0
Acetophenazine	Toremifene	0.471	0.588429	0	0.062	0.282	0	0
Acetophenazine	Trichlormethiazide	0.344	0.43721	0	0	0	0	0
Acetophenazine	Trifluoperazine	0.52	0.577503	0	0	0.011	0	0
Acetophenazine	Triflupromazine	0.453	0.469636	0	0	0.011	0	0
Acetophenazine	Trimeprazine	0.378	0.459793	0	0	0.011	0	0
Acetophenazine	Trimethoprim	0.473	0.443852	0	0.118	0.049	0	0
Acetophenazine	Trimipramine	0.52	0.569961	0	0.087	0.232	0.143	0
Acetophenazine	Triprolidine	0.375	0.501912	0	0.071	0.099	0	0
Acetophenazine	Troleandomycin	0.474	0.353236	0	0.059	0.043	0	0
Acetophenazine	Vardenafil	0.52	0.604674	0	0.062	0.206	0	0
Acetophenazine	Verapamil	0.528	0.564585	0	0.19	0.164	0	0
Acetophenazine	Voriconazole	0.627	0.602028	0	0.235	0.192	0.6	0
Acetophenazine	Vorinostat	0.355	0.500744	0	0	0.293	0	0
Acetophenazine	Zafirlukast	0.489	0.509406	0	0.263	0.055	0	0
Acetophenazine	Zileuton	0.538	0.568034	0	0.143	0.091	0.6	0
Acetophenazine	Ziprasidone	0.643	0.812278	0	0.333	0.306	0.6	0
Acetophenazine	Zuclopenthixol	0.462	0.550194	0	0.056	0.255	0	0
Amiloride	Acetophenazine	0.579	0.602028	0	0	0.017	0	0
Amiloride	Amiodarone	0.444	0.62041	0.262	0.136	0.381	0.6	0
Amiloride	Amitriptyline	0.403	0.730196	0.175	0.083	0.177	0	0
Amiloride	Amoxapine	0.5	0.662565	0.198	0.036	0.161	0	0
Amiloride	Amprenavir	0.352	0.494918	0.055	0.083	0.23	0	0
Amiloride	Apomorphine	0.64	0.672165	0.114	0	0.074	0	0
Amiloride	Aprepitant	0.422	0.532429	0.137	0.042	0.2	0	0
Amiloride	Arsenic_trioxide	0.403	0.318994	0.212	0.074	0.094	0	0
Amiloride	Artemether	0.3	0.583693	0	0.053	0.152	0	0
Amiloride	Astemizole	0.574	0.469065	0.175	0.087	0.142	0	0
Amiloride	Atazanavir	0.451	0.361368	0.155	0	0.312	0.143	0
Amiloride	Azithromycin	0.448	0.397723	0.255	0	0.084	0	0
Amiloride	Bendroflumethiazide	0.226	0.588414	0	0	0.018	0.143	0
Amiloride	Benzthiazide	0.271	0.63348	0	0	0.009	0.143	0
Amiloride	Bepridil	0.491	0.593851	0	0	0.111	0.143	0
Amiloride	Bretylium	0.382	0.554453	0.102	0	0.105	0.6	0
Amiloride	Bumetanide	0.305	0.663719	0.119	0.069	0.017	0.143	0
Amiloride	Chloroquine	0.491	0.652432	0.197	0.077	0.091	0	0
Amiloride	Chlorothiazide	0.22	0.41996	0	0	0.009	0.143	0
Amiloride	Chlorpromazine	0.424	0.645555	0.159	0.097	0.185	0	0
Amiloride	Chlorpropamide	0.359	0.457931	0.153	0	0.021	0	0
Amiloride	Chlorthalidone	0.229	0.663543	0.171	0	0.018	0.143	0
Amiloride	Cimetidine	0.333	0.414095	0.169	0.265	0.19	0	0
Amiloride	Cisapride	0.472	0.55926	0.275	0.176	0.267	0.143	0
Amiloride	Citalopram	0.426	0.727238	0.172	0.067	0.119	0	0
Amiloride	Clarithromycin	0.422	0.393352	0.262	0.107	0.301	0.143	0
Amiloride	Clomipramine	0.421	0.694048	0.166	0	0.164	0	0
Amiloride	Cyclothiazide	0.259	0.61231	0	0	0.009	0.143	0
Amiloride	Dasatinib	0.421	0.464703	0.215	0.031	0.109	0	0
Amiloride	Degarelix	0.405	0.102212	0.076	0	0.01	0	0
Amiloride	Delavirdine	0.395	0.550019	0.206	0.087	0.277	0	0
Amiloride	Desipramine	0.463	0.68104	0.194	0.194	0.179	0	0
Amiloride	Deslanoside	0.324	0.337926	0	0	0	0.333	0
Amiloride	Digitoxin	0.324	0.370043	0	0.043	0.026	0.333	0
Amiloride	Digoxin	0.319	0.368056	0.131	0.133	0.078	0.333	0
Amiloride	Diltiazem	0.471	0.674622	0.203	0.077	0.16	0.143	0
Amiloride	Diphenhydramine	0.479	0.643779	0.178	0.182	0.083	0	0
Amiloride	Disopyramide	0.421	0.689254	0.198	0.16	0.234	1	0
Amiloride	Dofetilide	0.405	0.619618	0.224	0.045	0.168	0.6	0
Amiloride	Dolasetron	0.577	0.757292	0.224	0	0.075	0	0
Amiloride	Domperidone	0.448	0.634331	0.08	0.095	0.066	0	0
Amiloride	Doxepin	0.481	0.701669	0.175	0.026	0.178	0	0
Amiloride	Droperidol	0.456	0.556996	0.143	0	0.09	0	0
Amiloride	Duloxetine	0.407	0.716912	0.162	0	0.103	0	0
Amiloride	Efavirenz	0.382	0.614464	0.203	0.043	0.1	0	0
Amiloride	Encainide	0.589	0.634003	0	0.053	0.01	0.6	0
Amiloride	Erythromycin	0.422	0.519928	0.262	0.107	0.248	0.143	0
Amiloride	Escitalopram	0.426	0.704536	0	0	0.076	0	0
Amiloride	Ethacrynic_acid	0.25	0.61483	0.157	0	0.017	0.143	0
Amiloride	Ethopropazine	0.429	0.655097	0	0	0.026	0	0
Amiloride	Fexofenadine	0.527	0.428012	0.116	0.091	0.009	0	0
Amiloride	Flecainide	0.415	0.659947	0.265	0.05	0.167	0.6	0
Amiloride	Fluconazole	0.422	0.571655	0.219	0.083	0.232	0	0
Amiloride	Fluoxetine	0.37	0.691772	0.16	0.038	0.237	0	0
Amiloride	Flupenthixol	0.492	0.577367	0	0	0.108	0	0
Amiloride	Fluphenazine	0.492	0.580625	0.154	0.04	0.056	0	0
Amiloride	Fluvoxamine	0.338	0.634366	0.174	0.148	0.123	0	0
Amiloride	Fosamprenavir	0.341	0.467742	0.087	0	0.266	0	0
Amiloride	Foscarnet	0.086	0.07824	0.206	0	0.102	0	0
Amiloride	Furosemide	0.209	0.583607	0.214	0.115	0.033	0.143	0
Amiloride	Gadobutrol	0.45	0.53607	0.112	0	0.019	0	0
Amiloride	Gadofosveset_trisodium	0.469	0.413539	0.149	0	0.019	0	0
Amiloride	Gatifloxacin	0.514	0.620234	0.262	0.107	0.094	0.143	0
Amiloride	Grepafloxacin	0.472	0.657892	0	0.115	0.106	0	0
Amiloride	Halofantrine	0.439	0.574332	0.143	0.048	0.14	0	0
Amiloride	Haloperidol	0.5	0.551152	0.115	0.062	0.15	0	0
Amiloride	Halothane	0	0.295332	0.032	0.053	0	0	0
Amiloride	Hydrochlorothiazide	0.238	0.393876	0.251	0	0.018	0.143	0
Amiloride	Hydroflumethiazide	0.241	0.46289	0.16	0	0.009	0.143	0
Amiloride	Ibutilide	0.403	0.630738	0.19	0.115	0.104	0.6	0
Amiloride	Imatinib	0.437	0.468782	0.173	0.081	0.316	0	0
Amiloride	Imipramine	0.453	0.652882	0.179	0.179	0.189	0	0
Amiloride	Indapamide	0.253	0.645721	0.274	0	0.098	0.143	0
Amiloride	Indinavir	0.537	0.412894	0.146	0.185	0.261	0	0
Amiloride	Iohexol	0.309	0.584269	0.068	0	0.01	0	0
Amiloride	Isradipine	0.348	0.60594	0	0	0.121	0.143	0
Amiloride	Itraconazole	0.422	0.379071	0.209	0.19	0.244	0	0
Amiloride	Josamycin	0.406	0.309645	0	0	0.076	0	0
Amiloride	Ketoconazole	0.472	0.571773	0.117	0.185	0.227	0	0
Amiloride	Lapatinib	0.402	0.429018	0	0	0.14	0	0
Amiloride	Levofloxacin	0.522	0.65764	0.155	0.087	0.148	0.143	0
Amiloride	Lidocaine	0.328	0.592447	0.165	0.167	0.082	0	0
Amiloride	Loxapine	0.525	0.663517	0.134	0	0.108	0	0
Amiloride	Lumefantrine	0.474	0.534569	0	0	0.164	0	0
Amiloride	Maprotiline	0.382	0.704869	0	0.037	0.157	0	0
Amiloride	Mefloquine	0.538	0.745744	0.259	0	0.176	0	0
Amiloride	Mesoridazine	0.437	0.660835	0.143	0.125	0.173	0	0
Amiloride	Methadone	0.34	0.726779	0.219	0.094	0.294	0	0
Amiloride	Methdilazine	0.491	0.633746	0	0	0.035	0	0
Amiloride	Methotrimeprazine	0.518	0.669246	0	0.026	0.165	0	0
Amiloride	Methyclothiazide	0.271	0.501942	0	0	0.009	0.143	0
Amiloride	Metolazone	0.247	0.678389	0.227	0	0.018	0.143	0
Amiloride	Metrizamide	0.342	0.641759	0	0	0.018	0	0
Amiloride	Mexiletine	0.308	0.493081	0.231	0.13	0.043	0.6	0
Amiloride	Mibefradil	0.493	0.477581	0	0.062	0.038	0.143	0
Amiloride	Moricizine	0.471	0.590108	0.21	0.053	0.038	0.6	0
Amiloride	Moxifloxacin	0.542	0.666227	0.189	0	0.136	0.143	0
Amiloride	Nefazodone	0.446	0.55296	0.206	0.034	0.186	0	0
Amiloride	Nelfinavir	0.507	0.427811	0.175	0.179	0.239	0	0
Amiloride	Nicardipine	0.423	0.557632	0.2	0.077	0.273	0.143	0
Amiloride	Nilotinib	0.292	0.443996	0.184	0.043	0.131	0	0
Amiloride	Norfloxacin	0.493	0.583846	0.14	0.12	0.144	0	0
Amiloride	Nortriptyline	0.403	0.730746	0.183	0.053	0.163	0	0
Amiloride	Ofloxacin	0.522	0.65764	0.231	0.125	0.043	0	0
Amiloride	Paroxetine	0.468	0.694908	0.148	0.074	0.132	0	0
Amiloride	Penicillin_G	0.31	0.588451	0.194	0.148	0.017	0	0
Amiloride	Pentamidine	0.403	0.590681	0.143	0.083	0.111	0	0
Amiloride	Perflutren	0	0.373054	0	0	0.085	0	0
Amiloride	Perphenazine	0.5	0.627033	0.203	0.087	0.079	0	0
Amiloride	Pimozide	0.437	0.553902	0.211	0.136	0.19	0	0
Amiloride	Pindolol	0.464	0.586338	0.176	0	0.028	0.143	0
Amiloride	Pipotiazine	0.421	0.563762	0.006	0.042	0.037	0	0
Amiloride	Polythiazide	0.302	0.548079	0.16	0	0.009	0.143	0
Amiloride	Probucol	0.241	0.447431	0	0	0.085	0.143	0
Amiloride	Procainamide	0.448	0.547872	0.19	0.227	0.198	1	0
Amiloride	Prochlorperazine	0.466	0.617208	0.151	0	0.072	0	0
Amiloride	Promazine	0.455	0.604715	0	0	0.062	0	0
Amiloride	Promethazine	0.418	0.619404	0.165	0.034	0.101	0	0
Amiloride	Propafenone	0.45	0.70696	0.171	0.105	0.202	0.6	0
Amiloride	Propericiazine	0.564	0.644961	0	0	0.034	0	0
Amiloride	Propiomazine	0.431	0.683064	0	0	0.044	0	0
Amiloride	Propranolol	0.426	0.662716	0.179	0.138	0.065	0.143	0
Amiloride	Protriptyline	0.382	0.714365	0.17	0	0.153	0	0
Amiloride	Quetiapine	0.508	0.621064	0.169	0.022	0.168	0	0
Amiloride	Quinethazone	0.233	0.510031	0	0	0.009	0.143	0
Amiloride	Quinine	1	0.89879	0	0.321	0.248	0	0
Amiloride	Ranolazine	0.554	0.55926	0.262	0.176	0.242	0.333	0
Amiloride	Risperidone	0.444	0.567067	0.147	0.029	0.102	0	0
Amiloride	Ritonavir	0.452	0.398666	0.275	0.25	0.303	0.143	0
Amiloride	Saquinavir	0.522	0.394922	0.15	0.25	0.254	0	0
Amiloride	Sertindole	0.462	0.557902	0	0.038	0.019	0	0
Amiloride	Sotalol	0.403	0.547803	0.19	0.048	0.162	0.143	0
Amiloride	Sparfloxacin	0.471	0.641667	0.262	0.1	0.169	0.143	0
Amiloride	Sunitinib	0.408	0.635706	0.125	0.069	0.18	0	0
Amiloride	Tacrolimus	0.485	0.480552	0.192	0.045	0.258	0	0
Amiloride	Telithromycin	0.474	0.340306	0.17	0.048	0.248	0	0
Amiloride	Terfenadine	0.558	0.442103	0.175	0.111	0.208	0	0
Amiloride	Tetrabenazine	0.582	0.697252	0.051	0	0.096	0	0
Amiloride	Theophylline	0.365	0.353077	0.134	0.088	0.231	0	0
Amiloride	Thiethylperazine	0.474	0.630983	0	0	0.044	0	0
Amiloride	Thioridazine	0.474	0.708319	0.287	0.125	0.206	0.143	0
Amiloride	Thiothixene	0.4	0.600806	0.186	0.043	0.211	0	0
Amiloride	Tocainide	0.179	0.502253	0	0.05	0.019	0.6	0
Amiloride	Toremifene	0.491	0.571216	0.139	0.045	0.207	0	0
Amiloride	Trichlormethiazide	0.217	0.475886	0	0	0.009	0.143	0
Amiloride	Trifluoperazine	0.458	0.61274	0.183	0	0.071	0	0
Amiloride	Triflupromazine	0.417	0.681358	0	0	0.062	0	0
Amiloride	Trimeprazine	0.418	0.637023	0	0	0.034	0	0
Amiloride	Trimethoprim	0.393	0.587067	0.149	0.176	0.039	0.143	0
Amiloride	Trimipramine	0.442	0.672514	0.098	0	0.239	0	0
Amiloride	Triprolidine	0.562	0.671908	0	0	0.144	0	0
Amiloride	Troleandomycin	0.4	0.341476	0	0	0.025	0	0
Amiloride	Vardenafil	0.394	0.55926	0.167	0.176	0.109	0.143	0
Amiloride	Verapamil	0.483	0.600295	0.206	0.273	0.237	0.143	0
Amiloride	Voriconazole	0.422	0.633308	0.248	0.107	0.254	0.143	0
Amiloride	Vorinostat	0.254	0.549208	0	0	0.199	0	0
Amiloride	Zafirlukast	0.333	0.496262	0.152	0.071	0.034	0	0
Amiloride	Zileuton	0.422	0.510175	0.094	0	0	0	0
Amiloride	Ziprasidone	0.422	0.618273	0.262	0.176	0.203	0.143	0
Amiloride	Zuclopenthixol	0.5	0.625875	0	0	0.18	0	0
Amiodarone	Acetophenazine	0.643	0.812278	0	0.182	0.302	0.6	0
Amiodarone	Amiloride	0.444	0.62041	0.262	0.136	0.381	0.6	0
Amiodarone	Amitriptyline	0.575	0.764732	0.244	0.286	0.32	0.143	0
Amiodarone	Amoxapine	0.584	0.699457	0.235	0.176	0.302	0.143	0
Amiodarone	Amprenavir	0.631	0.552285	0.129	0.333	0.465	1	0
Amiodarone	Apomorphine	0.578	0.726481	0.148	0.406	0.29	0.143	0
Amiodarone	Aprepitant	0.602	0.613048	0.197	0.357	0.302	0.143	0
Amiodarone	Arsenic_trioxide	0.405	0.580144	0.255	0.071	0.379	0	0
Amiodarone	Artemether	0.483	0.667622	0	0.077	0.624	0	0
Amiodarone	Astemizole	0.667	0.61365	0.209	0.214	0.302	0	0
Amiodarone	Azithromycin	0.895	0.648529	0.29	0.417	0.333	1	0
Amiodarone	Bendroflumethiazide	0.535	0.602022	0	0	0.04	0.143	0
Amiodarone	Benzthiazide	0.602	0.620314	0	0	0.029	0.143	0
Amiodarone	Bepridil	0.575	0.706307	0	0.118	0.302	0.143	0
Amiodarone	Bretylium	0.575	0.583315	0.171	0.118	0.302	0.333	0
Amiodarone	Bumetanide	0.592	0.673924	0.159	0.095	0.021	0.143	0
Amiodarone	Chloroquine	0.582	0.651711	0.182	0.158	0.157	0	0
Amiodarone	Chlorothiazide	0.536	0.468416	0	0.1	0.027	0.143	0
Amiodarone	Chlorpromazine	0.792	0.832719	0.355	0.368	0.506	0.6	0
Amiodarone	Chlorpropamide	0.48	0.534592	0.235	0.118	0.189	0.143	0
Amiodarone	Chlorthalidone	0.525	0.615003	0.153	0	0.039	0.143	0
Amiodarone	Cimetidine	0.433	0.438743	0.141	0.233	0.166	0.143	0
Amiodarone	Citalopram	0.507	0.720767	0.324	0.2	0.19	0.143	0
Amiodarone	Clarithromycin	0.9808	0.760583	0.262	0.2	0.624	1	0
Amiodarone	Clomipramine	0.694	0.77124	0.298	0.118	0.302	0.143	0
Amiodarone	Cyclothiazide	0.56	0.586177	0	0.1	0.029	0.143	0
Amiodarone	Dasatinib	0.707	0.670508	0.233	0	0.243	0	0
Amiodarone	Degarelix	0.69	0.263988	0.108	0	0.034	0	0
Amiodarone	Delavirdine	0.723	0.627314	0.297	0.357	0.394	0.6	0
Amiodarone	Desipramine	0.687	0.707004	0.218	0.174	0.302	0.143	0
Amiodarone	Deslanoside	0.544	0.395818	0	0	0.011	0.333	0
Amiodarone	Digitoxin	0.554	0.451942	0	0.111	0.075	0.333	0
Amiodarone	Digoxin	0.545	0.432462	0.144	0.13	0.102	0.333	0
Amiodarone	Diltiazem	0.653	0.625958	0.256	0.375	0.259	0.143	0
Amiodarone	Diphenhydramine	0.431	0.652891	0.193	0.091	0.131	0	0
Amiodarone	Disopyramide	0.575	0.723838	0.203	0.167	0.478	0.333	0
Amiodarone	Dofetilide	0.628	0.688925	0.18	0.143	0.478	0.333	0
Amiodarone	Dolasetron	0.521	0.666937	0.237	0.077	0.31	0.143	0
Amiodarone	Domperidone	0.696	0.657126	0.114	0.133	0.276	1	0
Amiodarone	Doxepin	0.575	0.744762	0.205	0.417	0.302	0.143	0
Amiodarone	Droperidol	0.662	0.723165	0.163	0.182	0.324	0.143	0
Amiodarone	Duloxetine	0.431	0.686459	0.266	0.125	0.239	0.143	0
Amiodarone	Efavirenz	0.575	0.625684	0.227	0.286	0.302	0.6	0
Amiodarone	Encainide	0.742	0.739627	0	0.25	0.302	0.333	0
Amiodarone	Escitalopram	0.507	0.70326	0	0.091	0.124	0.143	0
Amiodarone	Ethacrynic_acid	0.361	0.648579	0.157	0.111	0.021	0.143	0
Amiodarone	Ethopropazine	0.783	0.783304	0	0.062	0.146	0.143	0
Amiodarone	Fexofenadine	0.585	0.554497	0.154	0.067	0.061	0	0
Amiodarone	Flecainide	0.634	0.674806	0.222	0.2	0.35	0.333	0
Amiodarone	Fluconazole	0.575	0.652249	0.175	0.267	0.339	0.143	0
Amiodarone	Fluoxetine	0.431	0.664851	0.313	0.312	0.277	0.143	0
Amiodarone	Flupenthixol	0.525	0.670137	0	0.308	0.27	0.6	0
Amiodarone	Fluphenazine	0.603	0.776926	0.347	0.286	0.341	0.6	0
Amiodarone	Fluvoxamine	0.461	0.615108	0.338	0.389	0.239	0.143	0
Amiodarone	Fosamprenavir	0.629	0.523805	0.148	0.5	0.5	1	0
Amiodarone	Foscarnet	0.235	0.105609	0.246	0.125	0.344	0.6	0
Amiodarone	Furosemide	0.485	0.593068	0.177	0.154	0.019	0.143	0
Amiodarone	Gadobutrol	0.582	0.516597	0.187	0	0.069	0	0
Amiodarone	Gadofosveset_trisodium	0.597	0.493807	0.232	0.2	0.069	0	0
Amiodarone	Grepafloxacin	0.9242	0.870809	0	0.364	0.531	1	0
Amiodarone	Halofantrine	0.493	0.594199	0.2	0.077	0.316	0	0
Amiodarone	Haloperidol	0.565	0.721637	0.279	0.333	0.235	0.6	0
Amiodarone	Halothane	0.059	0.303415	0.058	0.062	0.01	0.143	0
Amiodarone	Hydrochlorothiazide	0.515	0.526222	0.205	0.111	0.232	1	0
Amiodarone	Hydroflumethiazide	0.52	0.502414	0.146	0	0.027	0.143	0
Amiodarone	Ibutilide	0.575	0.624167	0.163	0.118	0.478	0.333	0
Amiodarone	Imatinib	0.621	0.542728	0.203	0.214	0.33	0	0
Amiodarone	Imipramine	0.756	0.767611	0.194	0.239	0.32	0.143	0
Amiodarone	Indapamide	0.577	0.677423	0.263	0	0.27	0.143	0
Amiodarone	Indinavir	0.743	0.583315	0.175	0.333	0.491	1	0
Amiodarone	Iohexol	0.569	0.641399	0.082	0	0.034	0	0
Amiodarone	Isradipine	0.457	0.680281	0	0.091	0.333	0.143	0
Amiodarone	Itraconazole	0.644	0.613048	0.233	0.2	0.43	0.143	0
Amiodarone	Josamycin	0.87	0.464831	0	0.091	0.375	1	0
Amiodarone	Ketoconazole	0.711	0.629688	0.187	0.2	0.451	0.143	0
Amiodarone	Lapatinib	0.608	0.533017	0	0	0.326	0	0
Amiodarone	Lidocaine	0.548	0.572967	0.169	0.381	0.127	0.143	0
Amiodarone	Loxapine	0.657	0.712085	0.275	0.25	0.27	0.6	0
Amiodarone	Lumefantrine	0.507	0.533961	0	0	0.635	0	0
Amiodarone	Maprotiline	0.575	0.687923	0	0.219	0.302	0.143	0
Amiodarone	Mefloquine	0.473	0.715769	0.214	0.182	0.378	0	0
Amiodarone	Mesoridazine	0.843	0.914583	0.167	0.182	0.866	1	0
Amiodarone	Methadone	0.491	0.696661	0.172	0.381	0.257	0.143	0
Amiodarone	Methdilazine	0.867	0.815739	0	0.033	0.146	0	0
Amiodarone	Methotrimeprazine	0.673	0.808964	0	0.562	0.344	0.6	0
Amiodarone	Methyclothiazide	0.586	0.527916	0	0	0.027	0.143	0
Amiodarone	Metolazone	0.598	0.723086	0.173	0	0.04	0.143	0
Amiodarone	Metrizamide	0.605	0.672481	0	0	0.265	0	0
Amiodarone	Mexiletine	0.381	0.525088	0.208	0.375	0.066	0.333	0
Amiodarone	Mibefradil	0.605	0.584345	0	0.04	0.086	0.143	0
Amiodarone	Moricizine	0.63	0.718971	0.221	0.25	0.067	0.333	0
Amiodarone	Nefazodone	0.637	0.628215	0.336	0.206	0.306	0.143	0
Amiodarone	Nelfinavir	0.708	0.583315	0.246	0.35	0.422	1	0
Amiodarone	Nicardipine	0.59	0.594807	0.242	0.214	0.28	0.143	0
Amiodarone	Nilotinib	0.507	0.522747	0.256	0.059	0.333	0	0
Amiodarone	Norfloxacin	0.851	0.850447	0.181	0.4	0.513	1	0
Amiodarone	Nortriptyline	0.575	0.724489	0.208	0.308	0.32	0.143	0
Amiodarone	Ofloxacin	1	0.944015	0.389	0.625	0.375	1	0
Amiodarone	Paroxetine	0.6	0.705764	0.302	0.2	0.287	0.143	0
Amiodarone	Penicillin_G	0.493	0.569015	0.168	0.125	0.047	0.333	0
Amiodarone	Pentamidine	0.424	0.683647	0.163	0.176	0.333	0	0
Amiodarone	Perflutren	0.047	0.385116	0	0	0.345	0	0
Amiodarone	Perphenazine	0.614	0.824041	0.426	0.214	0.378	0.6	0
Amiodarone	Pimozide	0.697	0.61365	0.241	0.214	0.391	0.6	0
Amiodarone	Pindolol	0.464	0.60912	0.223	0.062	0.239	0.143	0
Amiodarone	Pipotiazine	0.619	0.747563	0.049	0.214	0.073	1	0
Amiodarone	Polythiazide	0.61	0.544387	0.159	0	0.027	0.143	0
Amiodarone	Probucol	0.3	0.532004	0	0	0.345	0.143	0
Amiodarone	Procainamide	0.575	0.583315	0.163	0.167	0.478	0.333	0
Amiodarone	Prochlorperazine	0.812	0.849005	0.408	0.4	0.354	0.6	0
Amiodarone	Promazine	0.864	0.822407	0	0.455	0.302	0.6	0
Amiodarone	Promethazine	0.739	0.790263	0.192	0.281	0.368	0	0
Amiodarone	Propafenone	0.582	0.693372	0.256	0.2	0.314	0.333	0
Amiodarone	Propericiazine	0.66	0.844171	0	0.167	0.22	1	0
Amiodarone	Propiomazine	0.667	0.804415	0	0.419	0.159	0.333	0
Amiodarone	Propranolol	0.455	0.685645	0.158	0.227	0.239	0.143	0
Amiodarone	Protriptyline	0.575	0.72936	0.213	0.143	0.302	0.143	0
Amiodarone	Quetiapine	0.583	0.697932	0.356	0.839	0.273	0.6	0
Amiodarone	Quinethazone	0.566	0.552263	0	0	0.029	0.143	0
Amiodarone	Quinidine	0.575	0.708319	0.235	0.143	0.478	0.333	0
Amiodarone	Quinine	0.554	0.685675	0	0.292	0.25	0	0
Amiodarone	Risperidone	0.59	0.730013	0.288	0.533	0.23	0.6	0
Amiodarone	Ritonavir	0.716	0.583315	0.375	0.381	0.383	1	0
Amiodarone	Saquinavir	0.732	0.583315	0.243	0.182	0.406	1	0
Amiodarone	Sertindole	0.742	0.642522	0	0.357	0.061	1	0
Amiodarone	Sotalol	0.575	0.583315	0.19	0.118	0.478	0.333	0
Amiodarone	Sunitinib	0.613	0.647229	0.235	0.077	0.346	0	0
Amiodarone	Tacrolimus	0.672	0.580144	0.353	0.154	0.493	0	0
Amiodarone	Telithromycin	0.64	0.613048	0.222	0.273	0.367	1	0
Amiodarone	Terfenadine	0.562	0.61365	0.159	0.333	0.62	0	0
Amiodarone	Tetrabenazine	0.656	0.69326	0.089	0.077	0.283	0.143	0
Amiodarone	Theophylline	0.479	0.407343	0.139	0.16	0.093	0	0
Amiodarone	Thiethylperazine	0.9111	0.861939	0	0.167	0.159	0	0
Amiodarone	Thiothixene	0.604	0.73168	0.376	0.231	0.804	0.6	0
Amiodarone	Tocainide	0.371	0.54003	0	0.2	0.029	0.333	0
Amiodarone	Toremifene	0.478	0.623743	0.144	0.154	0.761	0	0
Amiodarone	Trichlormethiazide	0.515	0.530354	0	0	0.041	0.143	0
Amiodarone	Trifluoperazine	0.796	0.814771	0.404	0.118	0.349	0.6	0
Amiodarone	Triflupromazine	0.776	0.840394	0	0.125	0.183	0.6	0
Amiodarone	Trimeprazine	0.778	0.79323	0	0.033	0.195	0	0
Amiodarone	Trimethoprim	0.486	0.619903	0.144	0.133	0.265	0.6	0
Amiodarone	Trimipramine	0.674	0.743735	0.167	0.353	0.409	0.143	0
Amiodarone	Triprolidine	0.571	0.716633	0	0.2	0.133	0	0
Amiodarone	Troleandomycin	0.759	0.494636	0	0.067	0.177	1	0
Amiodarone	Verapamil	0.567	0.671195	0.188	0.19	0.304	1	0
Amiodarone	Voriconazole	0.575	0.681312	0.342	0.235	0.478	0.6	0
Amiodarone	Vorinostat	0.42	0.548977	0	0	0.802	0	0
Amiodarone	Zafirlukast	0.701	0.509406	0.157	0.294	0.082	0	0
Amiodarone	Zileuton	0.443	0.613048	0.086	0.2	0.287	0	0
Amiodarone	Zuclopenthixol	0.549	0.750942	0	0.308	0.825	0.6	0
Amitriptyline	Acetophenazine	0.528	0.636793	0	0.211	0.138	0.6	0
Amitriptyline	Amiloride	0.403	0.730196	0.175	0.083	0.177	0	0
Amitriptyline	Amiodarone	0.575	0.764732	0.244	0.286	0.32	0.143	0
Amitriptyline	Amoxapine	0.569	0.646233	0.18	0.211	0.139	0.143	0
Amitriptyline	Amprenavir	0.49	0.552285	0.093	0.333	0.351	0.143	0
Amitriptyline	Apomorphine	0.493	0.646659	0.103	0.406	0.125	0.143	0
Amitriptyline	Aprepitant	0.581	0.5717	0.181	0.4	0.256	0.143	0
Amitriptyline	Arsenic_trioxide	0.268	0.568425	0.199	0.286	0.168	0.143	0
Amitriptyline	Artemether	0.325	0.711692	0	0.077	0.624	0	0
Amitriptyline	Astemizole	0.634	0.713548	0.184	0.273	0.287	0	0
Amitriptyline	Atazanavir	0.512	0.569065	0.202	0	0.283	0.143	0
Amitriptyline	Azithromycin	0.551	0.397596	0.237	0.167	0.141	0.143	0
Amitriptyline	Bendroflumethiazide	0.43	0.602022	0	0	0.011	0	0
Amitriptyline	Benzthiazide	0.488	0.620314	0	0	0	0	0
Amitriptyline	Bepridil	0.514	0.570801	0	0.211	0.138	0	0
Amitriptyline	Bretylium	0.306	0.623847	0.069	0.211	0.138	0	0
Amitriptyline	Bumetanide	0.44	0.566903	0.138	0	0	0	0
Amitriptyline	Chloroquine	0.535	0.615963	0.151	0.158	0.076	0	0
Amitriptyline	Chlorothiazide	0.412	0.525878	0	0	0	0	0
Amitriptyline	Chlorpromazine	0.486	0.630986	0.162	0.286	0.175	0.6	0
Amitriptyline	Chlorpropamide	0.368	0.703926	0.142	0.231	0.099	0.143	0
Amitriptyline	Chlorthalidone	0.419	0.637094	0.188	0	0.011	0	0
Amitriptyline	Cimetidine	0.368	0.463843	0.134	0.233	0.262	0.143	0
Amitriptyline	Citalopram	0.48	0.618715	0.272	0.182	0.135	0.143	0
Amitriptyline	Clarithromycin	0.468	0.801745	0.227	0.286	0.367	0.143	0
Amitriptyline	Clomipramine	0.522	0.590508	0.26	0.211	0.144	0.143	0
Amitriptyline	Cyclothiazide	0.46	0.537514	0	0	0	0	0
Amitriptyline	Dasatinib	0.707	0.596863	0.195	0	0.145	0	0
Amitriptyline	Degarelix	0.69	0.137301	0.082	0	0.014	0	0
Amitriptyline	Delavirdine	0.602	0.627314	0.258	0.357	0.365	0.143	0
Amitriptyline	Desipramine	0.493	0.63916	0.162	0.286	0.172	0.143	0
Amitriptyline	Deslanoside	0.388	0.37934	0	0	0.011	0	0
Amitriptyline	Digitoxin	0.373	0.425417	0	0	0.054	0	0
Amitriptyline	Digoxin	0.369	0.413515	0.067	0.095	0.082	0	0
Amitriptyline	Diltiazem	0.55	0.585455	0.24	0.545	0.209	0	0
Amitriptyline	Diphenhydramine	0.418	0.676544	0.2	0.053	0.065	0	0
Amitriptyline	Disopyramide	0.479	0.667634	0.239	0.286	0.2	0.143	0
Amitriptyline	Dofetilide	0.506	0.688925	0.233	0.286	0.189	0.143	0
Amitriptyline	Dolasetron	0.452	0.635771	0.187	0.286	0.168	0.143	0
Amitriptyline	Domperidone	0.696	0.657126	0.112	0.133	0.114	1	0
Amitriptyline	Doxepin	0.384	0.630916	0.205	0.417	0.168	0.143	0
Amitriptyline	Droperidol	0.653	0.723165	0.162	0.286	0.168	0.143	0
Amitriptyline	Duloxetine	0.5	0.764732	0.266	0.189	0.25	0.143	0
Amitriptyline	Efavirenz	0.387	0.621516	0.184	0.286	0.198	0.143	0
Amitriptyline	Encainide	0.687	0.664881	0	0.211	0.138	0	0
Amitriptyline	Erythromycin	0.5	0.801745	0.244	0.286	0.339	0.143	0
Amitriptyline	Escitalopram	0.48	0.618812	0	0.091	0.093	0.143	0
Amitriptyline	Ethacrynic_acid	0.338	0.689507	0.174	0	0	0	0
Amitriptyline	Ethopropazine	0.449	0.614284	0	0.062	0.054	0.143	0
Amitriptyline	Fexofenadine	0.521	0.554497	0.142	0.029	0.034	0	0
Amitriptyline	Flecainide	0.634	0.554761	0.246	0.225	0.202	0	0
Amitriptyline	Fluoxetine	0.575	0.899002	0.302	0.312	0.308	1	0
Amitriptyline	Flupenthixol	0.5	0.570771	0	0.161	0.157	0.6	0
Amitriptyline	Fluphenazine	0.542	0.632285	0.167	0.211	0.138	0.6	0
Amitriptyline	Fluvoxamine	0.5	0.764732	0.338	0.429	0.25	0.143	0
Amitriptyline	Fosamprenavir	0.475	0.523805	0.185	0	0.396	0.143	0
Amitriptyline	Foscarnet	0.117	0.1127	0.209	0	0.135	0.143	0
Amitriptyline	Furosemide	0.403	0.676943	0.138	0	0.047	0	0
Amitriptyline	Gadobutrol	0.48	0.474786	0.14	0	0.029	0	0
Amitriptyline	Gadofosveset_trisodium	0.475	0.439197	0.182	0	0.029	0	0
Amitriptyline	Gatifloxacin	0.7	0.801745	0.267	0.286	0.31	0.143	0
Amitriptyline	Grepafloxacin	0.625	0.595044	0	0.125	0.375	0.143	0
Amitriptyline	Halofantrine	0.493	0.575152	0.182	0.067	0.183	0	0
Amitriptyline	Haloperidol	0.565	0.721637	0.168	0.333	0.167	0.6	0
Amitriptyline	Halothane	0.083	0.372233	0.044	0.062	0	0.143	0
Amitriptyline	Hydrochlorothiazide	0.425	0.595665	0.205	0.028	0.159	0	0
Amitriptyline	Hydroflumethiazide	0.398	0.614336	0.155	0	0	0	0
Amitriptyline	Ibutilide	0.432	0.624167	0.162	0.286	0.179	0.143	0
Amitriptyline	Imatinib	0.577	0.519792	0.19	0.214	0.28	0	0
Amitriptyline	Imipramine	0.5	0.764732	0.244	0.286	0.25	0.143	0
Amitriptyline	Indapamide	0.476	0.609455	0.229	0	0.128	0	0
Amitriptyline	Indinavir	0.628	0.481332	0.169	0.4	0.371	0.143	0
Amitriptyline	Iohexol	0.569	0.519274	0.065	0	0.013	0	0
Amitriptyline	Isradipine	0.348	0.603365	0	0.067	0.159	0	0
Amitriptyline	Itraconazole	0.64	0.5717	0.228	0.211	0.388	1	0
Amitriptyline	Josamycin	0.481	0.384601	0	0	0.165	0.143	0
Amitriptyline	Ketoconazole	0.711	0.629688	0.181	0.235	0.422	0.6	0
Amitriptyline	Lapatinib	0.562	0.533017	0	0	0.192	0	0
Amitriptyline	Levofloxacin	0.654	0.764732	0.244	0.189	0.435	0.143	0
Amitriptyline	Lidocaine	0.464	0.627057	0.135	0.381	0.078	0.143	0
Amitriptyline	Loxapine	0.539	0.643697	0.17	0.133	0.157	0.6	0
Amitriptyline	Lumefantrine	0.459	0.490473	0	0	0.635	0	0
Amitriptyline	Maprotiline	0.343	0.60191	0	0.219	0.165	0.143	0
Amitriptyline	Mefloquine	0.424	0.568425	0.246	0.286	0.195	0.143	0
Amitriptyline	Mesoridazine	0.493	0.764927	0.165	0.303	0.333	0.6	0
Amitriptyline	Methadone	0.338	0.57959	0.156	0.381	0.214	0.143	0
Amitriptyline	Methdilazine	0.5	0.634833	0	0.033	0.043	0	0
Amitriptyline	Methotrimeprazine	0.473	0.605042	0	0.562	0.108	0.6	0
Amitriptyline	Methyclothiazide	0.488	0.610649	0	0	0	0	0
Amitriptyline	Metolazone	0.518	0.61955	0.197	0	0.011	0	0
Amitriptyline	Metrizamide	0.605	0.58469	0	0	0.111	0	0
Amitriptyline	Mexiletine	0.373	0.594949	0.203	0.176	0.104	0	0
Amitriptyline	Mibefradil	0.605	0.584345	0	0.095	0.042	0	0
Amitriptyline	Moricizine	0.61	0.531554	0.199	0	0.037	0	0
Amitriptyline	Moxifloxacin	0.667	0.57903	0.253	0.286	0.267	0.143	0
Amitriptyline	Nefazodone	0.637	0.599582	0.332	0.206	0.236	0.143	0
Amitriptyline	Nelfinavir	0.62	0.525708	0.269	0.375	0.396	0.143	0
Amitriptyline	Nicardipine	0.506	0.580496	0.196	0.205	0.235	0	0
Amitriptyline	Nilotinib	0.507	0.49356	0.253	0.059	0.178	0	0
Amitriptyline	Norfloxacin	0.608	0.688736	0.15	0.158	0.22	0.143	0
Amitriptyline	Nortriptyline	0.306	0.61209	0.194	0.308	0.168	0.143	0
Amitriptyline	Ofloxacin	0.654	0.635794	0.26	0	0.08	0.143	0
Amitriptyline	Paroxetine	0.513	0.764732	0.296	0.189	0.256	0.143	0
Amitriptyline	Penicillin_G	0.412	0.605006	0.161	0	0.022	0.143	0
Amitriptyline	Pentamidine	0.414	0.683647	0.162	0.286	0.168	0.143	0
Amitriptyline	Perflutren	0.087	0.461805	0	0	0.143	0	0
Amitriptyline	Perphenazine	0.594	0.667634	0.219	0.211	0.138	0.6	0
Amitriptyline	Pimozide	0.697	0.703926	0.184	0.303	0.33	0.6	0
Amitriptyline	Pindolol	0.5	0.764732	0.244	0.189	0.25	0.143	0
Amitriptyline	Pipotiazine	0.488	0.609173	0.032	0.125	0.058	0.6	0
Amitriptyline	Polythiazide	0.5	0.60025	0.167	0	0	0	0
Amitriptyline	Probucol	0.23	0.532004	0	0	0.143	0	0
Amitriptyline	Procainamide	0.478	0.571359	0.162	0.286	0.189	0.143	0
Amitriptyline	Prochlorperazine	0.567	0.56935	0.175	0.211	0.138	0.6	0
Amitriptyline	Promazine	0.429	0.635638	0	0.455	0.138	0.6	0
Amitriptyline	Promethazine	0.42	0.659356	0.119	0.281	0.138	0	0
Amitriptyline	Propafenone	0.542	0.629567	0.221	0.211	0.213	0	0
Amitriptyline	Propericiazine	0.559	0.600056	0	0.1	0.02	0.6	0
Amitriptyline	Propiomazine	0.451	0.556199	0	0.419	0.043	0.333	0
Amitriptyline	Propranolol	0.5	0.764732	0.244	0.227	0.25	0.143	0
Amitriptyline	Protriptyline	0.306	0.627714	0.172	0.211	0.16	0.143	0
Amitriptyline	Quetiapine	0.554	0.585036	0.356	0.839	0.191	0.6	0
Amitriptyline	Quinethazone	0.482	0.638163	0	0	0	0	0
Amitriptyline	Quinidine	0.472	0.703926	0.19	0.286	0.267	0.143	0
Amitriptyline	Quinine	0.472	0.628509	0	0.292	0.188	0	0
Amitriptyline	Ranolazine	0.761	0.801745	0.244	0.286	0.363	0.143	0
Amitriptyline	Risperidone	0.59	0.730013	0.275	0.533	0.17	0.6	0
Amitriptyline	Ritonavir	0.494	0.626771	0.275	0.381	0.315	0.143	0
Amitriptyline	Saquinavir	0.615	0.481332	0.218	0.211	0.376	0.143	0
Amitriptyline	Sertindole	0.742	0.594058	0	0.187	0.025	1	0
Amitriptyline	Sotalol	0.351	0.667634	0.162	0.286	0.18	0.143	0
Amitriptyline	Sparfloxacin	0.608	0.801745	0.227	0.286	0.412	0.143	0
Amitriptyline	Sunitinib	0.55	0.703926	0.174	0.079	0.205	0	0
Amitriptyline	Tacrolimus	0.582	0.703926	0.266	0.286	0.493	0.143	0
Amitriptyline	Telithromycin	0.581	0.5717	0.259	0.222	0.256	0.143	0
Amitriptyline	Terfenadine	0.479	0.506615	0.145	0.357	0.62	0	0
Amitriptyline	Tetrabenazine	0.586	0.615112	0.089	0.031	0.206	0.143	0
Amitriptyline	Theophylline	0.452	0.417368	0.091	0.148	0.085	0	0
Amitriptyline	Thiethylperazine	0.486	0.571775	0	0.1	0.043	0	0
Amitriptyline	Thioridazine	0.667	0.883133	0.628	0.5	0.9577	1	0
Amitriptyline	Thiothixene	0.471	0.602879	0.174	0.211	0.804	0.6	0
Amitriptyline	Tocainide	0.324	0.605113	0	0	0.029	0	0
Amitriptyline	Toremifene	0.471	0.588429	0.175	0.091	0.761	0	0
Amitriptyline	Trichlormethiazide	0.424	0.575497	0	0	0.011	0	0
Amitriptyline	Trifluoperazine	0.514	0.577503	0.169	0.211	0.138	0.6	0
Amitriptyline	Triflupromazine	0.453	0.578641	0	0.121	0.064	0.6	0
Amitriptyline	Trimeprazine	0.4	0.61329	0	0.033	0.063	0	0
Amitriptyline	Trimethoprim	0.473	0.686988	0.187	0.273	0.263	0.143	0
Amitriptyline	Trimipramine	0.414	0.764927	0.115	0.235	0.409	0.6	0
Amitriptyline	Triprolidine	0.462	0.685953	0	0.071	0.133	0	0
Amitriptyline	Troleandomycin	0.474	0.354823	0	0.059	0.101	0.143	0
Amitriptyline	Vardenafil	0.541	0.604674	0.179	0.091	0.263	0	0
Amitriptyline	Verapamil	0.528	0.671195	0.179	0.19	0.18	0	0
Amitriptyline	Voriconazole	0.878	0.753873	0.299	0.455	0.295	1	0
Amitriptyline	Vorinostat	0.356	0.535638	0	0	0.802	0	0
Amitriptyline	Zafirlukast	0.489	0.509406	0.247	0.263	0.055	0	0
Amitriptyline	Zileuton	0.329	0.659955	0.181	0.026	0.256	0.143	0
Amitriptyline	Zuclopenthixol	0.549	0.629676	0	0.2	0.825	0.6	0
Amoxapine	Acetophenazine	0.52	0.569459	0	0.045	0.102	0	0
Amoxapine	Amiloride	0.5	0.662565	0.198	0.036	0.161	0	0
Amoxapine	Amiodarone	0.584	0.699457	0.235	0.176	0.302	0.143	0
Amoxapine	Amitriptyline	0.569	0.646233	0.18	0.211	0.139	0.143	0
Amoxapine	Amprenavir	0.49	0.552285	0	0.333	0.102	0	0
Amoxapine	Apomorphine	0.493	0.457258	0	0.037	0.11	0	0
Amoxapine	Aprepitant	0.621	0.558469	0.184	0.357	0.218	0.143	0
Amoxapine	Arsenic_trioxide	0.569	0.496067	0.158	0.176	0.138	0.143	0
Amoxapine	Artemether	0.325	0.429508	0	0.077	0.246	0	0
Amoxapine	Astemizole	0.622	0.684093	0.176	0.187	0.287	0	0
Amoxapine	Atazanavir	0.512	0.53958	0.163	0	0.19	0	0
Amoxapine	Azithromycin	0.551	0.397596	0	0.056	0.123	0	0
Amoxapine	Bendroflumethiazide	0.366	0.518731	0	0	0	0	0
Amoxapine	Benzthiazide	0.404	0.508471	0	0	0	0	0
Amoxapine	Bepridil	0.519	0.570346	0	0.045	0.105	0	0
Amoxapine	Bretylium	0.519	0.483673	0	0.045	0.102	0	0
Amoxapine	Bumetanide	0.44	0.502044	0	0	0	0	0
Amoxapine	Chloroquine	0.535	0.499507	0	0.158	0.067	0	0
Amoxapine	Chlorothiazide	0.348	0.35044	0	0	0	0	0
Amoxapine	Chlorpromazine	0.569	0.496067	0.158	0.176	0.123	0.143	0
Amoxapine	Chlorpropamide	0.456	0.714674	0.133	0.105	0.077	0.143	0
Amoxapine	Chlorthalidone	0.37	0.49408	0	0	0	0	0
Amoxapine	Cimetidine	0.35	0.349065	0	0.233	0.166	0.143	0
Amoxapine	Citalopram	0.48	0.618715	0	0.182	0.135	0	0
Amoxapine	Clarithromycin	0.609	0.718429	0.261	0.176	0.218	0.143	0
Amoxapine	Clomipramine	0.522	0.483673	0	0.053	0.102	0	0
Amoxapine	Cyclothiazide	0.351	0.500533	0	0	0	0	0
Amoxapine	Dasatinib	0.63	0.596863	0	0	0.115	0	0
Amoxapine	Degarelix	0.69	0.137301	0	0	0.013	0	0
Amoxapine	Delavirdine	0.519	0.584402	0	0.357	0.128	0	0
Amoxapine	Desipramine	0.569	0.496067	0.158	0.176	0.123	0.143	0
Amoxapine	Deslanoside	0.388	0.37934	0	0	0	0	0
Amoxapine	Digitoxin	0.373	0.425417	0	0	0.033	0	0
Amoxapine	Digoxin	0.369	0.413515	0	0	0.077	0	0
Amoxapine	Diltiazem	0.55	0.566293	0	0.375	0.121	0	0
Amoxapine	Diphenhydramine	0.418	0.471501	0	0.053	0.022	0	0
Amoxapine	Disopyramide	0.577	0.659314	0.194	0.176	0.154	0.143	0
Amoxapine	Dofetilide	0.569	0.582518	0.24	0.176	0.189	0.143	0
Amoxapine	Dolasetron	0.569	0.531385	0.158	0.176	0.123	0.143	0
Amoxapine	Domperidone	0.592	0.615286	0	0.133	0.1	1	0
Amoxapine	Doxepin	0.569	0.507111	0.158	0.176	0.131	0.143	0
Amoxapine	Droperidol	0.569	0.718889	0.158	0.176	0.129	0.143	0
Amoxapine	Duloxetine	0.439	0.699457	0.235	0.167	0.243	0.143	0
Amoxapine	Efavirenz	0.621	0.503701	0	0.286	0.102	0	0
Amoxapine	Encainide	0.687	0.664881	0	0.045	0.102	0	0
Amoxapine	Erythromycin	0.609	0.718429	0.261	0.176	0.243	0.143	0
Amoxapine	Escitalopram	0.48	0.618715	0	0	0.064	0	0
Amoxapine	Ethacrynic_acid	0.338	0.447753	0	0	0	0	0
Amoxapine	Ethopropazine	0.387	0.463746	0	0	0	0	0
Amoxapine	Fexofenadine	0.521	0.534197	0	0	0	0	0
Amoxapine	Flecainide	0.634	0.554761	0.145	0.045	0.202	0	0
Amoxapine	Fluconazole	0.609	0.793738	0.598	0.24	0.9242	1	0
Amoxapine	Fluoxetine	0.439	0.76988	0.235	0.312	0.276	1	0
Amoxapine	Flupenthixol	0.437	0.520412	0	0.056	0.114	0	0
Amoxapine	Fluphenazine	0.519	0.632285	0	0.111	0.102	0	0
Amoxapine	Fluvoxamine	0.461	0.699457	0.235	0.389	0.243	0.143	0
Amoxapine	Fosamprenavir	0.475	0.523805	0	0	0.114	0	0
Amoxapine	Foscarnet	0.101	0.068292	0	0	0.133	0	0
Amoxapine	Furosemide	0.376	0.455394	0	0	0	0	0
Amoxapine	Gadobutrol	0.48	0.419023	0	0	0.025	0	0
Amoxapine	Gadofosveset_trisodium	0.475	0.439197	0	0	0.025	0	0
Amoxapine	Gatifloxacin	0.7	0.718429	0.261	0.176	0.31	0.143	0
Amoxapine	Grepafloxacin	0.625	0.485713	0	0.045	0.375	0	0
Amoxapine	Halofantrine	0.493	0.504935	0	0.067	0.183	0	0
Amoxapine	Haloperidol	0.565	0.660923	0	0.333	0.143	0	0
Amoxapine	Halothane	0.059	0.212046	0	0.062	0	0	0
Amoxapine	Hydrochlorothiazide	0.362	0.563786	0.152	0	0.128	0	0
Amoxapine	Hydroflumethiazide	0.351	0.344024	0	0	0	0	0
Amoxapine	Ibutilide	0.569	0.60311	0.194	0.176	0.141	0.143	0
Amoxapine	Imatinib	0.568	0.519792	0	0.214	0.132	0	0
Amoxapine	Imipramine	0.569	0.699457	0.235	0.176	0.243	0.143	0
Amoxapine	Indapamide	0.391	0.57229	0	0	0.114	0	0
Amoxapine	Indinavir	0.628	0.483673	0	0.238	0.132	0	0
Amoxapine	Iohexol	0.569	0.49423	0	0	0.013	0	0
Amoxapine	Isradipine	0.299	0.477575	0	0	0.159	0	0
Amoxapine	Itraconazole	0.64	0.483673	0.184	0.118	0.218	0.143	0
Amoxapine	Josamycin	0.481	0.384601	0	0	0.045	0	0
Amoxapine	Ketoconazole	0.711	0.568521	0.184	0.182	0.218	0.143	0
Amoxapine	Lapatinib	0.562	0.533017	0	0	0.128	0	0
Amoxapine	Levofloxacin	0.654	0.699457	0.235	0.167	0.435	0.143	0
Amoxapine	Lidocaine	0.464	0.451482	0	0.381	0.049	0	0
Amoxapine	Loxapine	0.539	0.491195	0	0.062	0.114	0	0
Amoxapine	Lumefantrine	0.459	0.490473	0	0	0.246	0	0
Amoxapine	Maprotiline	0.519	0.495561	0	0.045	0.125	0	0
Amoxapine	Mefloquine	0.569	0.529097	0.158	0.176	0.186	0.143	0
Amoxapine	Mesoridazine	0.569	0.777485	0.158	0.176	0.228	0.6	0
Amoxapine	Methadone	0.338	0.500105	0	0.381	0.152	0	0
Amoxapine	Methdilazine	0.432	0.467409	0	0	0.011	0	0
Amoxapine	Methotrimeprazine	0.473	0.48256	0	0.031	0.06	0	0
Amoxapine	Methyclothiazide	0.451	0.395518	0	0	0	0	0
Amoxapine	Metolazone	0.429	0.5428	0	0	0	0	0
Amoxapine	Metrizamide	0.605	0.551668	0	0	0.111	0	0
Amoxapine	Mexiletine	0.373	0.385475	0	0.176	0.033	0	0
Amoxapine	Mibefradil	0.605	0.56506	0	0.037	0.037	0	0
Amoxapine	Moricizine	0.61	0.503108	0	0	0.037	0	0
Amoxapine	Moxifloxacin	0.667	0.549743	0.163	0.176	0.267	0.143	0
Amoxapine	Nefazodone	0.637	0.599582	0	0.091	0.052	0	0
Amoxapine	Nelfinavir	0.62	0.525708	0	0.35	0.102	0	0
Amoxapine	Nicardipine	0.506	0.580496	0	0.2	0.085	0	0
Amoxapine	Nilotinib	0.44	0.49356	0	0.059	0.129	0	0
Amoxapine	Norfloxacin	0.608	0.455351	0	0.158	0.146	0	0
Amoxapine	Nortriptyline	0.569	0.646233	0.18	0.214	0.139	0.143	0
Amoxapine	Ofloxacin	0.654	0.494354	0	0	0.08	0	0
Amoxapine	Paroxetine	0.609	0.699457	0.235	0.167	0.243	0.143	0
Amoxapine	Penicillin_G	0.41	0.506952	0	0	0.022	0	0
Amoxapine	Pentamidine	0.569	0.639848	0.158	0.176	0.159	0.143	0
Amoxapine	Perflutren	0.045	0.264296	0	0	0.125	0	0
Amoxapine	Perphenazine	0.577	0.659314	0.147	0.118	0.102	0	0
Amoxapine	Pimozide	0.569	0.7461	0.213	0.176	0.33	0.6	0
Amoxapine	Pindolol	0.439	0.699457	0.235	0.167	0.243	0.143	0
Amoxapine	Pipotiazine	0.435	0.548048	0	0.056	0.024	0	0
Amoxapine	Polythiazide	0.478	0.509156	0	0	0	0	0
Amoxapine	Probucol	0.23	0.438534	0	0	0.125	0	0
Amoxapine	Procainamide	0.569	0.590426	0.194	0.176	0.161	0.143	0
Amoxapine	Prochlorperazine	0.519	0.56935	0	0.067	0.102	0	0
Amoxapine	Promazine	0.519	0.483673	0	0.148	0.102	0	0
Amoxapine	Promethazine	0.519	0.483673	0	0.091	0.102	0	0
Amoxapine	Propafenone	0.542	0.592243	0	0.071	0.204	0	0
Amoxapine	Propericiazine	0.507	0.533763	0	0	0.01	0	0
Amoxapine	Propiomazine	0.408	0.501218	0	0.038	0.011	0	0
Amoxapine	Propranolol	0.439	0.699457	0.235	0.227	0.243	0.143	0
Amoxapine	Protriptyline	0.519	0.483673	0	0.062	0.115	0	0
Amoxapine	Quetiapine	0.451	0.534474	0	0.081	0.163	0	0
Amoxapine	Quinethazone	0.398	0.427487	0	0	0	0	0
Amoxapine	Quinidine	0.577	0.714674	0.214	0.176	0.267	0.143	0
Amoxapine	Quinine	0.472	0.529161	0	0.292	0.181	0	0
Amoxapine	Ranolazine	0.761	0.718429	0.261	0.176	0.363	0.143	0
Amoxapine	Risperidone	0.524	0.730013	0	0.115	0.129	0	0
Amoxapine	Ritonavir	0.519	0.627141	0.274	0.381	0.224	0	0
Amoxapine	Saquinavir	0.615	0.483673	0	0.045	0.104	0	0
Amoxapine	Sertindole	0.545	0.594058	0	0.105	0.025	0	0
Amoxapine	Sotalol	0.577	0.659314	0.194	0.176	0.156	0.143	0
Amoxapine	Sparfloxacin	0.608	0.718429	0.261	0.176	0.412	0.143	0
Amoxapine	Sunitinib	0.55	0.714674	0.133	0.042	0.205	0	0
Amoxapine	Tacrolimus	0.582	0.714674	0.18	0.176	0.333	0.143	0
Amoxapine	Telithromycin	0.609	0.483673	0.184	0.143	0.218	0.143	0
Amoxapine	Terfenadine	0.519	0.492977	0.14	0.333	0.62	0	0
Amoxapine	Tetrabenazine	0.586	0.508283	0	0	0.181	0	0
Amoxapine	Theophylline	0.447	0.278187	0	0.148	0.079	0	0
Amoxapine	Thiethylperazine	0.44	0.543735	0	0	0.011	0	0
Amoxapine	Thioridazine	0.569	0.783592	0.596	0.333	0.859	1	0
Amoxapine	Thiothixene	0.519	0.495715	0	0.059	0.241	0	0
Amoxapine	Tocainide	0.324	0.396603	0	0	0.012	0	0
Amoxapine	Toremifene	0.471	0.588429	0	0.062	0.282	0	0
Amoxapine	Trichlormethiazide	0.344	0.43721	0	0	0	0	0
Amoxapine	Trifluoperazine	0.519	0.577503	0	0.045	0.102	0	0
Amoxapine	Triflupromazine	0.453	0.469636	0	0	0.011	0	0
Amoxapine	Trimeprazine	0.378	0.459793	0	0	0.011	0	0
Amoxapine	Trimethoprim	0.473	0.521623	0.156	0.118	0.236	0	0
Amoxapine	Trimipramine	0.519	0.777485	0.106	0.125	0.232	0.6	0
Amoxapine	Triprolidine	0.375	0.501912	0	0.071	0.099	0	0
Amoxapine	Troleandomycin	0.474	0.353236	0	0.059	0.043	0	0
Amoxapine	Vardenafil	0.52	0.604674	0.163	0.062	0.236	0	0
Amoxapine	Verapamil	0.528	0.564585	0.152	0.19	0.164	0	0
Amoxapine	Voriconazole	0.609	0.662565	0.198	0.235	0.218	0.143	0
Amoxapine	Vorinostat	0.355	0.500744	0	0	0.293	0	0
Amoxapine	Zafirlukast	0.489	0.509406	0	0.263	0.055	0	0
Amoxapine	Zileuton	0.609	0.446486	0.184	0.067	0.218	0.143	0
Amoxapine	Ziprasidone	0.609	0.793738	0.598	0.292	0.9242	1	0
Amoxapine	Zuclopenthixol	0.462	0.550194	0	0.056	0.255	0	0
Amprenavir	Acetophenazine	0.49	0.552285	0	0.333	0.102	0	0
Amprenavir	Amiloride	0.352	0.494918	0.055	0.083	0.23	0	0
Amprenavir	Amiodarone	0.631	0.552285	0.129	0.333	0.465	1	0
Amprenavir	Amitriptyline	0.49	0.552285	0.093	0.333	0.351	0.143	0
Amprenavir	Amoxapine	0.49	0.552285	0	0.333	0.102	0	0
Amprenavir	Apomorphine	0	0	0	0	0	0	0
Amprenavir	Aprepitant	0.49	0.569814	0.034	0.333	0.102	0	0
Amprenavir	Arsenic_trioxide	0.418	0.527653	0.039	0.028	0.066	0	0
Amprenavir	Artemether	0	0	0	0	0	0	0
Amprenavir	Astemizole	0.475	0.537056	0.079	0.333	0.277	0.6	0
Amprenavir	Atazanavir	0.407	0.562769	0.054	0	0.214	0	0
Amprenavir	Azithromycin	0	0	0	0	0	0	0
Amprenavir	Bendroflumethiazide	0	0	0	0	0	0	0
Amprenavir	Benzthiazide	0	0	0	0	0	0	0
Amprenavir	Bepridil	0.49	0.552285	0	0.333	0.102	0	0
Amprenavir	Bretylium	0.49	0.552285	0	0.333	0.102	0	0
Amprenavir	Bumetanide	0	0	0	0	0	0	0
Amprenavir	Chloroquine	0	0	0	0	0	0	0
Amprenavir	Chlorothiazide	0	0	0	0	0	0	0
Amprenavir	Chlorpromazine	0.49	0.552285	0.039	0.333	0.102	0	0
Amprenavir	Chlorpropamide	0.316	0.520863	0.036	0.25	0.177	0.143	0
Amprenavir	Chlorthalidone	0	0	0	0	0	0	0
Amprenavir	Cimetidine	0	0	0	0	0	0	0
Amprenavir	Cisapride	0.635	0.584998	0.145	0.437	0.63	1	0
Amprenavir	Citalopram	0	0	0	0	0	0	0
Amprenavir	Clarithromycin	0.49	0.552285	0.105	0.333	0.23	0	0
Amprenavir	Clomipramine	0.49	0.552285	0	0.333	0.102	0	0
Amprenavir	Cyclothiazide	0	0	0	0	0	0	0
Amprenavir	Dasatinib	0	0	0	0	0	0	0
Amprenavir	Degarelix	0	0	0	0	0	0	0
Amprenavir	Delavirdine	0.49	0.552285	0	0.333	0.102	0	0
Amprenavir	Desipramine	0.49	0.552285	0.039	0.333	0.102	0	0
Amprenavir	Deslanoside	0	0	0	0	0	0	0
Amprenavir	Digitoxin	0	0	0	0	0	0	0
Amprenavir	Digoxin	0	0	0	0	0	0	0
Amprenavir	Diltiazem	0	0	0	0	0	0	0
Amprenavir	Diphenhydramine	0	0	0	0	0	0	0
Amprenavir	Disopyramide	0.49	0.552285	0.129	0.333	0.396	0.143	0
Amprenavir	Dofetilide	0.484	0.56471	0.129	0.158	0.287	0.143	0
Amprenavir	Dolasetron	0.418	0.527653	0.039	0.028	0.066	0	0
Amprenavir	Domperidone	0	0	0	0	0	0	0
Amprenavir	Doxepin	0.49	0.552285	0.039	0.333	0.102	0	0
Amprenavir	Droperidol	0.418	0.527653	0.039	0.028	0.066	0	0
Amprenavir	Duloxetine	0.344	0.513858	0.034	0.2	0.1	0	0
Amprenavir	Efavirenz	0.49	0.569814	0	0.333	0.102	0	0
Amprenavir	Encainide	0.49	0.552285	0	0.333	0.102	0	0
Amprenavir	Erythromycin	0.659	0.56471	0.125	0.333	0.23	0.143	0
Amprenavir	Escitalopram	0	0	0	0	0	0	0
Amprenavir	Ethacrynic_acid	0	0	0	0	0	0	0
Amprenavir	Ethopropazine	0	0	0	0	0	0	0
Amprenavir	Fexofenadine	0	0	0	0	0	0	0
Amprenavir	Flecainide	0.554	0.552285	0.052	0.437	0.439	1	0
Amprenavir	Fluconazole	0.49	0.552285	0.091	0.333	0.102	0	0
Amprenavir	Fluoxetine	0.433	0.522876	0.125	0.2	0.1	0	0
Amprenavir	Flupenthixol	0	0	0	0	0	0	0
Amprenavir	Fluphenazine	0.49	0.552285	0	0.333	0.102	0	0
Amprenavir	Fluvoxamine	0.433	0.522876	0.125	0.2	0.1	0	0
Amprenavir	Fosamprenavir	0	0	0	0	0	0	0
Amprenavir	Foscarnet	0	0	0	0	0	0	0
Amprenavir	Furosemide	0	0	0	0	0	0	0
Amprenavir	Gadobutrol	0	0	0	0	0	0	0
Amprenavir	Gadofosveset_trisodium	0	0	0	0	0	0	0
Amprenavir	Gatifloxacin	0.554	0.562769	0.122	0.182	0.23	0	0
Amprenavir	Grepafloxacin	0	0	0	0	0	0	0
Amprenavir	Halofantrine	0	0	0	0	0	0	0
Amprenavir	Haloperidol	0	0	0	0	0	0	0
Amprenavir	Halothane	0	0	0	0	0	0	0
Amprenavir	Hydrochlorothiazide	0.659	0.46042	0.103	0	0.073	0	0
Amprenavir	Hydroflumethiazide	0	0	0	0	0	0	0
Amprenavir	Ibutilide	0.49	0.552285	0.129	0.333	0.117	0	0
Amprenavir	Imatinib	0	0	0	0	0	0	0
Amprenavir	Imipramine	0.49	0.552285	0.093	0.333	0.351	0.143	0
Amprenavir	Indapamide	0	0	0	0	0	0	0
Amprenavir	Indinavir	0.49	0.552285	0	0.333	0.102	0	0
Amprenavir	Iohexol	0	0	0	0	0	0	0
Amprenavir	Isradipine	0	0	0	0	0	0	0
Amprenavir	Itraconazole	0.49	0.552285	0.034	0.333	0.102	0	0
Amprenavir	Josamycin	0	0	0	0	0	0	0
Amprenavir	Ketoconazole	0.49	0.552285	0.034	0.333	0.102	0	0
Amprenavir	Lapatinib	0	0	0	0	0	0	0
Amprenavir	Levofloxacin	0.433	0.562769	0.125	0.2	0.214	0	0
Amprenavir	Lidocaine	0	0	0	0	0	0	0
Amprenavir	Loxapine	0	0	0	0	0	0	0
Amprenavir	Lumefantrine	0	0	0	0	0	0	0
Amprenavir	Maprotiline	0.49	0.552285	0	0.333	0.102	0	0
Amprenavir	Mefloquine	0.418	0.527653	0.039	0.028	0.066	0	0
Amprenavir	Mesoridazine	0.461	0.554123	0.1	0.267	0.287	0.143	0
Amprenavir	Methadone	0	0	0	0	0	0	0
Amprenavir	Methdilazine	0	0	0	0	0	0	0
Amprenavir	Methotrimeprazine	0	0	0	0	0	0	0
Amprenavir	Methyclothiazide	0	0	0	0	0	0	0
Amprenavir	Metolazone	0	0	0	0	0	0	0
Amprenavir	Metrizamide	0	0	0	0	0	0	0
Amprenavir	Mexiletine	0	0	0	0	0	0	0
Amprenavir	Mibefradil	0	0	0	0	0	0	0
Amprenavir	Moricizine	0	0	0	0	0	0	0
Amprenavir	Moxifloxacin	0.461	0.562769	0.1	0.125	0.287	0.143	0
Amprenavir	Nefazodone	0	0	0	0	0	0	0
Amprenavir	Nelfinavir	0.49	0.552285	0	0.333	0.102	0	0
Amprenavir	Nicardipine	0	0	0	0	0	0	0
Amprenavir	Nilotinib	0	0	0	0	0	0	0
Amprenavir	Norfloxacin	0	0	0	0	0	0	0
Amprenavir	Nortriptyline	0.49	0.552285	0.093	0.333	0.351	0.143	0
Amprenavir	Ofloxacin	0	0	0	0	0	0	0
Amprenavir	Paroxetine	0.433	0.543969	0.125	0.2	0.1	0	0
Amprenavir	Penicillin_G	0	0	0	0	0	0	0
Amprenavir	Pentamidine	0.418	0.527653	0.039	0.028	0.066	0	0
Amprenavir	Perflutren	0	0	0	0	0	0	0
Amprenavir	Perphenazine	0.49	0.552285	0.056	0.333	0.102	0.143	0
Amprenavir	Pimozide	0.536	0.561063	0.145	0.3	0.405	0.143	0
Amprenavir	Pindolol	0.344	0.513858	0.034	0.2	0.1	0	0
Amprenavir	Pipotiazine	0	0	0	0	0	0	0
Amprenavir	Polythiazide	0	0	0	0	0	0	0
Amprenavir	Probucol	0	0	0	0	0	0	0
Amprenavir	Procainamide	0.631	0.552285	0.129	0.333	0.117	0.143	0
Amprenavir	Prochlorperazine	0.49	0.552285	0	0.333	0.102	0	0
Amprenavir	Promazine	0.49	0.552285	0	0.333	0.102	0	0
Amprenavir	Promethazine	0.49	0.552285	0	0.333	0.102	0	0
Amprenavir	Propafenone	0.49	0.552285	0	0.333	0.102	0	0
Amprenavir	Propericiazine	0	0	0	0	0	0	0
Amprenavir	Propiomazine	0	0	0	0	0	0	0
Amprenavir	Propranolol	0.344	0.513858	0.034	0.2	0.1	0	0
Amprenavir	Protriptyline	0.49	0.552285	0	0.333	0.102	0	0
Amprenavir	Quetiapine	0	0	0	0	0	0	0
Amprenavir	Quinethazone	0	0	0	0	0	0	0
Amprenavir	Quinidine	0.49	0.552285	0.129	0.333	0.396	0.143	0
Amprenavir	Quinine	0	0	0	0	0	0	0
Amprenavir	Ranolazine	0.659	0.562769	0.122	0.25	0.23	0.143	0
Amprenavir	Risperidone	0	0	0	0	0	0	0
Amprenavir	Ritonavir	0.49	0.552285	0.093	0.333	0.102	0	0
Amprenavir	Saquinavir	0.49	0.552285	0	0.333	0.102	0	0
Amprenavir	Sertindole	0	0	0	0	0	0	0
Amprenavir	Sotalol	0.49	0.552285	0.129	0.333	0.287	0.143	0
Amprenavir	Sparfloxacin	0.418	0.562769	0.105	0.028	0.214	0	0
Amprenavir	Sunitinib	0.316	0.520863	0.036	0.25	0.177	0.143	0
Amprenavir	Tacrolimus	0.461	0.527653	0.1	0.25	0.396	0.143	0
Amprenavir	Telithromycin	0.49	0.552285	0.034	0.333	0.102	0	0
Amprenavir	Terfenadine	0.475	0.537056	0.054	0.3	0.277	0	0
Amprenavir	Tetrabenazine	0	0	0	0	0	0	0
Amprenavir	Theophylline	0	0	0	0	0	0	0
Amprenavir	Thiethylperazine	0	0	0	0	0	0	0
Amprenavir	Thioridazine	0.49	0.562769	0.141	0.333	0.287	0.143	0
Amprenavir	Thiothixene	0.49	0.552285	0	0.333	0.102	0	0
Amprenavir	Tocainide	0	0	0	0	0	0	0
Amprenavir	Toremifene	0	0	0	0	0	0	0
Amprenavir	Trichlormethiazide	0	0	0	0	0	0	0
Amprenavir	Trifluoperazine	0.49	0.552285	0	0.333	0.102	0	0
Amprenavir	Triflupromazine	0	0	0	0	0	0	0
Amprenavir	Trimeprazine	0	0	0	0	0	0	0
Amprenavir	Trimethoprim	0.369	0.412544	0.108	0	0.099	0	0
Amprenavir	Trimipramine	0.49	0.552285	0.017	0.333	0.124	0	0
Amprenavir	Triprolidine	0	0	0	0	0	0	0
Amprenavir	Troleandomycin	0	0	0	0	0	0	0
Amprenavir	Vardenafil	0.407	0.562769	0.108	0	0.214	0	0
Amprenavir	Verapamil	0.659	0.463323	0.103	0.125	0.287	0.143	0
Amprenavir	Voriconazole	0.528	0.552285	0.129	0.333	0.23	0	0
Amprenavir	Vorinostat	0	0	0	0	0	0	0
Amprenavir	Zafirlukast	0	0	0	0	0	0	0
Amprenavir	Zileuton	0.358	0.543969	0.034	0	0.039	0	0
Amprenavir	Ziprasidone	0.659	0.574465	0.129	0.333	0.396	0.143	0
Amprenavir	Zuclopenthixol	0	0	0	0	0	0	0
Apomorphine	Acetophenazine	0.493	0.457258	0	0.037	0.11	0	0
Apomorphine	Amiloride	0.64	0.672165	0.114	0	0.074	0	0
Apomorphine	Amiodarone	0.578	0.726481	0.148	0.406	0.29	0.143	0
Apomorphine	Amitriptyline	0.493	0.646659	0.103	0.406	0.125	0.143	0
Apomorphine	Amoxapine	0.493	0.457258	0	0.037	0.11	0	0
Apomorphine	Amprenavir	0	0	0	0	0	0	0
Apomorphine	Aprepitant	0.558	0.457258	0.065	0.105	0.191	0.143	0
Apomorphine	Arsenic_trioxide	0.36	0.521177	0.103	0.406	0.091	0.143	0
Apomorphine	Artemether	0	0	0	0	0	0	0
Apomorphine	Astemizole	0.383	0.65321	0.125	0	0.027	0	0
Apomorphine	Atazanavir	0.468	0.54886	0.092	0	0.15	0	0
Apomorphine	Azithromycin	0	0	0	0	0	0	0
Apomorphine	Bendroflumethiazide	0	0	0	0	0	0	0
Apomorphine	Benzthiazide	0	0	0	0	0	0	0
Apomorphine	Bepridil	0.493	0.457258	0	0.037	0.11	0	0
Apomorphine	Bretylium	0.493	0.457258	0	0.037	0.11	0	0
Apomorphine	Bumetanide	0	0	0	0	0	0	0
Apomorphine	Chloroquine	0	0	0	0	0	0	0
Apomorphine	Chlorothiazide	0	0	0	0	0	0	0
Apomorphine	Chlorpromazine	0.493	0.521177	0.103	0.406	0.11	0.143	0
Apomorphine	Chlorpropamide	0.397	0.710208	0.065	0	0.034	0	0
Apomorphine	Chlorthalidone	0	0	0	0	0	0	0
Apomorphine	Cimetidine	0	0	0	0	0	0	0
Apomorphine	Cisapride	0.64	0.799636	0.23	0.406	0.643	0.143	0
Apomorphine	Citalopram	0	0	0	0	0	0	0
Apomorphine	Clarithromycin	0.64	0.673022	0.198	0.406	0.191	0.143	0
Apomorphine	Clomipramine	0.493	0.457258	0	0.037	0.11	0	0
Apomorphine	Cyclothiazide	0	0	0	0	0	0	0
Apomorphine	Dasatinib	0	0	0	0	0	0	0
Apomorphine	Degarelix	0	0	0	0	0	0	0
Apomorphine	Delavirdine	0.493	0.457258	0	0.037	0.11	0	0
Apomorphine	Desipramine	0.493	0.521177	0.103	0.406	0.11	0.143	0
Apomorphine	Deslanoside	0	0	0	0	0	0	0
Apomorphine	Digitoxin	0	0	0	0	0	0	0
Apomorphine	Digoxin	0	0	0	0	0	0	0
Apomorphine	Diltiazem	0	0	0	0	0	0	0
Apomorphine	Diphenhydramine	0	0	0	0	0	0	0
Apomorphine	Disopyramide	0.578	0.688731	0.148	0.406	0.257	0.143	0
Apomorphine	Dofetilide	0.578	0.521177	0.176	0.406	0.196	0.143	0
Apomorphine	Dolasetron	0.36	0.521177	0.103	0.406	0.091	0.143	0
Apomorphine	Domperidone	0	0	0	0	0	0	0
Apomorphine	Doxepin	0.493	0.521177	0.103	0.406	0.11	0.143	0
Apomorphine	Droperidol	0.36	0.521177	0.103	0.406	0.091	0.143	0
Apomorphine	Duloxetine	0.527	0.646306	0.101	0.13	0.107	0.143	0
Apomorphine	Efavirenz	0.5	0.457258	0	0.037	0.11	0	0
Apomorphine	Encainide	0.493	0.457258	0	0.037	0.11	0	0
Apomorphine	Erythromycin	0.64	0.673022	0.213	0.406	0.29	0.143	0
Apomorphine	Escitalopram	0	0	0	0	0	0	0
Apomorphine	Ethacrynic_acid	0	0	0	0	0	0	0
Apomorphine	Ethopropazine	0	0	0	0	0	0	0
Apomorphine	Fexofenadine	0	0	0	0	0	0	0
Apomorphine	Flecainide	0.493	0.457258	0.083	0.037	0.11	0	0
Apomorphine	Fluconazole	0.51	0.782218	0.195	0.406	0.191	0.143	0
Apomorphine	Fluoxetine	0.527	0.709599	0.101	0.227	0.123	0.143	0
Apomorphine	Flupenthixol	0	0	0	0	0	0	0
Apomorphine	Fluphenazine	0.493	0.457258	0	0.037	0.11	0	0
Apomorphine	Fluvoxamine	0.527	0.654868	0.101	0.133	0.123	0.143	0
Apomorphine	Fosamprenavir	0	0	0	0	0	0	0
Apomorphine	Foscarnet	0	0	0	0	0	0	0
Apomorphine	Furosemide	0	0	0	0	0	0	0
Apomorphine	Gadobutrol	0	0	0	0	0	0	0
Apomorphine	Gadofosveset_trisodium	0	0	0	0	0	0	0
Apomorphine	Gatifloxacin	0.64	0.673022	0.198	0.406	0.187	0.143	0
Apomorphine	Grepafloxacin	0	0	0	0	0	0	0
Apomorphine	Halofantrine	0	0	0	0	0	0	0
Apomorphine	Haloperidol	0	0	0	0	0	0	0
Apomorphine	Halothane	0	0	0	0	0	0	0
Apomorphine	Hydrochlorothiazide	0.387	0.607314	0.213	0	0.267	0	0
Apomorphine	Hydroflumethiazide	0	0	0	0	0	0	0
Apomorphine	Ibutilide	0.578	0.521177	0.148	0.406	0.196	0.143	0
Apomorphine	Imatinib	0	0	0	0	0	0	0
Apomorphine	Imipramine	0.527	0.646659	0.103	0.406	0.125	0.143	0
Apomorphine	Indapamide	0	0	0	0	0	0	0
Apomorphine	Indinavir	0.493	0.457258	0	0.037	0.11	0	0
Apomorphine	Iohexol	0	0	0	0	0	0	0
Apomorphine	Isradipine	0	0	0	0	0	0	0
Apomorphine	Itraconazole	0.493	0.457258	0.065	0.105	0.191	0.143	0
Apomorphine	Josamycin	0	0	0	0	0	0	0
Apomorphine	Ketoconazole	0.493	0.457258	0.065	0.105	0.191	0.143	0
Apomorphine	Lapatinib	0	0	0	0	0	0	0
Apomorphine	Levofloxacin	0.527	0.654868	0.101	0.133	0.15	0.143	0
Apomorphine	Lidocaine	0	0	0	0	0	0	0
Apomorphine	Loxapine	0	0	0	0	0	0	0
Apomorphine	Lumefantrine	0	0	0	0	0	0	0
Apomorphine	Maprotiline	0.493	0.457258	0	0.037	0.11	0	0
Apomorphine	Mefloquine	0.36	0.521177	0.103	0.406	0.091	0.143	0
Apomorphine	Mesoridazine	0.522	0.726481	0.103	0.406	0.205	0.143	0
Apomorphine	Methadone	0	0	0	0	0	0	0
Apomorphine	Methdilazine	0	0	0	0	0	0	0
Apomorphine	Methotrimeprazine	0	0	0	0	0	0	0
Apomorphine	Methyclothiazide	0	0	0	0	0	0	0
Apomorphine	Metolazone	0	0	0	0	0	0	0
Apomorphine	Metrizamide	0	0	0	0	0	0	0
Apomorphine	Mexiletine	0	0	0	0	0	0	0
Apomorphine	Mibefradil	0	0	0	0	0	0	0
Apomorphine	Moricizine	0	0	0	0	0	0	0
Apomorphine	Moxifloxacin	0.468	0.54886	0.103	0.406	0.15	0.143	0
Apomorphine	Nefazodone	0	0	0	0	0	0	0
Apomorphine	Nelfinavir	0.493	0.457258	0	0.037	0.11	0	0
Apomorphine	Nicardipine	0	0	0	0	0	0	0
Apomorphine	Nilotinib	0	0	0	0	0	0	0
Apomorphine	Norfloxacin	0	0	0	0	0	0	0
Apomorphine	Nortriptyline	0.493	0.646659	0.103	0.406	0.125	0.143	0
Apomorphine	Ofloxacin	0	0	0	0	0	0	0
Apomorphine	Paroxetine	0.527	0.654868	0.101	0.133	0.191	0.143	0
Apomorphine	Penicillin_G	0	0	0	0	0	0	0
Apomorphine	Pentamidine	0.36	0.521177	0.103	0.406	0.091	0.143	0
Apomorphine	Perflutren	0	0	0	0	0	0	0
Apomorphine	Perphenazine	0.534	0.688731	0.105	0.037	0.154	0	0
Apomorphine	Pimozide	0.46	0.710208	0.204	0.406	0.125	0.143	0
Apomorphine	Pindolol	0.527	0.646306	0.101	0.13	0.107	0.143	0
Apomorphine	Pipotiazine	0	0	0	0	0	0	0
Apomorphine	Polythiazide	0	0	0	0	0	0	0
Apomorphine	Probucol	0	0	0	0	0	0	0
Apomorphine	Procainamide	0.578	0.63174	0.148	0.406	0.196	0.143	0
Apomorphine	Prochlorperazine	0.493	0.457258	0	0.037	0.11	0	0
Apomorphine	Promazine	0.493	0.457258	0	0.037	0.11	0	0
Apomorphine	Promethazine	0.493	0.457258	0	0.037	0.11	0	0
Apomorphine	Propafenone	0.493	0.457258	0	0.037	0.11	0	0
Apomorphine	Propericiazine	0	0	0	0	0	0	0
Apomorphine	Propiomazine	0	0	0	0	0	0	0
Apomorphine	Propranolol	0.527	0.646306	0.101	0.13	0.107	0.143	0
Apomorphine	Protriptyline	0.493	0.457258	0	0.037	0.11	0	0
Apomorphine	Quetiapine	0	0	0	0	0	0	0
Apomorphine	Quinethazone	0	0	0	0	0	0	0
Apomorphine	Quinidine	0.578	0.710208	0.206	0.406	0.196	0.143	0
Apomorphine	Quinine	0	0	0	0	0	0	0
Apomorphine	Ranolazine	0.64	0.710208	0.218	0.406	0.643	0.143	0
Apomorphine	Risperidone	0	0	0	0	0	0	0
Apomorphine	Ritonavir	0.493	0.588306	0.23	0.037	0.391	0	0
Apomorphine	Saquinavir	0.493	0.457258	0	0.037	0.11	0	0
Apomorphine	Sertindole	0	0	0	0	0	0	0
Apomorphine	Sotalol	0.578	0.688731	0.148	0.406	0.196	0.143	0
Apomorphine	Sparfloxacin	0.468	0.673022	0.198	0.406	0.15	0.143	0
Apomorphine	Sunitinib	0.397	0.710208	0.065	0	0.034	0	0
Apomorphine	Tacrolimus	0.46	0.710208	0.103	0.406	0.125	0.143	0
Apomorphine	Telithromycin	0.493	0.457258	0.065	0.105	0.191	0.143	0
Apomorphine	Terfenadine	0.383	0.489809	0.125	0	0.018	0	0
Apomorphine	Tetrabenazine	0	0	0	0	0	0	0
Apomorphine	Theophylline	0	0	0	0	0	0	0
Apomorphine	Thiethylperazine	0	0	0	0	0	0	0
Apomorphine	Thioridazine	0.578	0.73693	0.276	0.406	0.205	0.143	0
Apomorphine	Thiothixene	0.493	0.457258	0	0.037	0.11	0	0
Apomorphine	Tocainide	0	0	0	0	0	0	0
Apomorphine	Toremifene	0	0	0	0	0	0	0
Apomorphine	Trichlormethiazide	0	0	0	0	0	0	0
Apomorphine	Trifluoperazine	0.493	0.457258	0	0.037	0.11	0	0
Apomorphine	Triflupromazine	0	0	0	0	0	0	0
Apomorphine	Trimeprazine	0	0	0	0	0	0	0
Apomorphine	Trimethoprim	0.345	0.486481	0.146	0	0.3	0	0
Apomorphine	Trimipramine	0.493	0.722313	0.055	0.037	0.11	0.143	0
Apomorphine	Triprolidine	0	0	0	0	0	0	0
Apomorphine	Troleandomycin	0	0	0	0	0	0	0
Apomorphine	Vardenafil	0.468	0.54886	0.146	0	0.3	0	0
Apomorphine	Verapamil	0.453	0.607314	0.213	0	0.267	0	0
Apomorphine	Voriconazole	0.64	0.672165	0.148	0.105	0.321	0.143	0
Apomorphine	Vorinostat	0	0	0	0	0	0	0
Apomorphine	Zafirlukast	0	0	0	0	0	0	0
Apomorphine	Zileuton	0.437	0.44276	0.065	0.105	0.191	0.143	0
Apomorphine	Ziprasidone	0.64	0.799636	0.218	0.286	0.692	0.143	0
Apomorphine	Zuclopenthixol	0	0	0	0	0	0	0
Aprepitant	Acetophenazine	0.589	0.569459	0	0.357	0.157	0.6	0
Aprepitant	Amiloride	0.422	0.532429	0.137	0.042	0.2	0	0
Aprepitant	Amiodarone	0.602	0.613048	0.197	0.357	0.302	0.143	0
Aprepitant	Amitriptyline	0.581	0.5717	0.181	0.4	0.256	0.143	0
Aprepitant	Amoxapine	0.621	0.558469	0.184	0.357	0.218	0.143	0
Aprepitant	Amprenavir	0.49	0.569814	0.034	0.333	0.102	0	0
Aprepitant	Apomorphine	0.558	0.457258	0.065	0.105	0.191	0.143	0
Aprepitant	Arsenic_trioxide	0.535	0.505009	0.175	0.091	0.217	0	0
Aprepitant	Artemether	0.328	0.429508	0	0.077	0.246	0	0
Aprepitant	Atazanavir	0.522	0.61365	0.159	0.091	0.272	0	0
Aprepitant	Azithromycin	0.551	0.468279	0.09	0.133	0.123	0	0
Aprepitant	Bendroflumethiazide	0.366	0.518731	0	0	0	0	0
Aprepitant	Benzthiazide	0.405	0.508471	0	0	0	0	0
Aprepitant	Bepridil	0.581	0.574284	0	0.357	0.175	0.143	0
Aprepitant	Bretylium	0.581	0.558469	0.02	0.357	0.194	0.143	0
Aprepitant	Bumetanide	0.44	0.532316	0.054	0	0	0	0
Aprepitant	Chloroquine	0.571	0.499507	0.091	0.25	0.111	0	0
Aprepitant	Chlorothiazide	0.348	0.35044	0	0	0	0	0
Aprepitant	Chlorpromazine	0.581	0.558469	0.247	0.357	0.253	0.6	0
Aprepitant	Chlorpropamide	0.553	0.485788	0.16	0.4	0.136	0.143	0
Aprepitant	Chlorthalidone	0.37	0.49408	0.11	0	0	0	0
Aprepitant	Cimetidine	0.485	0.349065	0.111	0.233	0.166	0.143	0
Aprepitant	Citalopram	0.509	0.633166	0.105	0.2	0.152	0.143	0
Aprepitant	Clarithromycin	0.584	0.598664	0.175	0.357	0.2	0.143	0
Aprepitant	Clomipramine	0.581	0.558469	0.076	0.357	0.196	0.143	0
Aprepitant	Cyclothiazide	0.376	0.500533	0	0	0	0	0
Aprepitant	Dasatinib	0.662	0.596863	0.085	0	0.192	0	0
Aprepitant	Degarelix	0.69	0.204876	0.074	0	0.022	0	0
Aprepitant	Delavirdine	0.581	0.584402	0.087	0.357	0.157	0.143	0
Aprepitant	Desipramine	0.581	0.558469	0.175	0.357	0.194	0.143	0
Aprepitant	Deslanoside	0.409	0.421001	0	0	0	0	0
Aprepitant	Digitoxin	0.391	0.461761	0	0	0.071	0	0
Aprepitant	Digoxin	0.385	0.469511	0.077	0.083	0.103	0	0
Aprepitant	Diltiazem	0.55	0.566293	0.098	0.538	0.143	0	0
Aprepitant	Diphenhydramine	0.522	0.541111	0.124	0.083	0.184	0.6	0
Aprepitant	Disopyramide	0.581	0.558469	0.239	0.357	0.241	0.143	0
Aprepitant	Dofetilide	0.56	0.602996	0.197	0.214	0.286	0	0
Aprepitant	Dolasetron	0.535	0.531385	0.175	0.091	0.2	0.143	0
Aprepitant	Domperidone	0.877	0.615286	0.112	0.429	0.178	1	0
Aprepitant	Doxepin	0.581	0.558469	0.175	0.357	0.244	0.143	0
Aprepitant	Droperidol	0.879	0.718889	0.175	0.143	0.326	0.143	0
Aprepitant	Duloxetine	0.429	0.512339	0.102	0.214	0.107	0.143	0
Aprepitant	Efavirenz	0.581	0.591279	0.067	0.357	0.167	0.143	0
Aprepitant	Encainide	0.687	0.664881	0	0.357	0.157	0.143	0
Aprepitant	Erythromycin	0.584	0.61365	0.175	0.357	0.272	0.143	0
Aprepitant	Escitalopram	0.509	0.633166	0	0.091	0.11	0.143	0
Aprepitant	Ethacrynic_acid	0.338	0.447753	0.057	0	0	0	0
Aprepitant	Ethopropazine	0.452	0.491018	0	0	0.036	0.143	0
Aprepitant	Fexofenadine	0.886	0.796807	0.074	0.1	0.087	1	0
Aprepitant	Flecainide	0.634	0.558469	0.204	0.357	0.269	0.143	0
Aprepitant	Fluconazole	0.584	0.598664	0.175	0.357	0.157	0.143	0
Aprepitant	Fluoxetine	0.443	0.54944	0.097	0.312	0.236	0.143	0
Aprepitant	Flupenthixol	0.53	0.629606	0	0.091	0.4	0.6	0
Aprepitant	Fluphenazine	0.603	0.632285	0.208	0.357	0.157	0.6	0
Aprepitant	Fluvoxamine	0.461	0.512339	0.09	0.389	0.129	0.143	0
Aprepitant	Fosamprenavir	0.475	0.545717	0.05	0	0.114	0	0
Aprepitant	Foscarnet	0.127	0.068292	0.086	0	0.204	0	0
Aprepitant	Furosemide	0.376	0.455394	0.101	0	0	0	0
Aprepitant	Gadobutrol	0.509	0.419023	0.059	0	0.044	0	0
Aprepitant	Gadofosveset_trisodium	0.525	0.579939	0.076	0	0.044	0	0
Aprepitant	Gatifloxacin	0.7	0.61365	0.175	0.091	0.31	0	0
Aprepitant	Grepafloxacin	0.625	0.485713	0	0.105	0.375	0	0
Aprepitant	Halofantrine	0.588	0.60868	0.067	0.125	0.292	0	0
Aprepitant	Haloperidol	0.694	0.660923	0.248	0.333	0.262	0.6	0
Aprepitant	Halothane	0.074	0.212046	0.013	0.062	0	0.143	0
Aprepitant	Hydrochlorothiazide	0.411	0.454955	0.142	0	0.091	0	0
Aprepitant	Hydroflumethiazide	0.361	0.344024	0.103	0	0	0	0
Aprepitant	Ibutilide	0.581	0.60311	0.197	0.357	0.213	0.143	0
Aprepitant	Imatinib	0.672	0.617678	0.062	0.214	0.132	0	0
Aprepitant	Imipramine	0.581	0.558469	0.175	0.4	0.25	0.143	0
Aprepitant	Indapamide	0.391	0.57229	0.079	0	0.189	0	0
Aprepitant	Indinavir	0.628	0.558469	0.047	0.357	0.157	0.143	0
Aprepitant	Iohexol	0.569	0.49423	0.034	0	0.014	0	0
Aprepitant	Isradipine	0.355	0.495691	0	0.056	0.25	0	0
Aprepitant	Itraconazole	0.64	0.598664	0.111	0.357	0.157	0.143	0
Aprepitant	Josamycin	0.481	0.440943	0	0	0.097	0	0
Aprepitant	Ketoconazole	0.711	0.598664	0.093	0.357	0.157	0.143	0
Aprepitant	Lapatinib	0.562	0.556578	0	0	0.216	0	0
Aprepitant	Levofloxacin	0.654	0.61365	0.159	0.214	0.435	0	0
Aprepitant	Lidocaine	0.464	0.451482	0.078	0.381	0.075	0.143	0
Aprepitant	Loxapine	0.621	0.50119	0.254	0.111	0.4	0.6	0
Aprepitant	Lumefantrine	0.537	0.601191	0	0	0.246	0	0
Aprepitant	Maprotiline	0.581	0.571757	0	0.357	0.352	0.143	0
Aprepitant	Mefloquine	0.535	0.529097	0.175	0.176	0.218	0	0
Aprepitant	Mesoridazine	0.535	0.53309	0.175	0.385	0.228	0.6	0
Aprepitant	Methadone	0.489	0.544797	0.129	0.381	0.221	0.143	0
Aprepitant	Methdilazine	0.548	0.507951	0	0.167	0.036	0.6	0
Aprepitant	Methotrimeprazine	0.523	0.48256	0	0.13	0.114	0.6	0
Aprepitant	Methyclothiazide	0.451	0.395518	0	0	0	0	0
Aprepitant	Metolazone	0.432	0.5428	0.091	0	0	0	0
Aprepitant	Metrizamide	0.605	0.551668	0	0	0.145	0	0
Aprepitant	Mexiletine	0.373	0.385475	0.079	0.176	0.034	0	0
Aprepitant	Mibefradil	0.644	0.571804	0	0.05	0.037	0	0
Aprepitant	Moricizine	0.61	0.514993	0.123	0	0.059	0	0
Aprepitant	Moxifloxacin	0.667	0.61365	0.175	0.214	0.272	0	0
Aprepitant	Nefazodone	0.648	0.599582	0.097	0.091	0.06	0.143	0
Aprepitant	Nelfinavir	0.635	0.607963	0.089	0.357	0.157	0.143	0
Aprepitant	Nicardipine	0.506	0.643434	0.086	0.214	0.085	0	0
Aprepitant	Nilotinib	0.621	0.567581	0.099	0.059	0.22	0	0
Aprepitant	Norfloxacin	0.638	0.455351	0.094	0.158	0.172	0	0
Aprepitant	Nortriptyline	0.581	0.558469	0.175	0.4	0.25	0.143	0
Aprepitant	Ofloxacin	0.654	0.494354	0.091	0	0.08	0	0
Aprepitant	Paroxetine	0.584	0.610285	0.09	0.214	0.139	0.143	0
Aprepitant	Penicillin_G	0.41	0.506952	0.081	0	0.048	0	0
Aprepitant	Pentamidine	0.535	0.639848	0.175	0.176	0.25	0	0
Aprepitant	Perflutren	0.077	0.264296	0	0	0.222	0	0
Aprepitant	Perphenazine	0.587	0.575402	0.23	0.357	0.157	0.6	0
Aprepitant	Pindolol	0.432	0.512339	0.078	0.214	0.085	0	0
Aprepitant	Pipotiazine	0.486	0.564561	0.113	0.091	0.109	0.6	0
Aprepitant	Polythiazide	0.478	0.509156	0.102	0	0	0	0
Aprepitant	Probucol	0.347	0.602812	0	0	0.222	0	0
Aprepitant	Procainamide	0.581	0.558469	0.197	0.357	0.259	0.143	0
Aprepitant	Prochlorperazine	0.597	0.56935	0.274	0.357	0.157	0.6	0
Aprepitant	Promazine	0.581	0.558469	0	0.357	0.157	0.6	0
Aprepitant	Promethazine	0.581	0.558469	0.16	0.357	0.157	0.6	0
Aprepitant	Propafenone	0.581	0.592243	0.085	0.357	0.239	0.143	0
Aprepitant	Propericiazine	0.587	0.53468	0	0	0.05	0.6	0
Aprepitant	Propiomazine	0.464	0.501218	0	0.087	0.047	0.333	0
Aprepitant	Propranolol	0.434	0.512339	0.076	0.227	0.085	0	0
Aprepitant	Protriptyline	0.581	0.587803	0.159	0.357	0.23	0.143	0
Aprepitant	Quetiapine	0.522	0.556459	0.127	0.1	0.44	0.6	0
Aprepitant	Quinethazone	0.398	0.427487	0	0	0	0	0
Aprepitant	Quinidine	0.581	0.558469	0.239	0.4	0.267	0.143	0
Aprepitant	Quinine	0.574	0.529161	0	0.292	0.181	0	0
Aprepitant	Ranolazine	0.761	0.696171	0.175	0.4	0.391	0	0
Aprepitant	Risperidone	0.606	0.730013	0.101	0.158	0.4	0.6	0
Aprepitant	Ritonavir	0.581	0.558469	0.178	0.381	0.185	0.143	0
Aprepitant	Saquinavir	0.656	0.558469	0.068	0.357	0.157	0.143	0
Aprepitant	Sertindole	0.875	0.605572	0	0.167	0.062	0.6	0
Aprepitant	Sotalol	0.581	0.558469	0.197	0.357	0.226	0.143	0
Aprepitant	Sparfloxacin	0.608	0.61365	0.175	0.091	0.412	0	0
Aprepitant	Sunitinib	0.594	0.647229	0.16	0.4	0.34	0	0
Aprepitant	Tacrolimus	0.582	0.505009	0.239	0.4	0.333	0	0
Aprepitant	Telithromycin	0.584	0.598664	0.087	0.357	0.181	0.143	0
Aprepitant	Tetrabenazine	0.586	0.509004	0.093	0.125	0.187	0.143	0
Aprepitant	Theophylline	0.524	0.278187	0.111	0.16	0.12	0.143	0
Aprepitant	Thiethylperazine	0.531	0.543735	0	0.125	0.047	0.6	0
Aprepitant	Thioridazine	0.581	0.61365	0.241	0.385	0.272	0.6	0
Aprepitant	Thiothixene	0.581	0.567456	0.24	0.357	0.241	0.6	0
Aprepitant	Tocainide	0.324	0.396603	0	0	0.012	0	0
Aprepitant	Toremifene	0.472	0.602206	0.051	0.111	0.282	0	0
Aprepitant	Trichlormethiazide	0.344	0.43721	0	0	0	0	0
Aprepitant	Trifluoperazine	0.613	0.577503	0.287	0.357	0.157	0.6	0
Aprepitant	Triflupromazine	0.523	0.499977	0	0.083	0.044	0.6	0
Aprepitant	Trimeprazine	0.437	0.462234	0	0.167	0.109	0.6	0
Aprepitant	Trimethoprim	0.5	0.428174	0.114	0.308	0.054	0	0
Aprepitant	Trimipramine	0.581	0.562015	0.165	0.357	0.232	0.143	0
Aprepitant	Triprolidine	0.534	0.538301	0	0.182	0.099	1	0
Aprepitant	Troleandomycin	0.474	0.412394	0	0.059	0.065	0	0
Aprepitant	Vardenafil	0.52	0.61365	0.159	0.111	0.302	0	0
Aprepitant	Verapamil	0.545	0.612644	0.142	0.214	0.226	0	0
Aprepitant	Voriconazole	0.584	0.598664	0.264	0.357	0.2	0.143	0
Aprepitant	Vorinostat	0.355	0.500744	0	0	0.293	0	0
Aprepitant	Zafirlukast	0.489	0.542294	0.084	0.263	0.091	0.143	0
Aprepitant	Zileuton	0.584	0.598664	0.087	0.091	0.139	0	0
Aprepitant	Ziprasidone	0.697	0.677695	0.267	0.4	0.272	0.6	0
Aprepitant	Zuclopenthixol	0.515	0.636184	0	0.091	0.255	0.6	0
Arsenic_trioxide	Acetophenazine	0.528	0.636793	0	0.067	0.138	0.6	0
Arsenic_trioxide	Amiloride	0.403	0.318994	0.212	0.074	0.094	0	0
Arsenic_trioxide	Amiodarone	0.405	0.580144	0.255	0.071	0.379	0	0
Arsenic_trioxide	Amitriptyline	0.268	0.568425	0.199	0.286	0.168	0.143	0
Arsenic_trioxide	Amoxapine	0.569	0.496067	0.158	0.176	0.138	0.143	0
Arsenic_trioxide	Amprenavir	0.418	0.527653	0.039	0.028	0.066	0	0
Arsenic_trioxide	Apomorphine	0.36	0.521177	0.103	0.406	0.091	0.143	0
Arsenic_trioxide	Aprepitant	0.535	0.505009	0.175	0.091	0.217	0	0
Arsenic_trioxide	Artemether	0.195	0.464022	0	0	0.624	0	0
Arsenic_trioxide	Astemizole	0.634	0.579501	0.267	0.091	0.104	0	0
Arsenic_trioxide	Atazanavir	0.398	0.416059	0.202	0.067	0.169	0	0
Arsenic_trioxide	Azithromycin	0.315	0.343525	0.195	0.029	0.055	0	0
Arsenic_trioxide	Bendroflumethiazide	0.43	0.602022	0	0	0.011	0	0
Arsenic_trioxide	Benzthiazide	0.488	0.620314	0	0	0	0	0
Arsenic_trioxide	Bepridil	0.437	0.570801	0	0	0.138	0	0
Arsenic_trioxide	Bretylium	0.247	0.437246	0.069	0	0.138	0	0
Arsenic_trioxide	Bumetanide	0.351	0.486587	0.077	0	0	0	0
Arsenic_trioxide	Chloroquine	0.5	0.568561	0.077	0.054	0.064	0	0
Arsenic_trioxide	Chlorothiazide	0.412	0.366238	0	0	0	0	0
Arsenic_trioxide	Chlorpromazine	0.486	0.502212	0.199	0.25	0.175	0.6	0
Arsenic_trioxide	Chlorpropamide	0.368	0.390469	0.232	0	0.039	0	0
Arsenic_trioxide	Chlorthalidone	0.419	0.554589	0.095	0	0.011	0	0
Arsenic_trioxide	Cimetidine	0.368	0.362571	0.08	0.08	0.137	0	0
Arsenic_trioxide	Cisapride	0.537	0.677695	0.278	0.162	0.769	0	0
Arsenic_trioxide	Citalopram	0.408	0.578375	0.272	0.162	0.083	0.143	0
Arsenic_trioxide	Clarithromycin	0.244	0.392477	0.232	0.074	0.217	0.143	0
Arsenic_trioxide	Clomipramine	0.443	0.568064	0.26	0.057	0.138	0.143	0
Arsenic_trioxide	Cyclothiazide	0.46	0.515287	0	0	0	0	0
Arsenic_trioxide	Dasatinib	0.707	0.555593	0.195	0	0.097	0	0
Arsenic_trioxide	Degarelix	0.551	0.105856	0.073	0	0.012	0	0
Arsenic_trioxide	Delavirdine	0.602	0.627314	0.258	0.091	0.138	0	0
Arsenic_trioxide	Desipramine	0.435	0.529418	0.199	0.174	0.138	0.143	0
Arsenic_trioxide	Deslanoside	0.267	0.345278	0	0	0.011	0	0
Arsenic_trioxide	Digitoxin	0.25	0.401343	0	0	0.054	0	0
Arsenic_trioxide	Digoxin	0.247	0.388761	0.067	0.023	0.082	0	0
Arsenic_trioxide	Diltiazem	0.463	0.585455	0.24	0.114	0.087	0	0
Arsenic_trioxide	Diphenhydramine	0.264	0.517764	0.085	0.028	0.065	0	0
Arsenic_trioxide	Disopyramide	0.384	0.550829	0.255	0.111	0.294	0	0
Arsenic_trioxide	Dofetilide	0.393	0.688925	0.203	0.03	0.222	0	0
Arsenic_trioxide	Dolasetron	0.417	0.635771	0.199	0.033	0.103	0	0
Arsenic_trioxide	Domperidone	0.696	0.657126	0.052	0.097	0.081	0	0
Arsenic_trioxide	Doxepin	0.276	0.551817	0.205	0.417	0.16	0.143	0
Arsenic_trioxide	Droperidol	0.653	0.723165	0.199	0.067	0.135	0.143	0
Arsenic_trioxide	Duloxetine	0.352	0.559805	0.266	0.061	0.12	0.143	0
Arsenic_trioxide	Efavirenz	0.351	0.517922	0.184	0.029	0.138	0	0
Arsenic_trioxide	Encainide	0.514	0.562309	0	0	0.138	0	0
Arsenic_trioxide	Erythromycin	0.256	0.446313	0.232	0.108	0.379	0.143	0
Arsenic_trioxide	Escitalopram	0.408	0.595798	0	0.091	0.071	0.143	0
Arsenic_trioxide	Ethacrynic_acid	0.203	0.520745	0.079	0	0	0	0
Arsenic_trioxide	Ethopropazine	0.449	0.522019	0	0.062	0.054	0.143	0
Arsenic_trioxide	Fexofenadine	0.387	0.554497	0.104	0.029	0.034	0	0
Arsenic_trioxide	Flecainide	0.436	0.550084	0.2	0.04	0.14	0	0
Arsenic_trioxide	Fluconazole	0.472	0.443133	0.232	0.086	0.217	0.143	0
Arsenic_trioxide	Fluoxetine	0.27	0.585907	0.302	0.056	0.171	0.143	0
Arsenic_trioxide	Flupenthixol	0.5	0.570771	0	0.161	0.157	0.6	0
Arsenic_trioxide	Fluphenazine	0.542	0.553681	0.167	0.121	0.138	0.6	0
Arsenic_trioxide	Fluvoxamine	0.305	0.532938	0.338	0.135	0.139	0.143	0
Arsenic_trioxide	Fosamprenavir	0.406	0.505802	0.06	0	0.068	0	0
Arsenic_trioxide	Foscarnet	0.051	0.081152	0.209	0	0.112	0	0
Arsenic_trioxide	Furosemide	0.393	0.487184	0.138	0	0	0	0
Arsenic_trioxide	Gadobutrol	0.354	0.4324	0.088	0	0.024	0	0
Arsenic_trioxide	Gadofosveset_trisodium	0.373	0.412618	0.182	0	0.024	0	0
Arsenic_trioxide	Gatifloxacin	0.451	0.532778	0.212	0.074	0.213	0	0
Arsenic_trioxide	Grepafloxacin	0.482	0.522902	0	0.053	0.167	0	0
Arsenic_trioxide	Halofantrine	0.397	0.575152	0.106	0	0.146	0	0
Arsenic_trioxide	Haloperidol	0.507	0.721637	0.168	0.216	0.146	0.6	0
Arsenic_trioxide	Halothane	0.046	0.249269	0.012	0	0	0.143	0
Arsenic_trioxide	Hydrochlorothiazide	0.425	0.349865	0.205	0	0.357	0	0
Arsenic_trioxide	Hydroflumethiazide	0.398	0.357976	0.088	0	0	0	0
Arsenic_trioxide	Ibutilide	0.386	0.624167	0.199	0	0.222	0	0
Arsenic_trioxide	Imatinib	0.577	0.510273	0.19	0.085	0.072	0	0
Arsenic_trioxide	Imipramine	0.386	0.573646	0.199	0.239	0.164	0.143	0
Arsenic_trioxide	Indapamide	0.476	0.609455	0.229	0	0.108	0	0
Arsenic_trioxide	Indinavir	0.538	0.423048	0.111	0.103	0.138	0	0
Arsenic_trioxide	Iohexol	0.38	0.519274	0.047	0	0.012	0	0
Arsenic_trioxide	Isradipine	0.313	0.491279	0	0.027	0.111	0	0
Arsenic_trioxide	Itraconazole	0.557	0.446544	0.222	0.029	0.217	0	0
Arsenic_trioxide	Josamycin	0.264	0.325699	0	0	0.09	0	0
Arsenic_trioxide	Ketoconazole	0.615	0.629688	0.112	0.049	0.217	0	0
Arsenic_trioxide	Lapatinib	0.5	0.517411	0	0	0.109	0	0
Arsenic_trioxide	Levofloxacin	0.453	0.514698	0.194	0.067	0.176	0	0
Arsenic_trioxide	Lidocaine	0.426	0.466155	0.135	0.122	0.037	0.143	0
Arsenic_trioxide	Loxapine	0.527	0.509133	0.17	0.133	0.157	0.6	0
Arsenic_trioxide	Lumefantrine	0.405	0.48176	0	0	0.635	0	0
Arsenic_trioxide	Maprotiline	0.304	0.567527	0	0.219	0.165	0.143	0
Arsenic_trioxide	Mefloquine	0.389	0.548384	0.199	0.054	0.115	0	0
Arsenic_trioxide	Mesoridazine	0.493	0.557777	0.199	0.067	0.333	0.6	0
Arsenic_trioxide	Methadone	0.247	0.53368	0.125	0.122	0.098	0.143	0
Arsenic_trioxide	Methdilazine	0.5	0.540647	0	0.033	0.043	0	0
Arsenic_trioxide	Methotrimeprazine	0.4	0.525271	0	0.562	0.103	0.6	0
Arsenic_trioxide	Methyclothiazide	0.488	0.373027	0	0	0	0	0
Arsenic_trioxide	Metolazone	0.518	0.569047	0.17	0	0.011	0	0
Arsenic_trioxide	Metrizamide	0.356	0.58469	0	0	0.044	0	0
Arsenic_trioxide	Mexiletine	0.205	0.421217	0.133	0.088	0.031	0	0
Arsenic_trioxide	Mibefradil	0.537	0.584345	0	0.023	0.023	0	0
Arsenic_trioxide	Moricizine	0.538	0.531554	0.199	0	0.035	0	0
Arsenic_trioxide	Moxifloxacin	0.506	0.57903	0.253	0.067	0.169	0	0
Arsenic_trioxide	Nefazodone	0.608	0.529047	0.332	0.206	0.066	0.143	0
Arsenic_trioxide	Nelfinavir	0.512	0.485298	0.158	0.128	0.138	0	0
Arsenic_trioxide	Nicardipine	0.375	0.537283	0.196	0.205	0.034	0	0
Arsenic_trioxide	Nilotinib	0.507	0.490507	0.253	0	0.11	0	0
Arsenic_trioxide	Norfloxacin	0.519	0.500514	0.123	0.054	0.106	0	0
Arsenic_trioxide	Nortriptyline	0.257	0.549407	0.199	0.308	0.153	0.143	0
Arsenic_trioxide	Ofloxacin	0.453	0.519659	0.26	0	0.053	0	0
Arsenic_trioxide	Paroxetine	0.442	0.581946	0.296	0.176	0.217	0.143	0
Arsenic_trioxide	Penicillin_G	0.412	0.542817	0.114	0	0.021	0	0
Arsenic_trioxide	Pentamidine	0.301	0.683647	0.199	0.028	0.124	0	0
Arsenic_trioxide	Perflutren	0.031	0.304546	0	0	0.105	0	0
Arsenic_trioxide	Perphenazine	0.594	0.591667	0.255	0.059	0.216	0.6	0
Arsenic_trioxide	Pimozide	0.697	0.573989	0.278	0.095	0.215	0.6	0
Arsenic_trioxide	Pindolol	0.308	0.515067	0.127	0.062	0.12	0	0
Arsenic_trioxide	Pipotiazine	0.488	0.609173	0.032	0.125	0.058	0.6	0
Arsenic_trioxide	Polythiazide	0.5	0.469015	0.092	0	0	0	0
Arsenic_trioxide	Probucol	0.145	0.532004	0	0	0.105	0	0
Arsenic_trioxide	Procainamide	0.4	0.490667	0.199	0	0.222	0	0
Arsenic_trioxide	Prochlorperazine	0.567	0.56247	0.175	0.1	0.138	0.6	0
Arsenic_trioxide	Promazine	0.429	0.490282	0	0.455	0.138	0.6	0
Arsenic_trioxide	Promethazine	0.42	0.484719	0.119	0.281	0.138	0	0
Arsenic_trioxide	Propafenone	0.321	0.629567	0.221	0	0.138	0	0
Arsenic_trioxide	Propericiazine	0.559	0.600056	0	0.1	0.02	0.6	0
Arsenic_trioxide	Propiomazine	0.451	0.53307	0	0.419	0.043	0.333	0
Arsenic_trioxide	Propranolol	0.244	0.537401	0.127	0.158	0.12	0	0
Arsenic_trioxide	Protriptyline	0.261	0.542098	0.139	0.03	0.139	0.143	0
Arsenic_trioxide	Quetiapine	0.554	0.585036	0.356	0.839	0.191	0.6	0
Arsenic_trioxide	Quinethazone	0.482	0.397375	0	0	0	0	0
Arsenic_trioxide	Quinidine	0.397	0.618273	0.255	0.021	0.222	0	0
Arsenic_trioxide	Quinine	0.397	0.628509	0	0.091	0.094	0	0
Arsenic_trioxide	Ranolazine	0.512	0.633821	0.232	0.074	0.769	0	0
Arsenic_trioxide	Risperidone	0.59	0.695102	0.275	0.533	0.17	0.6	0
Arsenic_trioxide	Ritonavir	0.448	0.400576	0.275	0.095	0.524	0	0
Arsenic_trioxide	Saquinavir	0.488	0.374805	0.218	0.025	0.138	0	0
Arsenic_trioxide	Sertindole	0.742	0.578127	0	0.187	0.024	1	0
Arsenic_trioxide	Sotalol	0.273	0.491524	0.255	0	0.222	0	0
Arsenic_trioxide	Sparfloxacin	0.464	0.531605	0.199	0.067	0.255	0	0
Arsenic_trioxide	Sunitinib	0.519	0.632597	0.232	0.024	0.133	0	0
Arsenic_trioxide	Tacrolimus	0.36	0.332174	0.266	0.062	0.493	0	0
Arsenic_trioxide	Telithromycin	0.467	0.368693	0.118	0.065	0.217	0	0
Arsenic_trioxide	Terfenadine	0.384	0.506215	0.267	0.171	0.242	0	0
Arsenic_trioxide	Tetrabenazine	0.39	0.615112	0.089	0.031	0.206	0.143	0
Arsenic_trioxide	Theophylline	0.452	0.302962	0.081	0.067	0.061	0	0
Arsenic_trioxide	Thiethylperazine	0.486	0.571775	0	0.1	0.043	0	0
Arsenic_trioxide	Thioridazine	0.486	0.561855	0.221	0.171	0.325	0.6	0
Arsenic_trioxide	Thiothixene	0.471	0.602879	0.174	0.094	0.804	0.6	0
Arsenic_trioxide	Tocainide	0.265	0.397693	0	0	0	0	0
Arsenic_trioxide	Toremifene	0.303	0.514435	0.107	0.03	0.761	0	0
Arsenic_trioxide	Trichlormethiazide	0.424	0.43349	0	0	0.011	0	0
Arsenic_trioxide	Trifluoperazine	0.514	0.556082	0.169	0.056	0.138	0.6	0
Arsenic_trioxide	Triflupromazine	0.438	0.564935	0	0.121	0.064	0.6	0
Arsenic_trioxide	Trimeprazine	0.4	0.477731	0	0.033	0.063	0	0
Arsenic_trioxide	Trimethoprim	0.312	0.496876	0.123	0.029	0.345	0	0
Arsenic_trioxide	Trimipramine	0.357	0.527502	0.181	0.235	0.409	0.143	0
Arsenic_trioxide	Triprolidine	0.462	0.51907	0	0.067	0.133	0	0
Arsenic_trioxide	Troleandomycin	0.261	0.354823	0	0	0.062	0	0
Arsenic_trioxide	Vardenafil	0.541	0.511989	0.194	0.067	0.345	0	0
Arsenic_trioxide	Verapamil	0.309	0.671195	0.174	0.047	0.357	0	0
Arsenic_trioxide	Voriconazole	0.479	0.530821	0.299	0.074	0.37	0.6	0
Arsenic_trioxide	Vorinostat	0.356	0.518641	0	0	0.802	0	0
Arsenic_trioxide	Zafirlukast	0.462	0.508848	0.115	0.051	0.041	0	0
Arsenic_trioxide	Zileuton	0.329	0.413623	0.112	0	0.217	0	0
Arsenic_trioxide	Zuclopenthixol	0.549	0.629676	0	0.2	0.825	0.6	0
Artemether	Acetophenazine	0.325	0.429508	0	0.077	0.246	0	0
Artemether	Amiloride	0.3	0.583693	0	0.053	0.152	0	0
Artemether	Amiodarone	0.483	0.667622	0	0.077	0.624	0	0
Artemether	Amitriptyline	0.325	0.711692	0	0.077	0.624	0	0
Artemether	Amoxapine	0.325	0.429508	0	0.077	0.246	0	0
Artemether	Amprenavir	0	0	0	0	0	0	0
Artemether	Apomorphine	0	0	0	0	0	0	0
Artemether	Aprepitant	0.328	0.429508	0	0.077	0.246	0	0
Artemether	Arsenic_trioxide	0.195	0.464022	0	0	0.624	0	0
Artemether	Astemizole	0.288	0.651386	0	0.2	0.062	0	0
Artemether	Atazanavir	0.403	0.461213	0	0	0.163	0	0
Artemether	Azithromycin	0	0	0	0	0	0	0
Artemether	Bendroflumethiazide	0	0	0	0	0	0	0
Artemether	Benzthiazide	0	0	0	0	0	0	0
Artemether	Bepridil	0.325	0.429508	0	0.077	0.246	0	0
Artemether	Bretylium	0.325	0.429508	0	0.077	0.246	0	0
Artemether	Bumetanide	0	0	0	0	0	0	0
Artemether	Chloroquine	0	0	0	0	0	0	0
Artemether	Chlorothiazide	0	0	0	0	0	0	0
Artemether	Chlorpromazine	0.325	0.464022	0	0.077	0.624	0	0
Artemether	Chlorpropamide	0.235	0.651897	0	0	0.267	0	0
Artemether	Chlorthalidone	0	0	0	0	0	0	0
Artemether	Cimetidine	0	0	0	0	0	0	0
Artemether	Cisapride	0.492	0.711692	0	0.2	0.624	0	0
Artemether	Citalopram	0	0	0	0	0	0	0
Artemether	Clarithromycin	0.516	0.606884	0	0.077	0.624	0	0
Artemether	Clomipramine	0.325	0.429508	0	0.077	0.246	0	0
Artemether	Cyclothiazide	0	0	0	0	0	0	0
Artemether	Dasatinib	0	0	0	0	0	0	0
Artemether	Degarelix	0	0	0	0	0	0	0
Artemether	Delavirdine	0.325	0.429508	0	0.077	0.246	0	0
Artemether	Desipramine	0.325	0.464022	0	0.077	0.624	0	0
Artemether	Deslanoside	0	0	0	0	0	0	0
Artemether	Digitoxin	0	0	0	0	0	0	0
Artemether	Digoxin	0	0	0	0	0	0	0
Artemether	Diltiazem	0	0	0	0	0	0	0
Artemether	Diphenhydramine	0	0	0	0	0	0	0
Artemether	Disopyramide	0.492	0.664796	0	0.077	0.624	0	0
Artemether	Dofetilide	0.483	0.518941	0	0.027	0.624	0	0
Artemether	Dolasetron	0.195	0.464022	0	0	0.624	0	0
Artemether	Domperidone	0	0	0	0	0	0	0
Artemether	Doxepin	0.325	0.464022	0	0.077	0.624	0	0
Artemether	Droperidol	0.195	0.464022	0	0	0.624	0	0
Artemether	Duloxetine	0.29	0.575384	0	0	0.243	0	0
Artemether	Efavirenz	0.325	0.429508	0	0.077	0.246	0	0
Artemether	Encainide	0.325	0.429508	0	0.077	0.246	0	0
Artemether	Erythromycin	0.516	0.606884	0	0.077	0.624	0	0
Artemether	Escitalopram	0	0	0	0	0	0	0
Artemether	Ethacrynic_acid	0	0	0	0	0	0	0
Artemether	Ethopropazine	0	0	0	0	0	0	0
Artemether	Fexofenadine	0	0	0	0	0	0	0
Artemether	Flecainide	0.325	0.429508	0	0.077	0.246	0	0
Artemether	Fluconazole	0.516	0.65735	0	0.077	0.624	0	0
Artemether	Fluoxetine	0.313	0.638665	0	0	0.33	0	0
Artemether	Flupenthixol	0	0	0	0	0	0	0
Artemether	Fluphenazine	0.325	0.429508	0	0.077	0.246	0	0
Artemether	Fluvoxamine	0.313	0.580342	0	0	0.244	0	0
Artemether	Fosamprenavir	0	0	0	0	0	0	0
Artemether	Foscarnet	0	0	0	0	0	0	0
Artemether	Furosemide	0	0	0	0	0	0	0
Artemether	Gadobutrol	0	0	0	0	0	0	0
Artemether	Gadofosveset_trisodium	0	0	0	0	0	0	0
Artemether	Gatifloxacin	0.403	0.606884	0	0.167	0.624	0	0
Artemether	Grepafloxacin	0	0	0	0	0	0	0
Artemether	Halofantrine	0	0	0	0	0	0	0
Artemether	Haloperidol	0	0	0	0	0	0	0
Artemether	Halothane	0	0	0	0	0	0	0
Artemether	Hydrochlorothiazide	0.333	0.5051	0	0	0.133	0	0
Artemether	Hydroflumethiazide	0	0	0	0	0	0	0
Artemether	Ibutilide	0.347	0.464022	0	0.077	0.624	0	0
Artemether	Imatinib	0	0	0	0	0	0	0
Artemether	Imipramine	0.325	0.711692	0	0.077	0.624	0	0
Artemether	Indapamide	0	0	0	0	0	0	0
Artemether	Indinavir	0.325	0.429508	0	0.077	0.246	0	0
Artemether	Iohexol	0	0	0	0	0	0	0
Artemether	Isradipine	0	0	0	0	0	0	0
Artemether	Itraconazole	0.325	0.429508	0	0.077	0.246	0	0
Artemether	Josamycin	0	0	0	0	0	0	0
Artemether	Ketoconazole	0.325	0.429508	0	0.077	0.246	0	0
Artemether	Lapatinib	0	0	0	0	0	0	0
Artemether	Levofloxacin	0.403	0.580342	0	0	0.244	0	0
Artemether	Lidocaine	0	0	0	0	0	0	0
Artemether	Loxapine	0	0	0	0	0	0	0
Artemether	Lumefantrine	0	0	0	0	0	0	0
Artemether	Maprotiline	0.325	0.429508	0	0.077	0.246	0	0
Artemether	Mefloquine	0.195	0.464022	0	0	0.624	0	0
Artemether	Mesoridazine	0.483	0.667622	0	0.125	0.624	0	0
Artemether	Methadone	0	0	0	0	0	0	0
Artemether	Methdilazine	0	0	0	0	0	0	0
Artemether	Methotrimeprazine	0	0	0	0	0	0	0
Artemether	Methyclothiazide	0	0	0	0	0	0	0
Artemether	Metolazone	0	0	0	0	0	0	0
Artemether	Metrizamide	0	0	0	0	0	0	0
Artemether	Mexiletine	0	0	0	0	0	0	0
Artemether	Mibefradil	0	0	0	0	0	0	0
Artemether	Moricizine	0	0	0	0	0	0	0
Artemether	Moxifloxacin	0.483	0.464022	0	0	0.624	0	0
Artemether	Nefazodone	0	0	0	0	0	0	0
Artemether	Nelfinavir	0.325	0.429508	0	0.077	0.246	0	0
Artemether	Nicardipine	0	0	0	0	0	0	0
Artemether	Nilotinib	0	0	0	0	0	0	0
Artemether	Norfloxacin	0	0	0	0	0	0	0
Artemether	Nortriptyline	0.325	0.711692	0	0.077	0.624	0	0
Artemether	Ofloxacin	0	0	0	0	0	0	0
Artemether	Paroxetine	0.313	0.580342	0	0	0.244	0	0
Artemether	Penicillin_G	0	0	0	0	0	0	0
Artemether	Pentamidine	0.195	0.464022	0	0	0.624	0	0
Artemether	Perflutren	0	0	0	0	0	0	0
Artemether	Perphenazine	0.35	0.664796	0	0.077	0.246	0	0
Artemether	Pimozide	0.492	0.711692	0	0.167	0.624	0	0
Artemether	Pindolol	0.29	0.575384	0	0	0.243	0	0
Artemether	Pipotiazine	0	0	0	0	0	0	0
Artemether	Polythiazide	0	0	0	0	0	0	0
Artemether	Probucol	0	0	0	0	0	0	0
Artemether	Procainamide	0.347	0.653842	0	0.077	0.624	0	0
Artemether	Prochlorperazine	0.325	0.429508	0	0.077	0.246	0	0
Artemether	Promazine	0.325	0.429508	0	0.077	0.246	0	0
Artemether	Promethazine	0.325	0.429508	0	0.077	0.246	0	0
Artemether	Propafenone	0.325	0.429508	0	0.077	0.246	0	0
Artemether	Propericiazine	0	0	0	0	0	0	0
Artemether	Propiomazine	0	0	0	0	0	0	0
Artemether	Propranolol	0.29	0.575384	0	0	0.243	0	0
Artemether	Protriptyline	0.325	0.429508	0	0.077	0.246	0	0
Artemether	Quetiapine	0	0	0	0	0	0	0
Artemether	Quinethazone	0	0	0	0	0	0	0
Artemether	Quinidine	0.492	0.664796	0	0.077	0.624	0	0
Artemether	Quinine	0	0	0	0	0	0	0
Artemether	Ranolazine	0.403	0.651897	0	0.053	0.624	0	0
Artemether	Risperidone	0	0	0	0	0	0	0
Artemether	Ritonavir	0.325	0.542495	0	0.077	0.246	0	0
Artemether	Saquinavir	0.325	0.429508	0	0.077	0.246	0	0
Artemether	Sertindole	0	0	0	0	0	0	0
Artemether	Sotalol	0.483	0.664796	0	0.077	0.624	0	0
Artemether	Sparfloxacin	0.403	0.606884	0	0	0.624	0	0
Artemether	Sunitinib	0.235	0.651897	0	0	0.267	0	0
Artemether	Tacrolimus	0.492	0.711692	0	0	0.624	0	0
Artemether	Telithromycin	0.325	0.429508	0	0.077	0.246	0	0
Artemether	Terfenadine	0.256	0.427556	0	0	0.062	0	0
Artemether	Tetrabenazine	0	0	0	0	0	0	0
Artemether	Theophylline	0	0	0	0	0	0	0
Artemether	Thiethylperazine	0	0	0	0	0	0	0
Artemether	Thioridazine	0.483	0.74345	0	0.125	0.624	0	0
Artemether	Thiothixene	0.325	0.429508	0	0.077	0.246	0	0
Artemether	Tocainide	0	0	0	0	0	0	0
Artemether	Toremifene	0	0	0	0	0	0	0
Artemether	Trichlormethiazide	0	0	0	0	0	0	0
Artemether	Trifluoperazine	0.325	0.429508	0	0.077	0.246	0	0
Artemether	Triflupromazine	0	0	0	0	0	0	0
Artemether	Trimeprazine	0	0	0	0	0	0	0
Artemether	Trimethoprim	0.138	0.526423	0	0	0.132	0	0
Artemether	Trimipramine	0.325	0.597756	0	0.125	0.246	0	0
Artemether	Triprolidine	0	0	0	0	0	0	0
Artemether	Troleandomycin	0	0	0	0	0	0	0
Artemether	Vardenafil	0.403	0.526423	0	0	0.163	0	0
Artemether	Verapamil	0.483	0.5051	0	0	0.146	0	0
Artemether	Voriconazole	0.516	0.583693	0	0.077	0.44	0	0
Artemether	Vorinostat	0	0	0	0	0	0	0
Artemether	Zafirlukast	0	0	0	0	0	0	0
Artemether	Zileuton	0.189	0.364	0	0	0.142	0	0
Artemether	Ziprasidone	0.516	0.711692	0	0.077	0.44	0.6	0
Artemether	Zuclopenthixol	0	0	0	0	0	0	0
Astemizole	Acetophenazine	0.622	0.567206	0	0.187	0.287	0	0
Astemizole	Amiloride	0.574	0.469065	0.175	0.087	0.142	0	0
Astemizole	Amiodarone	0.667	0.61365	0.209	0.214	0.302	0	0
Astemizole	Amitriptyline	0.634	0.713548	0.184	0.273	0.287	0	0
Astemizole	Amoxapine	0.622	0.684093	0.176	0.187	0.287	0	0
Astemizole	Amprenavir	0.475	0.537056	0.079	0.333	0.277	0.6	0
Astemizole	Apomorphine	0.383	0.65321	0.125	0	0.027	0	0
Astemizole	Arsenic_trioxide	0.634	0.579501	0.267	0.091	0.104	0	0
Astemizole	Artemether	0.288	0.651386	0	0.2	0.062	0	0
Astemizole	Atazanavir	0.602	0.593895	0.227	0.2	0.216	0.6	0
Astemizole	Azithromycin	0.477	0.420176	0.223	0	0.077	0.143	0
Astemizole	Bendroflumethiazide	0.415	0.499922	0	0	0	0	0
Astemizole	Benzthiazide	0.468	0.553936	0	0	0	0	0
Astemizole	Bepridil	0.622	0.572504	0	0.187	0.287	0	0
Astemizole	Bretylium	0.622	0.570035	0.094	0.187	0.287	0	0
Astemizole	Bumetanide	0.384	0.65748	0.104	0	0	0	0
Astemizole	Chloroquine	0.386	0.692164	0.146	0.071	0.105	0	0
Astemizole	Chlorothiazide	0.383	0.424232	0	0	0	0	0
Astemizole	Chlorpromazine	0.634	0.674728	0.1	0.187	0.287	0	0
Astemizole	Chlorpropamide	0.569	0.48454	0.093	0.182	0.087	0.143	0
Astemizole	Chlorthalidone	0.375	0.740339	0.097	0	0	0	0
Astemizole	Cimetidine	0.39	0.445679	0.123	0.2	0.175	0.143	0
Astemizole	Cisapride	0.634	0.607963	0	0.357	0.216	0.6	0
Astemizole	Citalopram	0.427	0.727707	0.222	0.2	0.152	0	0
Astemizole	Clarithromycin	0.738	0.611689	0.239	0.25	0.351	0.143	0
Astemizole	Clomipramine	0.622	0.711264	0.237	0.187	0.287	0	0
Astemizole	Cyclothiazide	0.427	0.53541	0	0	0	0	0
Astemizole	Dasatinib	0.605	0.424813	0.27	0	0.069	0	0
Astemizole	Degarelix	0.591	0.172839	0.094	0	0	0	0
Astemizole	Delavirdine	0.622	0.567206	0.276	0.5	0.375	1	0
Astemizole	Desipramine	0.634	0.737635	0.183	0.187	0.287	0	0
Astemizole	Deslanoside	0.393	0.327536	0	0	0	0	0
Astemizole	Digitoxin	0.364	0.373217	0	0	0.053	0	0
Astemizole	Digoxin	0.375	0.396689	0.1	0	0.082	0	0
Astemizole	Diltiazem	0.444	0.570261	0.204	0.364	0.288	0	0
Astemizole	Diphenhydramine	0.329	0.728624	0.14	0.091	0.053	0	0
Astemizole	Disopyramide	0.634	0.69497	0.185	0.214	0.287	0	0
Astemizole	Dofetilide	0.634	0.612644	0.142	0.214	0.226	0	0
Astemizole	Dolasetron	0.634	0.672053	0.21	0.091	0.104	0.6	0
Astemizole	Domperidone	0.608	0.550653	0.097	0.125	0	0.143	0
Astemizole	Doxepin	0.634	0.71737	0.228	0.187	0.287	0	0
Astemizole	Droperidol	0.634	0.579501	0.046	0.091	0.104	0	0
Astemizole	Duloxetine	0.531	0.69264	0.24	0.111	0.096	0	0
Astemizole	Encainide	0.622	0.597854	0	0.187	0.287	0	0
Astemizole	Erythromycin	0.738	0.612644	0.124	0.25	0.351	0.143	0
Astemizole	Escitalopram	0.427	0.719119	0	0	0.068	0	0
Astemizole	Ethacrynic_acid	0.265	0.654537	0.089	0	0	0	0
Astemizole	Ethopropazine	0.31	0.68439	0	0	0.026	0	0
Astemizole	Fexofenadine	0.462	0.556518	0.137	0	0.032	0	0
Astemizole	Flecainide	0.622	0.568469	0.278	0.187	0.287	0	0
Astemizole	Fluconazole	0.738	0.621516	0.177	0.4	0.351	0.143	0
Astemizole	Fluoxetine	0.531	0.686044	0.18	0.444	0.169	0	0
Astemizole	Flupenthixol	0.44	0.549573	0	0	0.023	0	0
Astemizole	Fluphenazine	0.622	0.604493	0.119	0.187	0.287	0	0
Astemizole	Fluvoxamine	0.531	0.624607	0.215	0.385	0.118	0	0
Astemizole	Fosamprenavir	0.476	0.497557	0.099	0	0.312	0.6	0
Astemizole	Foscarnet	0.148	0.096985	0.245	0	0.025	0.6	0
Astemizole	Furosemide	0.411	0.637695	0.147	0	0.067	0	0
Astemizole	Gadobutrol	0.463	0.571401	0.119	0	0	0	0
Astemizole	Gadofosveset_trisodium	0.531	0.502364	0.234	0	0	0	0
Astemizole	Gatifloxacin	0.634	0.593895	0.201	0.2	0.216	0.143	0
Astemizole	Grepafloxacin	0.511	0.63132	0	0.071	0.036	0.143	0
Astemizole	Halofantrine	0.4	0.626791	0.147	0	0.048	0	0
Astemizole	Haloperidol	0.5	0.526304	0.112	0.312	0.11	0	0
Astemizole	Halothane	0.15	0.350817	0.02	0.04	0	0	0
Astemizole	Hydrochlorothiazide	0.405	0.499587	0.207	0.111	0.204	0	0
Astemizole	Hydroflumethiazide	0.385	0.536767	0.083	0	0	0	0
Astemizole	Ibutilide	0.634	0.585855	0.119	0.187	0.287	0	0
Astemizole	Imatinib	0.47	0.530432	0.225	0.227	0.362	0	0
Astemizole	Imipramine	0.634	0.705832	0.218	0.273	0.287	0	0
Astemizole	Indapamide	0.411	0.690247	0.207	0	0.023	0	0
Astemizole	Indinavir	0.622	0.567206	0.172	0.267	0.287	0.6	0
Astemizole	Iohexol	0.434	0.550162	0.067	0	0	0	0
Astemizole	Isradipine	0.384	0.653405	0	0	0.077	0	0
Astemizole	Itraconazole	0.738	0.611689	0.283	0.2	0.351	0.143	0
Astemizole	Josamycin	0.395	0.38762	0	0	0.212	0.143	0
Astemizole	Ketoconazole	0.738	0.611689	0.094	0.2	0.351	0.143	0
Astemizole	Lapatinib	0.543	0.502095	0	0	0.158	0	0
Astemizole	Levofloxacin	0.531	0.595627	0	0.2	0.216	0.143	0
Astemizole	Lidocaine	0.354	0.564907	0.149	0.222	0.149	0	0
Astemizole	Loxapine	0.482	0.651108	0.118	0	0.023	0	0
Astemizole	Lumefantrine	0.357	0.606548	0	0	0.045	0	0
Astemizole	Maprotiline	0.622	0.695806	0	0.187	0.287	0	0
Astemizole	Mefloquine	0.634	0.605045	0.251	0.091	0.136	0	0
Astemizole	Mesoridazine	0.634	0.606765	0.067	0.214	0.104	0	0
Astemizole	Methadone	0.262	0.717507	0.149	0.294	0.146	0	0
Astemizole	Methdilazine	0.349	0.694379	0	0	0.054	0	0
Astemizole	Methotrimeprazine	0.353	0.67813	0	0	0.061	0	0
Astemizole	Methyclothiazide	0.437	0.526693	0	0	0	0	0
Astemizole	Metolazone	0.432	0.585055	0.18	0	0	0	0
Astemizole	Metrizamide	0.488	0.513374	0	0	0	0	0
Astemizole	Mexiletine	0.256	0.534464	0.198	0.2	0.111	0	0
Astemizole	Mibefradil	0.6	0.579167	0	0.05	0.103	0	0
Astemizole	Moricizine	0.512	0.549542	0.195	0	0.069	0	0
Astemizole	Moxifloxacin	0.634	0.593895	0.201	0.214	0.216	0.143	0
Astemizole	Nefazodone	0.734	0.505125	0.231	0.062	0.222	0	0
Astemizole	Nelfinavir	0.622	0.567206	0.176	0.333	0.287	0.6	0
Astemizole	Nicardipine	0.456	0.594334	0.177	0.12	0.17	0	0
Astemizole	Nilotinib	0.462	0.586406	0.316	0.111	0.103	0	0
Astemizole	Norfloxacin	0.547	0.641543	0.154	0.154	0.136	0.143	0
Astemizole	Nortriptyline	0.634	0.726227	0.197	0.273	0.287	0	0
Astemizole	Ofloxacin	0.5	0.595774	0.242	0	0.071	0.143	0
Astemizole	Paroxetine	0.738	0.639263	0.161	0.2	0.351	0	0
Astemizole	Penicillin_G	0.414	0.581153	0.114	0	0.036	0.143	0
Astemizole	Pentamidine	0.634	0.579501	0	0.182	0.104	0	0
Astemizole	Perflutren	0.128	0.423509	0	0	0.028	0	0
Astemizole	Perphenazine	0.622	0.603644	0.15	0.187	0.287	0	0
Astemizole	Pimozide	0.634	0.598664	0.087	0.286	0.167	0	0
Astemizole	Pindolol	0.531	0.623187	0.172	0.062	0.096	0	0
Astemizole	Pipotiazine	0.408	0.543626	0.006	0	0.065	0	0
Astemizole	Polythiazide	0.479	0.618552	0.088	0	0	0	0
Astemizole	Probucol	0.25	0.647527	0	0	0.028	0	0
[truncated: 24,084 more rows]
