# Supplementary material for: Improving Detection of Arrhythmia Drug-Drug Interactions in Pharmacovigilance Data through the Implementation of Similarity-Based Modeling
Source: PLoS One. 2015 Jun 12;10(6):e0129974. doi: 10.1371/journal.pone.0129974 (PMC4466327; doi:10.1371/journal.pone.0129974)
Supplement: S5 Table — (XLSX) [file pone.0129974.s006.xlsx]

## Sheet: List of 386 DDIs in TWOSIDES
Performance in TWOSIDES using the initial reference standard. We mapped our initial DDI reference standard (149 positive and 12,892 negative cases) to the arrhythmia DDI candidates extracted from TWOSIDES database (13,105 DDIs related to the terms arrhythmia and bradyarrhythmia with proportional reporting ratio (PRR)>1 and p-value <.05). From TWOSIDES we identified 14 positive cases and 372 negat…
drug_A	drug_B	Tc_2DMACCS	3D_score	Tc_ADEPF	Tc_TPF	Tc_DDIPF	Tc_ATC	PRR (Proportional Reporting Ratio extracted from TWOSIDES)	Reference standard (intersection DrugBank and Veterans)
Gatifloxacin	Ziprasidone	0.9054	0.866384	0.303	0.333	0.432	1	15.1394	1
Quinidine	Gatifloxacin	0.7	0.689254	0.266	0.16	0.381	1	7.71202	1
Amiodarone	Moxifloxacin	0.9054	0.866384	0.303	0.6	0.651	1	8.96992	1
Chlorpromazine	Ziprasidone	0.792	0.832719	0.355	0.368	0.506	0.6	8.46779	1
Erythromycin	Moxifloxacin	0.667	0.666227	0.353	0.108	0.294	0	5.14018	1
Verapamil	Erythromycin	0.583	0.671195	0.248	0.273	0.237	0.143	2.8168	1
Amiodarone	Gatifloxacin	0.9054	0.866384	0.303	0.333	0.727	1	2.01848	1
Tacrolimus	Clarithromycin	0.9808	0.760583	0.266	0.167	0.624	1	1.4421	1
Erythromycin	Sotalol	0.676	0.569355	0.241	0.286	0.269	0.333	21.3788	1
Hydrochlorothiazide	Dofetilide	0.425	0.349865	0.269	0	0.057	0.143	16.9787	1
Verapamil	Dofetilide	0.567	0.671195	0.269	0.143	0.245	0.143	5.73179	1
Fluconazole	Nortriptyline	0.75	0.953892	0.772	0.588	0.9706	1	10.1019	1
Amiodarone	Erythromycin	0.583	0.62041	0.262	0.286	0.381	1	8.01612	1
Fluconazole	Tacrolimus	0.878	0.753873	0.266	0.455	0.493	1	1.56575	1
Moxifloxacin	Sotalol	0.9054	0.866384	0.303	0.333	0.432	1	26.0831	0
Sotalol	Clarithromycin	0.9808	0.760583	0.214	0.167	0.624	1	19.9964	0
Quinidine	Nortriptyline	0.472	0.738875	0.219	0.308	0.267	0.143	18.6401	0
Prochlorperazine	Gatifloxacin	0.755	0.868467	0.544	0.125	0.9355	1	7.78255	0
Amiodarone	Voriconazole	0.575	0.681312	0.342	0.235	0.478	0.6	5.99988	0
Fluoxetine	Thiothixene	0.691	0.73168	0.376	0.4	0.405	0.6	4.28141	0
Digoxin	Indapamide	0	0	0	0	0	0	2.72205	0
Thiothixene	Ziprasidone	0.691	0.745757	0.413	0.4	0.456	0.6	3.28878	0
Fluoxetine	Ziprasidone	0.5	0.769078	0.313	0.312	0.409	0.6	2.687	0
Amiodarone	Diltiazem	0.653	0.625958	0.256	0.375	0.259	0.143	2.23895	0
Citalopram	Ziprasidone	0.627	0.832483	0.324	0.379	0.202	0.6	2.0734	0
Erythromycin	Ritonavir	0.506	0.440556	0.375	0.381	0.303	0.143	51.4358	0
Flecainide	Prochlorperazine	0.634	0.56935	0.112	0.067	0.202	0	40.4784	0
Lidocaine	Dofetilide	0.548	0.586693	0.148	0.25	0.236	0.143	19.3886	0
Ofloxacin	Dofetilide	0.61	0.519659	0.26	0.098	0.057	0.333	17.192	0
Imipramine	Ritonavir	0.494	0.635037	0.297	0.381	0.315	0.143	25.2345	0
Metolazone	Ranolazine	0.518	0.726868	0.227	0	0.019	0.143	9.27962	0
Promethazine	Zafirlukast	0.489	0.509406	0	0.263	0.055	0	10.9792	0
Verapamil	Voriconazole	0.567	0.600295	0.206	0.273	0.298	0.143	5.90365	0
Indinavir	Methadone	0.338	0.500105	0	0.381	0.152	0	15.7078	0
Moxifloxacin	Risperidone	0.59	0.695102	0.275	0.533	0.17	0.6	12.7402	0
Indapamide	Promethazine	0.391	0.57229	0	0	0.114	0	8.88391	0
Sotalol	Duloxetine	0.377	0.654449	0.266	0.125	0.174	0.143	9.08388	0
Hydrochlorothiazide	Imipramine	0.425	0.623302	0.205	0	0.153	0	8.36466	0
Chlorpromazine	Lidocaine	0.464	0.466155	0.135	0.381	0.049	0.143	7.68147	0
Bumetanide	Propranolol	0.298	0.661855	0.058	0	0	0	155.349	0
Cimetidine	Digoxin	0	0	0	0	0	0	6.62869	0
Citalopram	Fluphenazine	0.48	0.618715	0	0.182	0.135	0	10.2376	0
Chlorthalidone	Paroxetine	0.333	0.642137	0.139	0	0.013	0	7.04391	0
Propranolol	Gatifloxacin	0.481	0.662716	0.197	0.176	0.316	1	7.79859	0
Verapamil	Clarithromycin	0.9808	0.760583	0.248	0.273	0.624	1	5.4704	0
Prochlorperazine	Voriconazole	0.583	0.617208	0.274	0.4	0.192	0.6	9.29251	0
Cimetidine	Fexofenadine	0	0	0	0	0	0	9.45637	0
Furosemide	Atazanavir	0.314	0.421221	0.152	0	0.069	0.143	8.18297	0
Chlorpromazine	Fluphenazine	0.542	0.632285	0.167	0.121	0.103	0.6	7.22093	0
Digoxin	Voriconazole	0.618	0.458265	0.141	0.133	0.095	0.333	5.37797	0
Isradipine	Propranolol	0.247	0.624271	0	0	0.128	0	6.03702	0
Methadone	Paroxetine	0.404	0.696661	0.162	0.174	0.221	0.143	7.75405	0
Amitriptyline	Moxifloxacin	0.667	0.57903	0.253	0.286	0.267	0.143	7.40254	0
Digoxin	Telithromycin	0.369	0.458265	0.077	0	0.077	0	4.83429	0
Erythromycin	Risperidone	0.606	0.730013	0.288	0.533	0.4	0.6	7.59789	0
Digoxin	Propafenone	0.369	0.413515	0	0	0.077	0	49.9445	0
Lidocaine	Metolazone	0	0	0	0	0	0	4.60237	0
Diltiazem	Ziprasidone	0.653	0.674622	0.256	0.545	0.259	0.143	4.72779	0
Imipramine	Quetiapine	0.554	0.697932	0.356	0.839	0.225	0.6	6.26773	0
Amprenavir	Efavirenz	0.49	0.569814	0	0.333	0.102	0	7.22071	0
Flecainide	Hydrochlorothiazide	0.373	0.556944	0.216	0	0.371	0.6	4.47302	0
Diltiazem	Duloxetine	0.545	0.625958	0.125	0.176	0.109	0	4.46341	0
Duloxetine	Telithromycin	0.443	0.50997	0.115	0.125	0.145	0.143	6.53767	0
Diltiazem	Propafenone	0.55	0.566293	0	0.375	0.121	0	4.31973	0
Digoxin	Ziprasidone	0.618	0.458265	0.211	0.133	0.176	0.333	4.24741	0
Prochlorperazine	Quetiapine	0.451	0.534474	0	0.081	0.163	0	5.86651	0
Fexofenadine	Propranolol	0.433	0.486859	0.082	0	0.061	0	4.96806	0
Azithromycin	Verapamil	0.895	0.648529	0.189	0.417	0.118	1	5.24598	0
Diltiazem	Propranolol	0.545	0.625958	0.125	0.176	0.109	0	4.01825	0
Indapamide	Paroxetine	0.407	0.684449	0.117	0	0.189	0	4.36816	0
Erythromycin	Nortriptyline	0.481	0.755567	0.239	0.308	0.339	0.143	4.23519	0
Risperidone	Clarithromycin	0.606	0.730013	0.275	0.533	0.4	0.6	5.23282	0
Paroxetine	Vardenafil	0.538	0.572841	0.158	0	0.262	0	5.0822	0
Erythromycin	Prochlorperazine	0.812	0.849005	0.408	0.25	0.408	0.6	5.49711	0
Doxepin	Fluconazole	0.757	0.941132	0.212	0.448	0.9286	1	5.14436	0
Paroxetine	Gatifloxacin	0.544	0.694908	0.296	0.176	0.203	0.143	4.40881	0
Fexofenadine	Paroxetine	0.433	0.73053	0.105	0	0.087	0	4.40253	0
Quetiapine	Ritonavir	0.451	0.650312	0.172	0.081	0.297	0	4.79824	0
Furosemide	Perphenazine	0.376	0.562314	0.124	0.071	0.019	0	4.50944	0
Amiodarone	Verapamil	0.567	0.671195	0.188	0.19	0.304	1	4.01786	0
Theophylline	Moxifloxacin	0.452	0.302962	0.139	0.115	0.112	0	3.76084	0
Fluconazole	Propranolol	0.423	0.687357	0.21	0.227	0.152	0	4.50462	0
Furosemide	Voriconazole	0.592	0.583607	0.214	0.115	0.059	0.143	4.32263	0
Amitriptyline	Fexofenadine	0.521	0.554497	0.142	0.029	0.034	0	4.20225	0
Flecainide	Furosemide	0.376	0.455394	0.157	0.04	0.009	0	29.9961	0
Furosemide	Ziprasidone	0.606	0.676943	0.214	0.154	0.069	0.143	4.44372	0
Citalopram	Ranolazine	0.627	0.802411	0.301	0.2	0.169	0.143	3.94727	0
Quetiapine	Gatifloxacin	0.746	0.687406	0.356	0.839	0.333	0.6	4.33961	0
Indapamide	Ofloxacin	0	0	0	0	0	0	3.35994	0
Nortriptyline	Prochlorperazine	0.567	0.56935	0.175	0.214	0.123	0.6	3.42996	0
Cimetidine	Citalopram	0	0	0	0	0	0	4.63648	0
Doxepin	Haloperidol	0.565	0.721637	0.168	0.333	0.146	0.6	4.00719	0
Fexofenadine	Metolazone	0	0	0	0	0	0	3.19607	0
Citalopram	Methadone	0	0	0	0	0	0	4.10371	0
Digoxin	Disopyramide	0.545	0.413515	0.144	0.13	0.095	0.333	2.72669	0
Fluoxetine	Promethazine	0.739	0.790263	0.192	0.312	0.368	0	4.05125	0
Paroxetine	Sotalol	0.532	0.616331	0.296	0.176	0.197	0.143	3.25792	0
Metolazone	Clarithromycin	0.518	0.678389	0.227	0	0.018	0.143	3.2488	0
Moxifloxacin	Ofloxacin	0.562	0.536885	0.26	0.056	0.123	0.333	3.59858	0
Furosemide	Moxifloxacin	0.393	0.487184	0.152	0	0.069	0.143	3.63328	0
Amiodarone	Digoxin	0.545	0.432462	0.144	0.13	0.102	0.333	3.34209	0
Digoxin	Flecainide	0.369	0.424015	0.06	0.107	0.085	0	21.7309	0
Ofloxacin	Zafirlukast	0	0	0	0	0	0	3.32329	0
Hydrochlorothiazide	Prochlorperazine	0.362	0.597244	0.09	0.167	0	0	2.98432	0
Hydrochlorothiazide	Atazanavir	0.471	0.335934	0.18	0	0.078	0.143	3.01631	0
Dolasetron	Furosemide	0.393	0.487184	0.138	0	0	0	2.5252	0
Amiodarone	Imatinib	0.621	0.542728	0.203	0.214	0.33	0	2.86814	0
Amitriptyline	Metolazone	0.518	0.61955	0.197	0	0.011	0	3.27942	0
Diltiazem	Risperidone	0	0	0	0	0	0	2.52345	0
Fluconazole	Clarithromycin	0.657	0.623814	0.239	0.235	0.232	0	3.23321	0
Doxepin	Fexofenadine	0.521	0.554497	0.104	0.029	0.034	0	3.17686	0
Fexofenadine	Gatifloxacin	0.527	0.558355	0.217	0.091	0.161	0	2.91962	0
Fexofenadine	Ziprasidone	0.585	0.73053	0.217	0.091	0.235	0	3.31094	0
Dolasetron	Fluconazole	0.485	0.655994	0.21	0.086	0.2	0.143	3.70587	0
Dolasetron	Paroxetine	0.442	0.666937	0.296	0.176	0.2	0.143	3.0227	0
Clomipramine	Fluoxetine	0.805	0.925182	0.101	0.312	0.277	1	3.19618	0
Furosemide	Paroxetine	0.326	0.528753	0.132	0	0	0	2.48991	0
Fluconazole	Prochlorperazine	0.667	0.76791	0.274	0.235	0.159	0.6	3.42855	0
Erythromycin	Clarithromycin	0.672	0.464022	0.232	0.167	0.301	0.333	2.81743	0
Quinidine	Duloxetine	0.474	0.708319	0.266	0.125	0.206	0.143	2.80947	0
Metolazone	Tacrolimus	0.518	0.726868	0.197	0	0.02	0	2.79247	0
Azithromycin	Haloperidol	0	0	0	0	0	0	2.76645	0
Efavirenz	Ofloxacin	0.654	0.494354	0	0	0.08	0	3.11846	0
Haloperidol	Nortriptyline	0.565	0.721637	0.168	0.333	0.167	0.6	2.89586	0
Promethazine	Duloxetine	0.739	0.790263	0.192	0.158	0.368	0	2.89514	0
Quinidine	Promethazine	0.472	0.675666	0.119	0.281	0.267	0	2.36236	0
Quinidine	Diltiazem	0.653	0.623044	0.253	0.375	0.259	0.143	2.28808	0
Diltiazem	Haloperidol	0	0	0	0	0	0	2.21689	0
Fluoxetine	Gatifloxacin	0.481	0.691772	0.302	0.077	0.269	0.143	2.60062	0
Bumetanide	Paroxetine	0.393	0.669067	0.111	0	0	0	2.58806	0
Chlorpromazine	Haloperidol	0.565	0.721637	0.168	0.333	0.146	0.6	2.69353	0
Diltiazem	Indapamide	0	0	0	0	0	0	2.11393	0
Fluoxetine	Paroxetine	0.329	0.707272	0.102	0.187	0.277	0.6	2.6363	0
Hydrochlorothiazide	Ziprasidone	0.462	0.688925	0.251	0.03	0.167	0.143	18.12	0
Quinidine	Hydrochlorothiazide	0.425	0.619618	0.205	0.045	0.168	0.6	2.18679	0
Fluconazole	Fluoxetine	0.5	0.764927	0.31	0.312	0.242	0.6	2.81798	0
Efavirenz	Ritonavir	0.494	0.568469	0.278	0.381	0.185	0	3.29917	0
Fluconazole	Quetiapine	0.554	0.739234	0.356	0.839	0.44	0.6	2.53363	0
Haloperidol	Hydrochlorothiazide	0.342	0.633737	0.089	0	0.203	0	18.5223	0
Erythromycin	Fluoxetine	0.444	0.691772	0.313	0.312	0.277	0.143	2.58158	0
Furosemide	Hydrochlorothiazide	0.518	0.531442	0.056	0	0	0.143	2.31762	0
Verapamil	Fluconazole	0.528	0.671195	0.251	0.267	0.339	0.143	1.893	0
Furosemide	Haloperidol	0	0	0	0	0	0	2.41531	0
Saquinavir	Atazanavir	0.512	0.398502	0.166	0.062	0.208	0	43.7	0
Fluoxetine	Haloperidol	0.387	0.561576	0.279	0.3	0.2	0.6	2.37409	0
Furosemide	Propranolol	0.233	0.527245	0.132	0	0	0	2.43414	0
Fluconazole	Lidocaine	0.464	0.600082	0.162	0.381	0.114	0.143	2.38413	0
Furosemide	Metolazone	0	0	0	0	0	0	2.06251	0
Diltiazem	Paroxetine	0.545	0.625958	0.125	0.176	0.118	0	1.97124	0
Citalopram	Efavirenz	0.507	0.618715	0	0.182	0.135	0	2.40399	0
Amiodarone	Promethazine	0.739	0.790263	0.192	0.281	0.368	0	2.17885	0
Ofloxacin	Risperidone	0	0	0	0	0	0	2.27804	0
Verapamil	Duloxetine	0.492	0.571453	0.131	0.116	0.093	0	1.87279	0
Lidocaine	Nortriptyline	0.464	0.627057	0.135	0.381	0.078	0.143	1.90929	0
Erythromycin	Ofloxacin	0.787	0.792888	0.389	0.375	0.375	1	2.09158	0
Paroxetine	Zafirlukast	0.465	0.528931	0.108	0.294	0.052	0	2.11565	0
Paroxetine	Clarithromycin	0.513	0.694908	0.33	0.176	0.166	0.143	1.94391	0
Verapamil	Lidocaine	0.375	0.501597	0.12	0.227	0.102	0	1.52305	0
Fexofenadine	Fluoxetine	0.433	0.498355	0.105	0.062	0.07	0	29.7128	0
Verapamil	Fluoxetine	0.492	0.653193	0.131	0.118	0.211	0	7.36029	0
Diltiazem	Fexofenadine	0	0	0	0	0	0	1.63469	0
Verapamil	Indapamide	0.482	0.647021	0.148	0	0.25	0.143	1.51365	0
Fluphenazine	Risperidone	0.524	0.730013	0	0.115	0.129	0	1.89828	0
Citalopram	Atazanavir	0.627	0.585869	0.172	0	0.169	0	1.84601	0
Ofloxacin	Voriconazole	0.654	0.65764	0.335	0.125	0.08	0	1.69534	0
Fexofenadine	Fluconazole	0.521	0.73053	0.169	0.04	0.087	0	1.69575	0
Verapamil	Hydrochlorothiazide	0.521	0.497621	0.179	0.025	0.089	0.143	1.32308	0
Citalopram	Haloperidol	0	0	0	0	0	0	1.36454	0
Paroxetine	Risperidone	0.606	0.627971	0.108	0.227	0.4	0.6	3.83175	0
Citalopram	Promethazine	0.48	0.618715	0	0.182	0.135	0	1.18121	0
Chlorthalidone	Digoxin	0	0	0	0	0	0	5.50507	0
Promethazine	Gatifloxacin	0.7	0.756821	0.231	0.281	0.744	0	2.53097	0
Digoxin	Hydrochlorothiazide	0.284	0.384166	0.211	0.056	0.176	0.333	2.37837	0
Amiodarone	Tacrolimus	0.672	0.580144	0.353	0.154	0.493	0	2.50841	0
Azithromycin	Ziprasidone	0.895	0.648529	0.322	0.417	0.375	1	2.17282	0
Digoxin	Furosemide	0	0	0	0	0	0	2.63907	0
Clarithromycin	Voriconazole	0.657	0.693866	0.349	0.235	0.365	0	1.86768	0
Risperidone	Thiothixene	0.524	0.730013	0	0.115	0.129	0	1.76137	0
Quetiapine	Thiothixene	0.451	0.534474	0	0.081	0.163	0	1.37351	0
Tacrolimus	Trimethoprim	0.418	0.686988	0.187	0.273	0.126	0.333	47.5254	0
Methadone	Ofloxacin	0	0	0	0	0	0	44.7719	0
Mexiletine	Vardenafil	0.426	0.660051	0.215	0.071	0.123	0.6	40.204	0
Erythromycin	Atazanavir	0.522	0.474927	0.237	0.062	0.312	0.143	38.8499	0
Flecainide	Promethazine	0.634	0.554761	0.107	0.091	0.202	0	38.0692	0
Methadone	Prochlorperazine	0.338	0.500105	0	0.381	0.152	0	36.9368	0
Promethazine	Sotalol	0.426	0.59992	0.119	0.281	0.156	0	30.0194	0
Fluconazole	Methadone	0.475	0.815007	0.27	0.381	0.221	0.143	29.081	0
Quinidine	Sotalol	0.554	0.620234	0.203	0.143	0.267	0.333	20.8085	0
Isradipine	Prochlorperazine	0.299	0.477575	0	0	0.159	0	19.6519	0
Diltiazem	Disopyramide	0.653	0.585455	0.24	0.375	0.259	0.143	19.206	0
Flecainide	Telithromycin	0.634	0.554761	0.152	0.143	0.315	0.143	18.8222	0
Flecainide	Sotalol	0.634	0.659609	0.222	0.2	0.275	0.333	17.9178	0
Propranolol	Voriconazole	0.455	0.662716	0.179	0.227	0.164	0.143	19.2538	0
Amitriptyline	Telithromycin	0.581	0.5717	0.259	0.222	0.256	0.143	19.8058	0
Amiodarone	Sotalol	0.575	0.583315	0.19	0.118	0.478	0.333	14.4308	0
Prochlorperazine	Telithromycin	0.583	0.56935	0.274	0.143	0.181	0.6	17.2163	0
Fluconazole	Mexiletine	0.373	0.566976	0.259	0.176	0.08	0	16.173	0
Bumetanide	Flecainide	0.44	0.502044	0.075	0.037	0.009	0	8.05665	0
Diltiazem	Arsenic_trioxide	0.463	0.585455	0.24	0.114	0.087	0	10.8426	0
Ofloxacin	Sotalol	0.849	0.868926	0.26	0.182	0.167	1	10.4558	0
Diltiazem	Dolasetron	0.463	0.585455	0.24	0.114	0.087	0	11.02	0
Verapamil	Cimetidine	0.262	0.366632	0.141	0.167	0.149	0	7.70162	0
Methadone	Ritonavir	0.338	0.606494	0.271	0.381	0.228	0	19.5788	0
Quinidine	Chlorthalidone	0.419	0.70036	0.188	0	0.062	0.333	9.40385	0
Digoxin	Efavirenz	0.369	0.413515	0	0.05	0.095	0	8.50305	0
Quinidine	Propranolol	0.474	0.708319	0.195	0.227	0.206	0.143	9.80198	0
Gatifloxacin	Zafirlukast	0.5	0.574279	0.202	0.071	0.051	0	10.4669	0
Diltiazem	Perphenazine	0.566	0.576328	0.205	0.375	0.121	0	7.69436	0
Diltiazem	Imipramine	0.55	0.625958	0.24	0.545	0.209	0	8.04972	0
Ofloxacin	Gatifloxacin	0.562	0.65764	0.26	0.125	0.123	0	9.49966	0
Fluconazole	Ketoconazole	0.711	0.629688	0.128	0.235	0.154	0	13.7371	0
Furosemide	Imipramine	0.403	0.676943	0.138	0	0.047	0	10.2196	0
Amiodarone	Indapamide	0.577	0.677423	0.263	0	0.27	0.143	7.61599	0
Amiodarone	Mexiletine	0.381	0.525088	0.208	0.375	0.066	0.333	7.20159	0
Flecainide	Paroxetine	0.513	0.683514	0.307	0.15	0.269	0	7.70916	0
Amitriptyline	Gatifloxacin	0.7	0.801745	0.267	0.286	0.31	0.143	8.30457	0
Verapamil	Imatinib	0.425	0.471731	0.108	0.143	0.239	0	4.92841	0
Diltiazem	Sotalol	0.653	0.585455	0.24	0.375	0.259	0.143	5.85718	0
Diltiazem	Dofetilide	0.653	0.585455	0.273	0.25	0.337	0.6	5.77747	0
Cimetidine	Fluoxetine	0.433	0.42357	0.13	0.167	0.132	0	9.84003	0
Metolazone	Paroxetine	0.45	0.616503	0.126	0	0.013	0	7.00962	0
Furosemide	Dofetilide	0.68	0.61847	0.248	0.125	0.217	0.333	8.18665	0
Hydrochlorothiazide	Sotalol	0.676	0.569355	0.241	0.167	0.259	0.143	5.87177	0
Amitriptyline	Sotalol	0.351	0.667634	0.162	0.286	0.18	0.143	7.63227	0
Cimetidine	Diltiazem	0	0	0	0	0	0	5.55091	0
Verapamil	Metolazone	0.471	0.615793	0.15	0	0.02	0.143	4.64198	0
Fluoxetine	Methadone	0.455	0.750738	0.162	0.174	0.147	0.143	7.40084	0
Citalopram	Loxapine	0	0	0	0	0	0	7.97051	0
Prochlorperazine	Risperidone	0.524	0.730013	0	0.115	0.129	0	8.59	0
Fluvoxamine	Promethazine	0.739	0.790263	0.192	0.389	0.368	0	7.20316	0
Cimetidine	Erythromycin	0.433	0.514817	0.169	0.265	0.19	0.143	10.0101	0
Paroxetine	Dofetilide	0.486	0.606908	0.296	0.176	0.286	0.143	6.04146	0
Furosemide	Propafenone	0.376	0.455394	0	0	0	0	6.9875	0
Bumetanide	Verapamil	0.654	0.612298	0.159	0.095	0.009	0.143	3.52072	0
Digoxin	Clarithromycin	0.618	0.458265	0.149	0.133	0.082	0.333	4.75365	0
Citalopram	Zafirlukast	0	0	0	0	0	0	6.74404	0
Chlorthalidone	Prochlorperazine	0.37	0.49408	0	0	0	0	5.17313	0
Amoxapine	Clomipramine	0.522	0.483673	0	0.053	0.102	0	5.8486	0
Fluconazole	Indapamide	0.476	0.666402	0.267	0	0.189	0	5.47604	0
Ofloxacin	Atazanavir	0.562	0.536885	0.213	0	0.123	0	6.81878	0
Diltiazem	Erythromycin	0.576	0.674622	0.256	0.375	0.337	0.6	4.29435	0
Citalopram	Trimipramine	0.48	0.770244	0.42	0.4	0.448	1	5.89	0
Verapamil	Mexiletine	0.339	0.453398	0.155	0.125	0.047	0.6	2.74594	0
Azithromycin	Metolazone	0	0	0	0	0	0	5.53587	0
Erythromycin	Hydrochlorothiazide	0.462	0.64313	0.269	0.071	0.15	0.143	4.31642	0
Haloperidol	Lidocaine	0	0	0	0	0	0	4.94963	0
Amitriptyline	Nortriptyline	0.306	0.61209	0.194	0.308	0.168	0.143	5.20393	0
Citalopram	Sotalol	0.48	0.624292	0.272	0.182	0.136	0.143	4.44901	0
Amoxapine	Fluvoxamine	0.461	0.699457	0.235	0.389	0.243	0.143	5.39551	0
Clomipramine	Fluvoxamine	0.694	0.77124	0.101	0.389	0.267	0.143	5.71037	0
Bumetanide	Hydrochlorothiazide	0.654	0.612298	0.099	0	0	0.143	4.13573	0
Hydrochlorothiazide	Indapamide	0.482	0.647021	0.148	0	0.25	0.143	3.81533	0
Cimetidine	Paroxetine	0.433	0.379768	0.13	0.167	0.132	0	5.06107	0
Verapamil	Propranolol	0.492	0.58853	0.158	0.19	0.124	0.143	33.9157	0
Amiodarone	Fexofenadine	0.585	0.554497	0.154	0.067	0.061	0	4.75181	0
Chlorpromazine	Citalopram	0.48	0.618715	0.272	0.182	0.135	0.143	4.72147	0
Itraconazole	Prochlorperazine	0.64	0.56935	0.274	0.125	0.121	0.6	5.02408	0
Prochlorperazine	Propranolol	0.812	0.849005	0.408	0.227	0.354	0.6	4.38874	0
Amiodarone	Furosemide	0.485	0.593068	0.177	0.154	0.019	0.143	3.03255	0
Clomipramine	Quetiapine	0.451	0.534474	0	0.081	0.163	0	4.79979	0
Efavirenz	Quetiapine	0.514	0.534474	0	0.081	0.163	0	5.06949	0
Haloperidol	Prochlorperazine	0.565	0.660923	0	0.333	0.143	0	4.4406	0
Digoxin	Tacrolimus	0.545	0.388761	0.144	0.13	0.082	0	3.46859	0
Fluoxetine	Nortriptyline	0.42	0.916584	0.302	0.312	0.297	1	4.14496	0
Fexofenadine	Indapamide	0	0	0	0	0	0	3.63049	0
Azithromycin	Risperidone	0	0	0	0	0	0	3.94498	0
Nortriptyline	Clarithromycin	0.468	0.755567	0.239	0.308	0.367	0.143	3.79655	0
Ofloxacin	Ziprasidone	0.849	0.868926	0.389	0.625	0.375	1	4.37008	0
Quinidine	Azithromycin	0.895	0.648529	0.322	0.417	0.123	1	3.46463	0
Fluvoxamine	Haloperidol	0.387	0.561576	0.279	0.3	0.2	0.6	4.03174	0
Digoxin	Fexofenadine	0	0	0	0	0	0	3.02752	0
Fluconazole	Indinavir	0.628	0.462975	0.118	0.238	0.154	0	5.25383	0
Azithromycin	Propranolol	0.375	0.355669	0.147	0	0.069	0	3.85043	0
Amitriptyline	Promethazine	0.42	0.659356	0.119	0.281	0.138	0	3.83649	0
Furosemide	Indapamide	0	0	0	0	0	0	3.79681	0
Digoxin	Diltiazem	0	0	0	0	0	0	2.85754	0
Diltiazem	Metolazone	0	0	0	0	0	0	2.99131	0
Amiodarone	Propranolol	0.455	0.685645	0.158	0.227	0.239	0.143	3.73824	0
Digoxin	Quetiapine	0	0	0	0	0	0	2.95547	0
Amiodarone	Lidocaine	0.548	0.572967	0.169	0.381	0.127	0.143	3.49682	0
Amitriptyline	Cimetidine	0.368	0.463843	0.134	0.233	0.262	0.143	3.63026	0
Theophylline	Metolazone	0	0	0	0	0	0	3.40156	0
Digoxin	Propranolol	0.24	0.329626	0.1	0	0.084	0	2.85922	0
Nelfinavir	Saquinavir	0.62	0.525708	0	0.35	0.104	0	5.4827	0
Moxifloxacin	Ritonavir	0.667	0.644898	0.275	0.286	0.331	0.143	3.9175	0
Amitriptyline	Diltiazem	0.55	0.585455	0.24	0.545	0.209	0	3.43821	0
Moxifloxacin	Gatifloxacin	0.542	0.666227	0.253	0	0.243	0.333	3.26366	0
Ketoconazole	Paroxetine	0.611	0.610285	0.106	0.15	0.115	0.143	3.5886	0
Hydrochlorothiazide	Moxifloxacin	0.425	0.54753	0.205	0	0.244	0.143	2.95749	0
Amiodarone	Ofloxacin	1	0.944015	0.389	0.625	0.375	1	3.31289	0
Amiodarone	Citalopram	0.507	0.720767	0.324	0.2	0.19	0.143	3.56616	0
Furosemide	Ritonavir	0.376	0.498723	0.166	0	0	0.143	3.50063	0
Amitriptyline	Digoxin	0.369	0.413515	0.067	0.095	0.082	0	3.36784	0
Azithromycin	Atazanavir	0.472	0.435414	0.205	0	0.15	0	3.23192	0
Cimetidine	Prochlorperazine	0.35	0.349065	0	0.233	0.166	0.143	4.19996	0
Amiodarone	Hydrochlorothiazide	0.515	0.526222	0.205	0.111	0.232	1	3.11331	0
Doxepin	Risperidone	0.59	0.730013	0.275	0.533	0.17	0.6	3.43063	0
Promethazine	Propranolol	0.739	0.790263	0.192	0.227	0.368	0	2.76683	0
Furosemide	Arsenic_trioxide	0.393	0.487184	0.138	0	0	0	3.17402	0
Itraconazole	Atazanavir	0.556	0.474927	0.207	0.2	0.228	0	3.69017	0
Amitriptyline	Furosemide	0.403	0.676943	0.138	0	0.047	0	3.07155	0
Amitriptyline	Paroxetine	0.513	0.764732	0.296	0.189	0.256	0.143	2.92205	0
Amitriptyline	Quetiapine	0.554	0.585036	0.356	0.839	0.191	0.6	2.91312	0
Prochlorperazine	Promethazine	0.493	0.56935	0	0.091	0.017	0	2.60401	0
Paroxetine	Thiothixene	0.691	0.73168	0.376	0.4	0.353	0.6	2.74235	0
Doxepin	Nortriptyline	0.384	0.630916	0.205	0.417	0.16	0.143	2.61436	0
Diltiazem	Hydrochlorothiazide	0.47	0.579981	0.156	0.083	0.117	0.143	2.22712	0
Amiodarone	Duloxetine	0.431	0.686459	0.266	0.125	0.239	0.143	2.53309	0
Fluoxetine	Prochlorperazine	0.812	0.849005	0.408	0.312	0.408	0.6	2.78501	0
Azithromycin	Gatifloxacin	0.472	0.435414	0.255	0.067	0.15	0	2.59993	0
Azithromycin	Erythromycin	0.681	0.440567	0.29	0.111	0.333	0.333	2.60137	0
Metolazone	Moxifloxacin	0.518	0.570175	0.17	0	0.02	0.143	2.16023	0
Cimetidine	Ofloxacin	0	0	0	0	0	0	2.77167	0
Azithromycin	Fexofenadine	0	0	0	0	0	0	2.44177	0
Fluconazole	Gatifloxacin	0.7	0.670924	0.239	0.086	0.32	0	2.55394	0
Efavirenz	Saquinavir	0.615	0.495266	0	0.286	0.104	0	3.35182	0
Amiodarone	Amitriptyline	0.575	0.764732	0.244	0.286	0.32	0.143	2.34828	0
Amiodarone	Fluoxetine	0.431	0.664851	0.313	0.312	0.277	0.143	2.39266	0
Furosemide	Sotalol	0.393	0.562314	0.177	0.071	0.019	0.143	16.6055	0
Metolazone	Ofloxacin	0	0	0	0	0	0	2.11775	0
Citalopram	Telithromycin	0.48	0.633166	0.105	0.182	0.152	0.143	2.36084	0
Fluconazole	Risperidone	0.606	0.730013	0.275	0.533	0.4	0.6	44.2718	0
Furosemide	Clarithromycin	0.393	0.583607	0.214	0.115	0.059	0.143	2.40104	0
Digoxin	Duloxetine	0.24	0.329626	0.1	0	0.084	0	2.06498	0
Amiodarone	Clomipramine	0.694	0.77124	0.298	0.118	0.302	0.143	2.21807	0
Quinidine	Citalopram	0.48	0.692967	0.301	0.182	0.136	0.143	17.7928	0
Chlorpromazine	Risperidone	0.59	0.730013	0.275	0.533	0.17	0.6	2.35633	0
Amiodarone	Fluconazole	0.575	0.652249	0.175	0.267	0.339	0.143	2.20793	0
Cimetidine	Promethazine	0.35	0.349065	0	0.233	0.166	0.143	2.12685	0
Azithromycin	Ofloxacin	0	0	0	0	0	0	2.23189	0
Azithromycin	Digoxin	0	0	0	0	0	0	2.13557	0
Erythromycin	Promethazine	0.739	0.790263	0.192	0.281	0.368	0	1.98394	0
Fluoxetine	Furosemide	0.326	0.611696	0.132	0	0	0	2.04093	0
Verapamil	Fexofenadine	0.508	0.466457	0.187	0.067	0.01	0	7.23655	0
Promethazine	Clarithromycin	0.468	0.691586	0.165	0.281	0.192	0	1.85177	0
Diltiazem	Telithromycin	0.55	0.566293	0.098	0.375	0.121	0	1.69853	0
Paroxetine	Propranolol	0.329	0.705764	0.107	0.105	0.207	0.143	1.93279	0
Bumetanide	Furosemide	0	0	0	0	0	0	1.60345	0
Nelfinavir	Ritonavir	0.62	0.525708	0.211	0.381	0.185	0	2.37654	0
Fexofenadine	Prochlorperazine	0.521	0.534197	0	0	0	0	1.86743	0
Ofloxacin	Prochlorperazine	0.654	0.494354	0	0	0.08	0	1.83855	0
Ofloxacin	Ritonavir	0.654	0.643954	0.178	0	0.08	0	1.93943	0
Doxepin	Propranolol	0.463	0.744762	0.136	0.227	0.252	0.143	1.79217	0
Quinidine	Prochlorperazine	0.567	0.6228	0.175	0.4	0.267	0.6	1.60831	0
Ofloxacin	Quetiapine	0	0	0	0	0	0	1.73226	0
Lidocaine	Promethazine	0.464	0.451482	0	0.381	0.049	0	1.56262	0
Verapamil	Gatifloxacin	0.583	0.671195	0.248	0.273	0.237	0.333	1.40829	0
Citalopram	Risperidone	0	0	0	0	0	0	1.67329	0
Paroxetine	Promethazine	0.739	0.790263	0.192	0.182	0.368	0	1.60534	0
Itraconazole	Voriconazole	0.64	0.484138	0.225	0.235	0.244	0	1.59792	0
Citalopram	Fluoxetine	0.509	0.767394	0.106	0.316	0.161	0.6	1.6946	0
Diltiazem	Ofloxacin	0	0	0	0	0	0	1.49474	0
Ofloxacin	Paroxetine	0.554	0.589836	0.093	0	0.049	0	1.60992	0
Diltiazem	Quetiapine	0	0	0	0	0	0	1.46513	0
Fexofenadine	Duloxetine	0.433	0.486859	0.082	0	0.061	0	1.62525	0
Fexofenadine	Promethazine	0.521	0.534197	0	0	0	0	1.50944	0
Citalopram	Imatinib	0	0	0	0	0	0	1.57968	0
Fexofenadine	Ofloxacin	0	0	0	0	0	0	1.52953	0
Ofloxacin	Propranolol	0.507	0.586703	0.093	0	0.043	0	1.51501	0
Lidocaine	Prochlorperazine	0.464	0.451482	0	0.381	0.049	0	1.50426	0
Fluconazole	Paroxetine	0.513	0.702768	0.33	0.348	0.194	0.6	1.51264	0
Erythromycin	Paroxetine	0.6	0.705764	0.33	0.176	0.207	0.143	1.50588	0
Hydrochlorothiazide	Quetiapine	0.376	0.565189	0.108	0	0.35	0	1.41522	0
Citalopram	Metolazone	0	0	0	0	0	0	1.43282	0
Efavirenz	Clarithromycin	0.468	0.69497	0.203	0.286	0.192	0	1.44856	0
Itraconazole	Ritonavir	0.64	0.436474	0.283	0.381	0.185	0	1.52822	0
Hydrochlorothiazide	Risperidone	0.34	0.534891	0.079	0	0.238	0	1.37169	0
Ritonavir	Saquinavir	0.615	0.407781	0.151	0.381	0.185	0	1.53904	0
Ofloxacin	Duloxetine	0.507	0.586703	0.093	0	0.043	0	1.39838	0
Verapamil	Furosemide	0.518	0.531442	0.14	0	0.009	0.143	2.68508	0
Citalopram	Furosemide	0	0	0	0	0	0	1.16243	0
Digoxin	Paroxetine	0.247	0.458265	0.1	0	0.084	0	2.99384	0
Hydrochlorothiazide	Perphenazine	0.362	0.579541	0.199	0	0.024	0	17.2104	0
Quinidine	Ofloxacin	0.849	0.868926	0.364	0.182	0.167	1	2.4981	0
Prochlorperazine	Sotalol	0.567	0.6228	0.175	0.4	0.156	0.6	28.3925	0
Digoxin	Dolasetron	0.247	0.388761	0.067	0.023	0.082	0	15.4532	0
Methadone	Risperidone	0	0	0	0	0	0	20.7045	0
Cimetidine	Ritonavir	0.362	0.363176	0.151	0.233	0.166	0.143	31.3629	0
Fexofenadine	Flecainide	0.521	0.534197	0.103	0.105	0.01	0	13.4601	0
Ketoconazole	Clarithromycin	0.711	0.629688	0.142	0.185	0.227	0	14.5853	0
Amitriptyline	Indapamide	0.476	0.609455	0.229	0	0.128	0	8.35703	0
Efavirenz	Furosemide	0.376	0.455394	0	0	0	0	4.62805	0
Digoxin	Erythromycin	0.618	0.458265	0.211	0.133	0.176	0.333	4.26504	0
Fluoxetine	Propranolol	0.296	0.665021	0.107	0.187	0.277	0.143	2.27473	0
Doxepin	Promethazine	0.42	0.507111	0.119	0.281	0.131	0	1.45249	0
Hydrochlorothiazide	Propranolol	0.375	0.58853	0.131	0	0.049	0.143	1.36719	0
